# Supplementary material for: Correlations among nicotine dependence, health-related quality of life, and depression in current smokers: a cross-sectional study with a mediation model
Source: Front Psychiatry. 2024 Aug 27;15:1455918. doi: 10.3389/fpsyt.2024.1455918 (PMC11384568; doi:10.3389/fpsyt.2024.1455918)
Supplement: Supplementary file 1 [file DataSheet1.zip]

Archive with 5 entries (4 files):
- Data sheet 1/
- Data sheet 1/Supplementary table1 EQ-5D -5L Calcluate.xlsx
- Data sheet 1/Supplementary table 2 EQ-5D-5L Value Set for China.xls
- Data sheet 1/Supplementary table 3.doc
- Data sheet 1/Database for current study.xls
