# Supplementary material for: Correlations among nicotine dependence, health-related quality of life, and depression in current smokers: a cross-sectional study with a mediation model
Source: Front Psychiatry. 2024 Aug 27;15:1455918. doi: 10.3389/fpsyt.2024.1455918 (PMC11384568; doi:10.3389/fpsyt.2024.1455918)
Supplement: Supplementary file 1 [file DataSheet1.zip › Data sheet 1/Supplementary table1 EQ-5D -5L Calcluate.xlsx]

## Sheet: Sheet1
mobility	selfcare	usual/activities	pain/discomfort	anxiety/depression	state	EQ-5D value		state	mult8re_rescaled
1	1	1	1	1	11111	1		11111	1
1	1	1	1	3	11113	0.882022		21111	0.933958
1	1	1	1	1	11111	1		31111	0.842081
1	1	1	1	1	11111	1		41111	0.712781
1	1	1	1	1	11111	1		51111	0.654966
1	1	1	1	1	11111	1		12111	0.951649
1	1	1	1	1	11111	1		22111	0.885607
1	1	1	1	1	11111	1		32111	0.79373
1	1	1	2	1	11121	0.942121		42111	0.66443
1	1	1	3	2	11132	0.812263		52111	0.606615
1	1	1	1	1	11111	1		13111	0.884383
1	1	1	1	1	11111	1		23111	0.818341
1	1	1	1	2	11112	0.950662		33111	0.726464
1	1	1	1	1	11111	1		43111	0.597164
1	1	1	1	1	11111	1		53111	0.539349
1	1	1	1	2	11112	0.950662		14111	0.789718
1	1	1	2	2	11122	0.892783		24111	0.723676
2	2	3	1	1	22311	0.779		34111	0.6318
1	1	1	2	2	11122	0.892783		44111	0.502499
1	1	1	1	2	11112	0.950662		54111	0.444685
2	1	1	2	1	21121	0.876079		15111	0.747391
1	1	1	1	2	11112	0.950662		25111	0.681349
1	1	1	1	1	11111	1		35111	0.589472
1	1	1	2	2	11122	0.892783		45111	0.460172
1	1	1	2	1	11121	0.942121		55111	0.402357
1	1	1	1	2	11112	0.950662		11211	0.955417
2	1	1	2	2	21122	0.826741		21211	0.889375
1	1	1	1	2	11112	0.950662		31211	0.797498
2	1	2	3	2	21232	0.701638		41211	0.668198
1	1	1	1	1	11111	1		51211	0.610383
1	1	1	1	2	11112	0.950662		12211	0.907066
1	1	1	1	1	11111	1		22211	0.841024
1	1	1	1	2	11112	0.950662		32211	0.749147
1	1	1	1	1	11111	1		42211	0.619847
1	1	1	1	3	11113	0.882022		52211	0.562032
1	1	1	2	2	11122	0.892783		13211	0.8398
1	1	1	1	1	11111	1		23211	0.773758
1	1	1	1	2	11112	0.950662		33211	0.681881
1	1	1	1	1	11111	1		43211	0.552581
2	2	2	2	2	22222	0.733807		53211	0.494766
1	1	1	1	2	11112	0.950662		14211	0.745135
1	1	1	1	1	11111	1		24211	0.679093
1	1	1	1	1	11111	1		34211	0.587217
1	1	1	1	1	11111	1		44211	0.457916
1	1	1	1	1	11111	1		54211	0.400102
1	1	1	1	1	11111	1		15211	0.702808
1	1	1	2	2	11122	0.892783		25211	0.636766
1	1	1	1	1	11111	1		35211	0.544889
1	1	1	2	2	11122	0.892783		45211	0.415589
1	1	1	1	1	11111	1		55211	0.357774
1	1	1	1	1	11111	1		11311	0.893393
1	1	1	1	1	11111	1		21311	0.827351
1	1	1	1	1	11111	1		31311	0.735475
2	1	1	3	1	21131	0.795559		41311	0.606174
1	1	1	1	1	11111	1		51311	0.54836
1	1	1	1	1	11111	1		12311	0.845042
1	3	2	4	3	13243	0.470106		22311	0.779
1	1	1	1	2	11112	0.950662		32311	0.687123
1	1	1	1	1	11111	1		42311	0.557823
1	1	1	1	3	11113	0.882022		52311	0.500008
1	1	1	2	1	11121	0.942121		13311	0.777776
1	1	1	1	1	11111	1		23311	0.711734
1	1	1	1	1	11111	1		33311	0.619858
1	1	1	1	1	11111	1		43311	0.490557
1	1	1	1	1	11111	1		53311	0.432743
1	1	1	1	1	11111	1		14311	0.683112
1	1	1	1	2	11112	0.950662		24311	0.61707
1	1	1	1	1	11111	1		34311	0.525193
1	1	1	1	2	11112	0.950662		44311	0.395893
1	1	1	2	3	11123	0.824144		54311	0.338078
1	1	1	1	1	11111	1		15311	0.640784
1	1	1	2	2	11122	0.892783		25311	0.574742
1	1	1	1	2	11112	0.950662		35311	0.482865
1	1	1	2	1	11121	0.942121		45311	0.353565
1	1	1	1	2	11112	0.950662		55311	0.29575
1	1	1	1	2	11112	0.950662		11411	0.806107
1	1	1	1	1	11111	1		21411	0.740065
1	1	1	1	2	11112	0.950662		31411	0.648188
1	1	1	1	3	11113	0.882022		41411	0.518887
1	1	1	1	1	11111	1		51411	0.461073
1	1	1	2	1	11121	0.942121		12411	0.757755
1	1	1	1	1	11111	1		22411	0.691713
1	1	1	2	2	11122	0.892783		32411	0.599836
1	1	1	1	2	11112	0.950662		42411	0.470536
1	1	1	1	1	11111	1		52411	0.412722
1	1	1	2	2	11122	0.892783		13411	0.69049
1	1	1	1	2	11112	0.950662		23411	0.624448
1	1	1	1	1	11111	1		33411	0.532571
1	1	1	1	1	11111	1		43411	0.40327
1	1	1	2	2	11122	0.892783		53411	0.345456
1	1	1	1	1	11111	1		14411	0.595825
1	1	1	1	1	11111	1		24411	0.529783
1	1	1	1	1	11111	1		34411	0.437906
1	1	1	1	1	11111	1		44411	0.308606
1	1	1	1	1	11111	1		54411	0.250791
1	1	1	1	1	11111	1		15411	0.553497
1	1	1	1	1	11111	1		25411	0.487455
2	1	1	2	2	21122	0.826741		35411	0.395578
2	1	1	2	1	21121	0.876079		45411	0.266278
1	1	1	1	1	11111	1		55411	0.208463
1	1	1	1	2	11112	0.950662		11511	0.767078
1	1	1	1	2	11112	0.950662		21511	0.701036
1	1	1	2	1	11121	0.942121		31511	0.609159
1	1	3	2	3	11323	0.717537		41511	0.479858
1	1	1	1	1	11111	1		51511	0.422044
1	1	1	1	1	11111	1		12511	0.718726
1	1	1	1	2	11112	0.950662		22511	0.652684
1	1	1	1	1	11111	1		32511	0.560807
1	1	1	1	1	11111	1		42511	0.431507
1	1	1	1	1	11111	1		52511	0.373693
1	1	1	1	1	11111	1		13511	0.65146
1	1	1	1	1	11111	1		23511	0.585419
1	1	1	1	2	11112	0.950662		33511	0.493542
1	1	1	1	1	11111	1		43511	0.364241
1	1	1	1	1	11111	1		53511	0.306427
1	1	1	1	1	11111	1		14511	0.556796
1	1	1	1	1	11111	1		24511	0.490754
1	1	1	2	1	11121	0.942121		34511	0.398877
1	1	1	1	2	11112	0.950662		44511	0.269577
1	1	1	1	1	11111	1		54511	0.211762
1	1	1	1	1	11111	1		15511	0.514468
1	1	1	1	1	11111	1		25511	0.448426
1	1	1	1	1	11111	1		35511	0.356549
1	1	1	1	1	11111	1		45511	0.227249
1	1	1	1	1	11111	1		55511	0.169434
1	1	1	1	1	11111	1		11121	0.942121
1	1	1	1	1	11111	1		21121	0.876079
1	1	1	1	1	11111	1		31121	0.784203
1	1	1	1	1	11111	1		41121	0.654902
1	1	1	1	1	11111	1		51121	0.597088
1	1	1	1	1	11111	1		12121	0.89377
1	1	1	1	2	11112	0.950662		22121	0.827728
1	1	1	1	2	11112	0.950662		32121	0.735851
1	1	1	1	1	11111	1		42121	0.606551
1	1	1	1	2	11112	0.950662		52121	0.548736
1	1	1	2	3	11123	0.824144		13121	0.826504
1	1	1	1	1	11111	1		23121	0.760462
2	1	2	2	2	21222	0.782158		33121	0.668586
1	1	1	1	1	11111	1		43121	0.539285
1	1	1	1	2	11112	0.950662		53121	0.481471
1	1	1	1	1	11111	1		14121	0.73184
1	1	1	1	2	11112	0.950662		24121	0.665798
1	1	1	1	1	11111	1		34121	0.573921
1	1	1	1	1	11111	1		44121	0.444621
1	1	1	1	1	11111	1		54121	0.386806
1	1	1	1	2	11112	0.950662		15121	0.689512
1	1	1	1	1	11111	1		25121	0.62347
2	1	1	1	2	21112	0.88462		35121	0.531593
1	1	1	2	1	11121	0.942121		45121	0.402293
1	1	1	1	1	11111	1		55121	0.344478
1	1	1	1	1	11111	1		11221	0.897538
1	1	1	1	2	11112	0.950662		21221	0.831496
1	1	1	1	1	11111	1		31221	0.73962
1	1	1	1	1	11111	1		41221	0.610319
1	1	1	1	1	11111	1		51221	0.552505
1	2	1	1	2	12112	0.90231		12221	0.849187
1	1	1	1	1	11111	1		22221	0.783145
1	1	1	2	1	11121	0.942121		32221	0.691268
1	1	2	2	1	11221	0.897538		42221	0.561968
1	1	1	1	1	11111	1		52221	0.504153
1	1	1	1	1	11111	1		13221	0.781921
1	1	1	1	1	11111	1		23221	0.715879
1	1	1	1	1	11111	1		33221	0.624002
1	1	1	1	1	11111	1		43221	0.494702
1	1	1	1	1	11111	1		53221	0.436888
1	1	1	2	1	11121	0.942121		14221	0.687257
1	1	1	1	1	11111	1		24221	0.621215
1	1	1	1	2	11112	0.950662		34221	0.529338
1	1	1	1	1	11111	1		44221	0.400038
1	1	2	2	1	11221	0.897538		54221	0.342223
1	1	1	1	1	11111	1		15221	0.644929
1	1	1	1	1	11111	1		25221	0.578887
1	1	1	1	1	11111	1		35221	0.48701
1	1	1	1	3	11113	0.882022		45221	0.35771
1	1	1	2	3	11123	0.824144		55221	0.299895
1	1	1	1	1	11111	1		11321	0.835515
1	1	1	1	2	11112	0.950662		21321	0.769473
1	1	1	1	1	11111	1		31321	0.677596
1	1	1	1	1	11111	1		41321	0.548296
1	1	1	1	1	11111	1		51321	0.490481
1	1	1	1	1	11111	1		12321	0.787164
1	1	1	2	1	11121	0.942121		22321	0.721122
1	1	1	1	1	11111	1		32321	0.629245
1	1	1	1	1	11111	1		42321	0.499945
1	1	1	1	1	11111	1		52321	0.44213
1	1	1	1	1	11111	1		13321	0.719898
1	1	1	2	1	11121	0.942121		23321	0.653856
1	1	1	1	1	11111	1		33321	0.561979
1	1	1	1	1	11111	1		43321	0.432679
1	1	1	1	2	11112	0.950662		53321	0.374864
1	1	1	1	1	11111	1		14321	0.625233
1	1	1	1	1	11111	1		24321	0.559191
1	1	1	2	3	11123	0.824144		34321	0.467314
1	1	1	1	1	11111	1		44321	0.338014
1	1	1	1	2	11112	0.950662		54321	0.2802
1	1	1	1	1	11111	1		15321	0.582906
1	1	1	1	1	11111	1		25321	0.516864
1	1	1	1	1	11111	1		35321	0.424987
1	1	1	1	1	11111	1		45321	0.295686
1	1	1	1	1	11111	1		55321	0.237872
3	1	1	5	1	31151	0.539697		11421	0.748228
1	1	1	2	2	11122	0.892783		21421	0.682186
1	1	1	1	1	11111	1		31421	0.590309
1	1	1	1	1	11111	1		41421	0.461009
1	1	1	2	2	11122	0.892783		51421	0.403194
1	1	1	2	2	11122	0.892783		12421	0.699877
1	1	1	1	1	11111	1		22421	0.633835
1	1	1	1	1	11111	1		32421	0.541958
1	1	2	2	3	11223	0.779561		42421	0.412658
1	1	1	2	2	11122	0.892783		52421	0.354843
3	3	3	3	2	33332	0.432121		13421	0.632611
1	1	1	2	2	11122	0.892783		23421	0.566569
1	1	1	1	2	11112	0.950662		33421	0.474692
1	1	1	2	1	11121	0.942121		43421	0.345392
1	1	1	1	1	11111	1		53421	0.287577
1	1	1	1	1	11111	1		14421	0.537946
1	1	1	1	1	11111	1		24421	0.471905
1	1	1	1	1	11111	1		34421	0.380028
1	1	1	1	1	11111	1		44421	0.250727
1	1	1	1	1	11111	1		54421	0.192913
1	1	1	1	1	11111	1		15421	0.495619
1	1	1	1	1	11111	1		25421	0.429577
1	1	1	1	1	11111	1		35421	0.3377
1	1	1	1	1	11111	1		45421	0.2084
1	1	1	1	2	11112	0.950662		55421	0.150585
1	1	1	1	1	11111	1		11521	0.709199
1	1	1	1	1	11111	1		21521	0.643157
1	1	1	2	2	11122	0.892783		31521	0.55128
1	1	1	1	2	11112	0.950662		41521	0.42198
1	1	1	2	3	11123	0.824144		51521	0.364165
1	1	1	1	1	11111	1		12521	0.660848
1	1	1	2	1	11121	0.942121		22521	0.594806
1	1	1	1	1	11111	1		32521	0.502929
1	1	1	1	1	11111	1		42521	0.373629
1	1	1	1	1	11111	1		52521	0.315814
1	1	1	1	1	11111	1		13521	0.593582
1	1	1	1	1	11111	1		23521	0.52754
1	1	5	4	4	11544	0.300787		33521	0.435663
1	1	1	1	1	11111	1		43521	0.306363
1	1	1	1	1	11111	1		53521	0.248548
1	1	1	1	1	11111	1		14521	0.498917
1	1	1	2	1	11121	0.942121		24521	0.432876
1	1	1	1	1	11111	1		34521	0.340999
2	2	2	1	1	22211	0.841024		44521	0.211698
1	1	1	1	1	11111	1		54521	0.153884
1	1	1	1	2	11112	0.950662		15521	0.45659
1	1	1	1	1	11111	1		25521	0.390548
1	1	1	2	5	11125	0.684355		35521	0.298671
1	1	1	1	1	11111	1		45521	0.169371
1	1	1	1	1	11111	1		55521	0.111556
1	1	1	1	1	11111	1		11131	0.861601
1	1	1	1	2	11112	0.950662		21131	0.795559
1	1	1	1	1	11111	1		31131	0.703683
1	1	1	1	1	11111	1		41131	0.574382
1	1	1	1	1	11111	1		51131	0.516568
1	1	1	1	1	11111	1		12131	0.81325
1	1	1	1	1	11111	1		22131	0.747208
1	1	1	1	2	11112	0.950662		32131	0.655331
1	1	1	1	1	11111	1		42131	0.526031
1	1	1	1	2	11112	0.950662		52131	0.468216
1	1	1	1	1	11111	1		13131	0.745984
1	1	1	1	3	11113	0.882022		23131	0.679942
1	1	1	1	2	11112	0.950662		33131	0.588065
1	1	1	1	3	11113	0.882022		43131	0.458765
1	1	1	1	2	11112	0.950662		53131	0.400951
1	1	1	2	1	11121	0.942121		14131	0.65132
1	1	1	1	1	11111	1		24131	0.585278
1	1	1	1	1	11111	1		34131	0.493401
2	1	1	2	1	21121	0.876079		44131	0.364101
1	1	1	1	1	11111	1		54131	0.306286
1	1	1	1	1	11111	1		15131	0.608992
1	1	1	1	1	11111	1		25131	0.54295
1	1	1	1	1	11111	1		35131	0.451073
1	1	1	1	2	11112	0.950662		45131	0.321773
1	1	1	1	1	11111	1		55131	0.263958
1	1	1	1	1	11111	1		11231	0.817018
1	1	1	1	1	11111	1		21231	0.750976
1	1	1	1	1	11111	1		31231	0.659099
1	1	1	2	1	11121	0.942121		41231	0.529799
1	1	1	1	1	11111	1		51231	0.471985
1	1	1	1	1	11111	1		12231	0.768667
1	1	1	1	2	11112	0.950662		22231	0.702625
1	1	1	1	1	11111	1		32231	0.610748
1	1	1	1	1	11111	1		42231	0.481448
1	1	1	1	1	11111	1		52231	0.423633
1	1	1	1	1	11111	1		13231	0.701401
1	1	1	1	1	11111	1		23231	0.635359
1	1	1	1	1	11111	1		33231	0.543482
1	2	1	1	1	12111	0.951649		43231	0.414182
1	1	1	1	1	11111	1		53231	0.356368
1	1	1	1	1	11111	1		14231	0.606737
1	1	1	1	1	11111	1		24231	0.540695
1	1	1	1	1	11111	1		34231	0.448818
1	1	1	1	2	11112	0.950662		44231	0.319518
1	1	1	1	1	11111	1		54231	0.261703
1	1	1	1	1	11111	1		15231	0.564409
1	1	1	2	1	11121	0.942121		25231	0.498367
1	1	1	1	2	11112	0.950662		35231	0.40649
1	1	1	1	1	11111	1		45231	0.27719
1	1	1	1	1	11111	1		55231	0.219375
1	1	1	1	1	11111	1		11331	0.754995
1	1	1	1	1	11111	1		21331	0.688953
1	1	1	2	1	11121	0.942121		31331	0.597076
1	1	1	1	1	11111	1		41331	0.467776
1	1	1	1	1	11111	1		51331	0.409961
1	1	1	1	1	11111	1		12331	0.706644
1	1	1	1	1	11111	1		22331	0.640602
1	1	1	1	1	11111	1		32331	0.548725
1	1	1	1	1	11111	1		42331	0.419425
1	1	1	1	1	11111	1		52331	0.36161
1	1	1	1	1	11111	1		13331	0.639378
1	1	1	2	1	11121	0.942121		23331	0.573336
1	1	1	1	1	11111	1		33331	0.481459
1	1	1	1	1	11111	1		43331	0.352159
1	1	1	1	1	11111	1		53331	0.294344
1	1	1	1	1	11111	1		14331	0.544713
1	1	1	1	2	11112	0.950662		24331	0.478671
1	1	1	1	1	11111	1		34331	0.386794
2	5	1	2	2	25122	0.574132		44331	0.257494
1	1	1	1	1	11111	1		54331	0.19968
1	1	1	1	1	11111	1		15331	0.502386
1	1	1	1	1	11111	1		25331	0.436344
1	1	1	1	1	11111	1		35331	0.344467
3	1	1	2	2	31122	0.734864		45331	0.215166
1	1	1	1	3	11113	0.882022		55331	0.157352
1	1	1	1	1	11111	1		11431	0.667708
1	1	1	1	1	11111	1		21431	0.601666
1	1	1	1	1	11111	1		31431	0.509789
1	1	1	1	1	11111	1		41431	0.380489
1	1	1	2	1	11121	0.942121		51431	0.322674
1	1	1	1	1	11111	1		12431	0.619357
1	1	1	1	1	11111	1		22431	0.553315
1	1	1	1	2	11112	0.950662		32431	0.461438
1	1	1	1	2	11112	0.950662		42431	0.332138
1	1	1	1	3	11113	0.882022		52431	0.274323
1	1	1	1	1	11111	1		13431	0.552091
1	1	1	1	1	11111	1		23431	0.486049
1	1	1	2	2	11122	0.892783		33431	0.394172
1	1	1	1	1	11111	1		43431	0.264872
1	1	1	2	1	11121	0.942121		53431	0.207057
1	1	1	1	1	11111	1		14431	0.457426
1	1	1	1	1	11111	1		24431	0.391384
1	1	1	2	2	11122	0.892783		34431	0.299508
1	1	1	1	1	11111	1		44431	0.170207
1	1	1	1	1	11111	1		54431	0.112393
1	1	1	1	1	11111	1		15431	0.415099
1	1	1	1	1	11111	1		25431	0.349057
1	1	1	2	1	11121	0.942121		35431	0.25718
1	1	1	1	1	11111	1		45431	0.12788
1	1	1	1	1	11111	1		55431	0.0700649
2	1	1	2	1	21121	0.876079		11531	0.628679
1	1	1	1	2	11112	0.950662		21531	0.562637
1	1	1	1	1	11111	1		31531	0.47076
1	1	1	1	1	11111	1		41531	0.34146
1	1	1	1	1	11111	1		51531	0.283645
1	1	1	1	1	11111	1		12531	0.580328
2	1	2	3	4	21234	0.536402		22531	0.514286
1	1	1	2	1	11121	0.942121		32531	0.422409
1	1	1	2	1	11121	0.942121		42531	0.293109
1	1	1	1	1	11111	1		52531	0.235294
1	1	1	1	1	11111	1		13531	0.513062
1	1	1	1	1	11111	1		23531	0.44702
2	1	1	2	2	21122	0.826741		33531	0.355143
1	1	1	1	1	11111	1		43531	0.225843
1	1	1	1	1	11111	1		53531	0.168028
1	1	1	2	2	11122	0.892783		14531	0.418397
1	1	1	1	2	11112	0.950662		24531	0.352355
1	1	1	1	1	11111	1		34531	0.260479
1	1	1	2	2	11122	0.892783		44531	0.131178
1	1	1	2	2	11122	0.892783		54531	0.0733637
1	1	1	1	1	11111	1		15531	0.37607
1	1	1	1	1	11111	1		25531	0.310028
1	1	1	1	1	11111	1		35531	0.218151
1	1	1	2	5	11125	0.684355		45531	0.0888506
1	1	1	2	1	11121	0.942121		55531	0.0310359
1	1	1	1	2	11112	0.950662		11141	0.748284
2	1	1	2	2	21122	0.826741		21141	0.682242
1	1	1	1	1	11111	1		31141	0.590365
2	1	2	2	3	21223	0.713519		41141	0.461065
1	1	1	1	1	11111	1		51141	0.40325
1	1	1	1	1	11111	1		12141	0.699933
3	2	2	2	2	32222	0.64193		22141	0.633891
1	1	1	1	2	11112	0.950662		32141	0.542014
1	1	1	1	1	11111	1		42141	0.412714
1	1	1	1	1	11111	1		52141	0.354899
1	1	1	1	1	11111	1		13141	0.632667
1	1	1	1	1	11111	1		23141	0.566625
1	1	1	2	2	11122	0.892783		33141	0.474748
1	1	1	1	1	11111	1		43141	0.345448
1	1	1	1	1	11111	1		53141	0.287633
1	1	4	1	1	11411	0.806107		14141	0.538002
1	1	1	1	1	11111	1		24141	0.47196
1	1	1	2	1	11121	0.942121		34141	0.380084
1	1	1	1	1	11111	1		44141	0.250783
1	1	1	1	1	11111	1		54141	0.192969
1	1	1	1	1	11111	1		15141	0.495675
1	1	1	2	2	11122	0.892783		25141	0.429633
1	1	1	1	1	11111	1		35141	0.337756
2	1	1	2	3	21123	0.758102		45141	0.208456
1	1	1	1	1	11111	1		55141	0.150641
1	1	1	1	1	11111	1		11241	0.703701
1	1	1	1	1	11111	1		21241	0.637659
1	1	1	1	1	11111	1		31241	0.545782
1	1	1	1	1	11111	1		41241	0.416482
1	1	1	1	1	11111	1		51241	0.358667
1	1	1	1	1	11111	1		12241	0.65535
1	1	1	2	1	11121	0.942121		22241	0.589308
1	1	1	1	1	11111	1		32241	0.497431
1	1	1	1	1	11111	1		42241	0.368131
1	1	1	1	2	11112	0.950662		52241	0.310316
1	1	1	1	1	11111	1		13241	0.588084
3	3	3	2	2	33322	0.512641		23241	0.522042
1	1	1	1	1	11111	1		33241	0.430165
1	1	1	1	1	11111	1		43241	0.300865
2	1	1	1	2	21112	0.88462		53241	0.24305
1	1	1	1	1	11111	1		14241	0.493419
1	1	1	2	2	11122	0.892783		24241	0.427377
1	1	1	1	1	11111	1		34241	0.335501
1	1	1	1	1	11111	1		44241	0.2062
1	1	1	1	1	11111	1		54241	0.148386
1	1	1	1	1	11111	1		15241	0.451092
1	1	1	1	1	11111	1		25241	0.38505
1	1	3	1	5	11315	0.635627		35241	0.293173
1	1	1	1	2	11112	0.950662		45241	0.163873
1	1	1	2	1	11121	0.942121		55241	0.106058
1	1	1	1	1	11111	1		11341	0.641677
1	1	1	1	2	11112	0.950662		21341	0.575635
1	1	1	1	1	11111	1		31341	0.483759
1	1	1	1	2	11112	0.950662		41341	0.354458
1	1	1	2	1	11121	0.942121		51341	0.296644
2	1	1	3	2	21132	0.746221		12341	0.593326
1	1	1	2	1	11121	0.942121		22341	0.527284
1	1	1	2	1	11121	0.942121		32341	0.435407
2	1	1	2	1	21121	0.876079		42341	0.306107
1	1	1	1	3	11113	0.882022		52341	0.248292
1	1	1	2	1	11121	0.942121		13341	0.52606
1	1	1	1	2	11112	0.950662		23341	0.460018
1	1	1	2	1	11121	0.942121		33341	0.368142
1	1	1	1	1	11111	1		43341	0.238841
2	1	1	2	1	21121	0.876079		53341	0.181027
2	1	2	3	2	21232	0.701638		14341	0.431396
1	1	1	1	1	11111	1		24341	0.365354
1	1	1	1	1	11111	1		34341	0.273477
1	1	1	1	1	11111	1		44341	0.144177
1	1	1	1	1	11111	1		54341	0.0863622
1	1	1	1	1	11111	1		15341	0.389068
1	1	1	1	2	11112	0.950662		25341	0.323026
1	1	1	1	1	11111	1		35341	0.231149
1	1	1	1	1	11111	1		45341	0.101849
1	1	1	1	1	11111	1		55341	0.0440344
1	1	1	1	1	11111	1		11441	0.554391
1	1	1	1	1	11111	1		21441	0.488349
2	1	1	2	1	21121	0.876079		31441	0.396472
1	1	1	1	1	11111	1		41441	0.267171
1	1	1	2	2	11122	0.892783		51441	0.209357
1	1	1	1	2	11112	0.950662		12441	0.506039
1	1	1	1	1	11111	1		22441	0.439997
1	1	1	1	1	11111	1		32441	0.34812
1	1	1	1	1	11111	1		42441	0.21882
1	1	1	1	1	11111	1		52441	0.161006
1	1	1	1	1	11111	1		13441	0.438774
1	1	1	2	1	11121	0.942121		23441	0.372732
2	1	1	2	2	21122	0.826741		33441	0.280855
1	1	1	1	1	11111	1		43441	0.151554
1	1	1	1	2	11112	0.950662		53441	0.0937398
1	1	1	1	3	11113	0.882022		14441	0.344109
1	1	1	1	1	11111	1		24441	0.278067
1	1	1	1	2	11112	0.950662		34441	0.18619
1	1	1	1	1	11111	1		44441	0.0568899
1	1	1	1	1	11111	1		54441	-0.000924717
1	1	1	1	1	11111	1		15441	0.301781
1	1	1	1	1	11111	1		25441	0.235739
1	1	1	1	1	11111	1		35441	0.143862
1	1	1	1	1	11111	1		45441	0.0145621
1	1	1	1	1	11111	1		55441	-0.0432525
1	1	1	1	1	11111	1		11541	0.515362
2	1	1	2	2	21122	0.826741		21541	0.44932
1	1	1	1	1	11111	1		31541	0.357443
1	1	1	2	1	11121	0.942121		41541	0.228142
1	1	1	1	1	11111	1		51541	0.170328
1	1	1	2	1	11121	0.942121		12541	0.46701
1	1	1	1	1	11111	1		22541	0.400968
1	1	1	1	1	11111	1		32541	0.309091
1	1	1	1	1	11111	1		42541	0.179791
1	1	1	2	2	11122	0.892783		52541	0.121977
1	1	1	1	1	11111	1		13541	0.399745
1	1	1	1	1	11111	1		23541	0.333703
1	1	1	1	1	11111	1		33541	0.241826
1	1	1	1	1	11111	1		43541	0.112525
1	1	1	1	1	11111	1		53541	0.0547108
1	1	1	1	1	11111	1		14541	0.30508
1	1	1	1	2	11112	0.950662		24541	0.239038
1	1	1	1	1	11111	1		34541	0.147161
1	1	1	1	1	11111	1		44541	0.0178609
1	1	1	1	1	11111	1		54541	-0.0399537
1	1	1	1	1	11111	1		15541	0.262752
1	1	1	1	1	11111	1		25541	0.19671
1	1	1	1	1	11111	1		35541	0.104833
1	1	1	1	1	11111	1		45541	-0.0244669
1	1	1	1	1	11111	1		55541	-0.0822815
1	1	1	1	1	11111	1		11151	0.697616
1	1	1	1	1	11111	1		21151	0.631574
1	1	1	1	2	11112	0.950662		31151	0.539697
2	1	1	2	1	21121	0.876079		41151	0.410397
1	1	1	1	1	11111	1		51151	0.352582
1	1	1	1	1	11111	1		12151	0.649265
1	1	1	1	2	11112	0.950662		22151	0.583223
1	1	1	1	2	11112	0.950662		32151	0.491346
1	1	1	1	1	11111	1		42151	0.362045
1	1	1	2	3	11123	0.824144		52151	0.304231
1	1	1	1	1	11111	1		13151	0.581999
1	1	1	1	2	11112	0.950662		23151	0.515957
1	1	1	1	1	11111	1		33151	0.42408
2	1	1	1	1	21111	0.933958		43151	0.29478
1	1	1	2	2	11122	0.892783		53151	0.236965
1	1	1	2	3	11123	0.824144		14151	0.487334
1	1	1	1	3	11113	0.882022		24151	0.421292
1	1	1	1	1	11111	1		34151	0.329415
1	1	1	1	1	11111	1		44151	0.200115
1	1	1	1	2	11112	0.950662		54151	0.142301
1	1	1	2	2	11122	0.892783		15151	0.445007
1	1	1	1	3	11113	0.882022		25151	0.378965
1	1	1	1	2	11112	0.950662		35151	0.287088
1	1	1	1	2	11112	0.950662		45151	0.157787
1	1	1	1	1	11111	1		55151	0.0999728
1	1	1	1	1	11111	1		11251	0.653033
1	1	1	1	1	11111	1		21251	0.586991
1	1	1	2	2	11122	0.892783		31251	0.495114
1	1	1	1	1	11111	1		41251	0.365814
1	1	1	1	1	11111	1		51251	0.307999
1	1	1	1	1	11111	1		12251	0.604682
2	1	1	2	2	21122	0.826741		22251	0.53864
1	1	1	1	1	11111	1		32251	0.446763
1	1	1	1	1	11111	1		42251	0.317462
1	1	1	1	1	11111	1		52251	0.259648
1	1	1	1	1	11111	1		13251	0.537416
1	1	1	1	1	11111	1		23251	0.471374
1	1	1	1	1	11111	1		33251	0.379497
1	1	1	1	1	11111	1		43251	0.250197
1	1	1	3	1	11131	0.861601		53251	0.192382
1	1	1	1	1	11111	1		14251	0.442751
1	1	1	2	2	11122	0.892783		24251	0.376709
1	1	1	1	1	11111	1		34251	0.284832
1	1	1	1	1	11111	1		44251	0.155532
1	1	1	1	1	11111	1		54251	0.0977175
2	1	1	2	2	21122	0.826741		15251	0.400423
1	1	1	2	1	11121	0.942121		25251	0.334381
1	1	1	1	1	11111	1		35251	0.242505
1	1	1	1	1	11111	1		45251	0.113204
2	1	1	1	1	21111	0.933958		55251	0.0553897
1	1	1	1	2	11112	0.950662		11351	0.591009
1	1	1	1	1	11111	1		21351	0.524967
1	1	1	3	1	11131	0.861601		31351	0.43309
1	1	1	1	1	11111	1		41351	0.30379
1	1	1	1	1	11111	1		51351	0.245976
1	1	1	1	2	11112	0.950662		12351	0.542658
1	1	1	1	1	11111	1		22351	0.476616
1	1	1	1	2	11112	0.950662		32351	0.384739
2	1	1	1	1	21111	0.933958		42351	0.255439
1	1	1	1	1	11111	1		52351	0.197624
1	1	1	1	1	11111	1		13351	0.475392
1	1	1	1	1	11111	1		23351	0.40935
1	1	1	1	1	11111	1		33351	0.317473
1	1	1	2	1	11121	0.942121		43351	0.188173
1	1	1	1	1	11111	1		53351	0.130358
1	1	1	2	1	11121	0.942121		14351	0.380728
1	1	1	1	1	11111	1		24351	0.314686
1	1	1	1	2	11112	0.950662		34351	0.222809
1	1	1	1	1	11111	1		44351	0.0935086
1	1	1	1	1	11111	1		54351	0.035694
1	1	1	1	2	11112	0.950662		15351	0.3384
1	1	1	1	1	11111	1		25351	0.272358
3	1	2	2	2	31222	0.690281		35351	0.180481
1	1	1	2	2	11122	0.892783		45351	0.0511808
1	1	1	1	1	11111	1		55351	-0.00663379
1	1	1	1	1	11111	1		11451	0.503722
1	1	1	1	1	11111	1		21451	0.43768
1	1	2	1	2	11212	0.906079		31451	0.345803
1	1	1	1	1	11111	1		41451	0.216503
1	1	1	2	2	11122	0.892783		51451	0.158689
1	1	1	1	1	11111	1		12451	0.455371
1	1	1	1	2	11112	0.950662		22451	0.389329
1	1	1	1	1	11111	1		32451	0.297452
1	1	1	1	1	11111	1		42451	0.168152
1	1	1	1	1	11111	1		52451	0.110337
1	1	1	1	1	11111	1		13451	0.388105
1	1	1	1	2	11112	0.950662		23451	0.322063
3	1	2	3	1	31231	0.659099		33451	0.230186
1	1	1	1	1	11111	1		43451	0.100886
1	1	1	1	1	11111	1		53451	0.0430716
1	1	1	1	1	11111	1		14451	0.293441
1	1	1	3	1	11131	0.861601		24451	0.227399
1	1	1	1	2	11112	0.950662		34451	0.135522
1	1	1	1	2	11112	0.950662		44451	0.00622174
1	1	1	1	2	11112	0.950662		54451	-0.0515929
1	1	1	1	2	11112	0.950662		15451	0.251113
1	1	1	1	3	11113	0.882022		25451	0.185071
1	1	1	1	1	11111	1		35451	0.0931942
1	1	1	1	1	11111	1		45451	-0.036106
1	1	1	1	1	11111	1		55451	-0.0939207
2	1	1	1	2	21112	0.88462		11551	0.464693
1	1	1	2	2	11122	0.892783		21551	0.398651
1	1	1	1	1	11111	1		31551	0.306774
1	1	1	1	1	11111	1		41551	0.177474
1	1	1	1	1	11111	1		51551	0.11966
1	1	1	1	1	11111	1		12551	0.416342
1	1	3	2	3	11323	0.717537		22551	0.3503
1	1	1	1	2	11112	0.950662		32551	0.258423
1	1	1	1	1	11111	1		42551	0.129123
1	1	1	1	1	11111	1		52551	0.0713084
1	1	1	1	1	11111	1		13551	0.349076
1	1	1	1	1	11111	1		23551	0.283034
1	1	1	1	1	11111	1		33551	0.191157
1	1	1	1	1	11111	1		43551	0.0618572
1	1	1	1	1	11111	1		53551	0.00404258
1	1	1	1	1	11111	1		14551	0.254412
1	1	1	1	1	11111	1		24551	0.18837
1	1	1	1	1	11111	1		34551	0.096493
1	1	1	1	2	11112	0.950662		44551	-0.0328073
1	1	1	2	2	11122	0.892783		54551	-0.0906219
1	1	1	1	1	11111	1		15551	0.212084
1	1	1	1	2	11112	0.950662		25551	0.146042
1	1	1	2	2	11122	0.892783		35551	0.0541652
1	1	1	1	1	11111	1		45551	-0.0751351
1	1	1	2	2	11122	0.892783		55551	-0.13295
1	1	1	1	1	11111	1		11112	0.950662
1	1	1	1	1	11111	1		21112	0.88462
1	1	1	1	2	11112	0.950662		31112	0.792743
1	1	1	1	2	11112	0.950662		41112	0.663442
1	1	1	2	2	11122	0.892783		51112	0.605628
1	1	1	1	2	11112	0.950662		12112	0.90231
1	1	1	1	1	11111	1		22112	0.836268
1	1	1	1	2	11112	0.950662		32112	0.744391
1	1	1	3	1	11131	0.861601		42112	0.615091
1	1	1	2	2	11122	0.892783		52112	0.557277
1	1	1	1	1	11111	1		13112	0.835045
1	1	1	2	2	11122	0.892783		23112	0.769003
1	1	1	2	2	11122	0.892783		33112	0.677126
1	1	1	1	1	11111	1		43112	0.547825
1	1	1	1	1	11111	1		53112	0.490011
2	1	1	1	1	21111	0.933958		14112	0.74038
1	1	1	1	2	11112	0.950662		24112	0.674338
1	1	1	2	2	11122	0.892783		34112	0.582461
1	1	1	1	1	11111	1		44112	0.453161
1	1	1	1	1	11111	1		54112	0.395346
1	1	1	1	1	11111	1		15112	0.698052
1	1	1	1	1	11111	1		25112	0.63201
2	1	2	2	3	21223	0.713519		35112	0.540133
1	1	1	1	1	11111	1		45112	0.410833
1	1	1	1	1	11111	1		55112	0.353018
1	1	1	1	1	11111	1		11212	0.906079
1	1	1	1	1	11111	1		21212	0.840037
1	1	1	1	1	11111	1		31212	0.74816
1	1	1	2	3	11123	0.824144		41212	0.618859
1	1	1	2	2	11122	0.892783		51212	0.561045
1	1	1	2	1	11121	0.942121		12212	0.857727
1	1	1	1	1	11111	1		22212	0.791685
1	1	1	1	1	11111	1		32212	0.699808
1	1	1	1	1	11111	1		42212	0.570508
1	1	1	1	1	11111	1		52212	0.512693
1	1	1	1	1	11111	1		13212	0.790461
1	1	1	1	1	11111	1		23212	0.724419
1	1	1	1	1	11111	1		33212	0.632543
1	1	1	1	2	11112	0.950662		43212	0.503242
1	1	1	1	1	11111	1		53212	0.445428
1	1	1	1	1	11111	1		14212	0.695797
1	1	1	1	1	11111	1		24212	0.629755
1	1	1	1	1	11111	1		34212	0.537878
1	1	1	1	1	11111	1		44212	0.408578
1	1	1	2	2	11122	0.892783		54212	0.350763
1	1	1	1	1	11111	1		15212	0.653469
1	1	1	2	2	11122	0.892783		25212	0.587427
1	1	1	1	1	11111	1		35212	0.49555
1	1	1	1	1	11111	1		45212	0.36625
1	3	2	2	1	13221	0.781921		55212	0.308435
1	1	1	1	1	11111	1		11312	0.844055
1	1	1	2	1	11121	0.942121		21312	0.778013
1	1	1	1	1	11111	1		31312	0.686136
1	1	1	2	1	11121	0.942121		41312	0.556836
1	1	1	2	1	11121	0.942121		51312	0.499021
1	1	1	1	1	11111	1		12312	0.795704
2	2	2	2	2	22222	0.733807		22312	0.729662
1	1	1	1	1	11111	1		32312	0.637785
1	1	1	1	1	11111	1		42312	0.508485
1	1	1	1	1	11111	1		52312	0.45067
1	1	1	1	1	11111	1		13312	0.728438
1	1	1	1	2	11112	0.950662		23312	0.662396
1	1	1	1	1	11111	1		33312	0.570519
1	1	1	1	1	11111	1		43312	0.441219
1	1	1	1	1	11111	1		53312	0.383404
1	1	1	2	1	11121	0.942121		14312	0.633773
1	1	1	1	2	11112	0.950662		24312	0.567732
1	1	1	2	1	11121	0.942121		34312	0.475855
1	1	1	1	2	11112	0.950662		44312	0.346554
1	1	1	1	1	11111	1		54312	0.28874
1	1	1	1	3	11113	0.882022		15312	0.591446
1	1	1	1	2	11112	0.950662		25312	0.525404
1	1	1	1	1	11111	1		35312	0.433527
1	1	1	1	1	11111	1		45312	0.304227
1	1	1	2	2	11122	0.892783		55312	0.246412
1	1	1	1	2	11112	0.950662		11412	0.756768
1	1	1	1	1	11111	1		21412	0.690726
1	1	1	1	2	11112	0.950662		31412	0.598849
1	1	1	2	1	11121	0.942121		41412	0.469549
1	1	1	1	1	11111	1		51412	0.411734
1	1	1	1	1	11111	1		12412	0.708417
1	1	1	1	1	11111	1		22412	0.642375
1	1	1	2	1	11121	0.942121		32412	0.550498
1	1	1	1	2	11112	0.950662		42412	0.421198
1	1	1	1	3	11113	0.882022		52412	0.363383
1	1	1	1	1	11111	1		13412	0.641151
1	1	1	1	2	11112	0.950662		23412	0.575109
1	1	1	3	3	11133	0.743624		33412	0.483232
1	1	1	1	1	11111	1		43412	0.353932
1	1	1	1	1	11111	1		53412	0.296117
1	1	1	1	5	11115	0.742233		14412	0.546487
1	1	1	1	1	11111	1		24412	0.480445
1	1	1	3	1	11131	0.861601		34412	0.388568
1	1	1	1	1	11111	1		44412	0.259267
1	1	1	2	2	11122	0.892783		54412	0.201453
1	1	1	1	1	11111	1		15412	0.504159
1	1	1	1	1	11111	1		25412	0.438117
1	1	1	1	1	11111	1		35412	0.34624
1	1	1	1	1	11111	1		45412	0.21694
1	1	1	2	1	11121	0.942121		55412	0.159125
1	1	1	1	1	11111	1		11512	0.717739
1	1	1	1	1	11111	1		21512	0.651697
2	1	2	3	2	21232	0.701638		31512	0.55982
1	1	1	2	2	11122	0.892783		41512	0.43052
1	1	1	1	1	11111	1		51512	0.372705
1	1	1	1	1	11111	1		12512	0.669388
1	1	1	1	1	11111	1		22512	0.603346
1	1	1	1	1	11111	1		32512	0.511469
1	1	1	1	1	11111	1		42512	0.382169
1	1	1	1	1	11111	1		52512	0.324354
1	1	1	1	1	11111	1		13512	0.602122
1	1	1	1	1	11111	1		23512	0.53608
1	1	1	2	4	11124	0.727547		33512	0.444203
1	2	1	1	2	12112	0.90231		43512	0.314903
1	1	1	1	1	11111	1		53512	0.257088
1	1	1	2	1	11121	0.942121		14512	0.507458
1	1	1	1	1	11111	1		24512	0.441416
1	1	1	1	1	11111	1		34512	0.349539
1	1	1	1	2	11112	0.950662		44512	0.220238
1	1	1	1	1	11111	1		54512	0.162424
3	1	1	2	1	31121	0.784203		15512	0.46513
1	1	1	1	1	11111	1		25512	0.399088
3	1	3	3	2	31332	0.547738		35512	0.307211
1	1	1	3	2	11132	0.812263		45512	0.177911
1	1	1	3	3	11133	0.743624		55512	0.120096
1	1	1	4	3	11143	0.630306		11122	0.892783
1	1	1	3	3	11133	0.743624		21122	0.826741
1	1	1	1	1	11111	1		31122	0.734864
1	1	1	2	2	11122	0.892783		41122	0.605564
1	1	1	1	1	11111	1		51122	0.547749
1	1	1	1	2	11112	0.950662		12122	0.844432
1	1	1	1	1	11111	1		22122	0.77839
1	1	1	1	1	11111	1		32122	0.686513
1	1	1	1	1	11111	1		42122	0.557213
1	1	1	1	1	11111	1		52122	0.499398
1	1	1	1	1	11111	1		13122	0.777166
2	1	3	4	4	21344	0.361061		23122	0.711124
1	1	1	1	1	11111	1		33122	0.619247
1	1	1	1	1	11111	1		43122	0.489947
1	1	1	1	1	11111	1		53122	0.432132
1	1	1	2	2	11122	0.892783		14122	0.682501
1	1	1	1	2	11112	0.950662		24122	0.61646
1	1	1	1	1	11111	1		34122	0.524583
1	1	1	1	1	11111	1		44122	0.395282
1	1	1	1	1	11111	1		54122	0.337468
1	1	1	1	1	11111	1		15122	0.640174
1	1	1	1	2	11112	0.950662		25122	0.574132
1	1	1	1	2	11112	0.950662		35122	0.482255
1	1	1	1	2	11112	0.950662		45122	0.352955
1	1	1	2	2	11122	0.892783		55122	0.29514
1	1	1	1	1	11111	1		11222	0.8482
1	1	1	1	1	11111	1		21222	0.782158
1	1	1	1	1	11111	1		31222	0.690281
2	1	1	1	1	21111	0.933958		41222	0.560981
1	1	1	1	1	11111	1		51222	0.503166
1	1	1	1	1	11111	1		12222	0.799849
1	1	1	1	1	11111	1		22222	0.733807
1	1	1	1	2	11112	0.950662		32222	0.64193
2	1	1	1	2	21112	0.88462		42222	0.51263
1	1	1	2	2	11122	0.892783		52222	0.454815
1	1	1	1	2	11112	0.950662		13222	0.732583
1	1	1	2	3	11123	0.824144		23222	0.666541
1	1	1	1	2	11112	0.950662		33222	0.574664
1	1	1	1	1	11111	1		43222	0.445364
1	1	1	1	1	11111	1		53222	0.387549
1	1	1	1	1	11111	1		14222	0.637918
1	1	1	1	1	11111	1		24222	0.571876
1	1	1	1	1	11111	1		34222	0.48
1	1	1	1	1	11111	1		44222	0.350699
1	1	1	1	1	11111	1		54222	0.292885
2	1	1	1	3	21113	0.81598		15222	0.595591
1	1	1	1	1	11111	1		25222	0.529549
1	1	1	1	1	11111	1		35222	0.437672
1	1	1	1	1	11111	1		45222	0.308372
1	1	1	1	2	11112	0.950662		55222	0.250557
1	1	1	1	1	11111	1		11322	0.786176
1	1	1	1	1	11111	1		21322	0.720135
1	1	1	1	1	11111	1		31322	0.628258
1	1	1	1	2	11112	0.950662		41322	0.498957
1	1	1	1	1	11111	1		51322	0.441143
1	1	1	1	1	11111	1		12322	0.737825
1	1	1	1	1	11111	1		22322	0.671783
1	1	1	1	1	11111	1		32322	0.579906
1	1	1	1	2	11112	0.950662		42322	0.450606
1	1	1	2	2	11122	0.892783		52322	0.392791
1	1	1	1	1	11111	1		13322	0.670559
3	4	3	1	1	34311	0.525193		23322	0.604517
1	1	1	1	1	11111	1		33322	0.512641
1	1	1	1	1	11111	1		43322	0.38334
1	1	1	1	1	11111	1		53322	0.325526
1	1	1	1	1	11111	1		14322	0.575895
1	1	1	1	1	11111	1		24322	0.509853
1	1	1	2	1	11121	0.942121		34322	0.417976
1	1	1	2	2	11122	0.892783		44322	0.288676
1	1	1	1	1	11111	1		54322	0.230861
1	1	2	2	2	11222	0.8482		15322	0.533567
1	1	1	1	1	11111	1		25322	0.467525
1	1	1	1	1	11111	1		35322	0.375648
1	1	1	2	1	11121	0.942121		45322	0.246348
1	1	1	2	2	11122	0.892783		55322	0.188533
1	1	1	1	1	11111	1		11422	0.69889
1	1	1	1	1	11111	1		21422	0.632848
1	1	1	2	2	11122	0.892783		31422	0.540971
2	1	1	2	3	21123	0.758102		41422	0.41167
2	1	1	2	1	21121	0.876079		51422	0.353856
1	1	1	1	2	11112	0.950662		12422	0.650538
1	1	1	1	1	11111	1		22422	0.584496
1	1	1	1	1	11111	1		32422	0.492619
1	1	1	1	1	11111	1		42422	0.363319
1	1	1	1	1	11111	1		52422	0.305505
1	1	1	1	1	11111	1		13422	0.583273
1	1	1	1	2	11112	0.950662		23422	0.517231
1	1	1	1	2	11112	0.950662		33422	0.425354
1	1	1	1	1	11111	1		43422	0.296053
1	1	1	1	2	11112	0.950662		53422	0.238239
1	1	1	1	2	11112	0.950662		14422	0.488608
1	1	1	1	1	11111	1		24422	0.422566
1	1	1	1	1	11111	1		34422	0.330689
1	1	1	1	1	11111	1		44422	0.201389
1	1	1	1	1	11111	1		54422	0.143574
2	1	1	1	1	21111	0.933958		15422	0.44628
1	1	1	1	3	11113	0.882022		25422	0.380238
2	1	1	1	1	21111	0.933958		35422	0.288361
1	1	1	1	1	11111	1		45422	0.159061
2	2	1	2	1	22121	0.827728		55422	0.101247
1	1	1	1	1	11111	1		11522	0.659861
2	2	2	2	1	22221	0.783145		21522	0.593819
1	1	1	1	1	11111	1		31522	0.501942
1	1	1	1	1	11111	1		41522	0.372641
1	1	1	1	1	11111	1		51522	0.314827
2	2	2	2	2	22222	0.733807		12522	0.611509
1	1	1	1	1	11111	1		22522	0.545467
1	1	1	1	1	11111	1		32522	0.45359
1	1	1	1	1	11111	1		42522	0.32429
1	1	1	1	1	11111	1		52522	0.266476
1	1	1	1	1	11111	1		13522	0.544244
1	1	1	1	1	11111	1		23522	0.478202
3	2	2	1	1	32211	0.749147		33522	0.386325
1	1	1	1	1	11111	1		43522	0.257024
1	1	1	1	1	11111	1		53522	0.19921
1	1	1	1	1	11111	1		14522	0.449579
1	1	1	3	2	11132	0.812263		24522	0.383537
2	1	1	4	3	21143	0.564264		34522	0.29166
1	1	1	1	2	11112	0.950662		44522	0.16236
1	1	1	1	1	11111	1		54522	0.104545
1	1	1	1	2	11112	0.950662		15522	0.407251
5	5	5	3	5	55535	-0.226731		25522	0.341209
1	1	1	1	1	11111	1		35522	0.249332
1	1	1	1	1	11111	1		45522	0.120032
1	1	1	1	1	11111	1		55522	0.0622175
1	1	1	1	1	11111	1		11132	0.812263
1	1	1	1	2	11112	0.950662		21132	0.746221
1	1	1	1	1	11111	1		31132	0.654344
1	1	1	2	2	11122	0.892783		41132	0.525044
1	1	1	1	2	11112	0.950662		51132	0.467229
1	1	1	1	1	11111	1		12132	0.763912
1	1	1	1	1	11111	1		22132	0.69787
1	1	1	1	1	11111	1		32132	0.605993
1	1	1	2	1	11121	0.942121		42132	0.476693
1	1	1	1	1	11111	1		52132	0.418878
1	1	1	2	3	11123	0.824144		13132	0.696646
1	1	1	2	2	11122	0.892783		23132	0.630604
1	1	1	1	1	11111	1		33132	0.538727
1	1	1	1	1	11111	1		43132	0.409427
1	1	1	1	1	11111	1		53132	0.351612
1	1	1	1	1	11111	1		14132	0.601981
1	1	1	1	1	11111	1		24132	0.535939
1	1	1	1	1	11111	1		34132	0.444063
1	1	1	1	1	11111	1		44132	0.314762
1	1	1	1	1	11111	1		54132	0.256948
1	1	1	1	1	11111	1		15132	0.559654
1	1	1	1	1	11111	1		25132	0.493612
1	1	1	2	2	11122	0.892783		35132	0.401735
1	1	1	1	1	11111	1		45132	0.272435
1	1	1	1	1	11111	1		55132	0.21462
1	1	1	2	1	11121	0.942121		11232	0.76768
1	1	1	1	1	11111	1		21232	0.701638
1	1	1	1	1	11111	1		31232	0.609761
1	1	1	1	1	11111	1		41232	0.480461
1	1	1	1	2	11112	0.950662		51232	0.422646
1	1	1	2	1	11121	0.942121		12232	0.719329
1	1	1	1	1	11111	1		22232	0.653287
1	1	1	1	2	11112	0.950662		32232	0.56141
1	1	1	1	1	11111	1		42232	0.43211
1	1	1	1	1	11111	1		52232	0.374295
1	1	1	1	1	11111	1		13232	0.652063
1	1	1	1	3	11113	0.882022		23232	0.586021
1	1	1	1	1	11111	1		33232	0.494144
1	1	1	1	3	11113	0.882022		43232	0.364844
1	1	1	1	1	11111	1		53232	0.307029
1	1	1	1	1	11111	1		14232	0.557398
1	1	1	1	1	11111	1		24232	0.491356
1	2	2	2	2	12222	0.799849		34232	0.39948
1	1	1	2	1	11121	0.942121		44232	0.270179
1	1	1	1	1	11111	1		54232	0.212365
1	1	1	1	2	11112	0.950662		15232	0.515071
1	1	1	1	1	11111	1		25232	0.449029
1	1	1	1	1	11111	1		35232	0.357152
1	1	1	1	1	11111	1		45232	0.227852
1	1	1	2	1	11121	0.942121		55232	0.170037
1	1	1	1	2	11112	0.950662		11332	0.705656
1	1	1	1	2	11112	0.950662		21332	0.639614
1	1	1	1	1	11111	1		31332	0.547738
1	1	1	1	1	11111	1		41332	0.418437
1	1	1	1	1	11111	1		51332	0.360623
1	1	1	1	1	11111	1		12332	0.657305
1	1	1	1	4	11114	0.785425		22332	0.591263
1	1	1	1	2	11112	0.950662		32332	0.499386
1	1	1	1	1	11111	1		42332	0.370086
1	1	1	2	2	11122	0.892783		52332	0.312271
1	1	1	1	1	11111	1		13332	0.590039
1	1	1	1	1	11111	1		23332	0.523997
1	1	1	1	1	11111	1		33332	0.432121
1	1	1	1	1	11111	1		43332	0.30282
2	1	1	1	1	21111	0.933958		53332	0.245006
1	1	1	2	2	11122	0.892783		14332	0.495375
1	1	1	1	1	11111	1		24332	0.429333
1	1	1	2	2	11122	0.892783		34332	0.337456
1	1	1	1	1	11111	1		44332	0.208156
1	1	1	2	1	11121	0.942121		54332	0.150341
1	1	1	1	1	11111	1		15332	0.453047
1	1	1	1	1	11111	1		25332	0.387005
2	1	2	2	2	21222	0.782158		35332	0.295128
1	1	1	1	1	11111	1		45332	0.165828
1	1	1	1	2	11112	0.950662		55332	0.108013
1	1	1	1	1	11111	1		11432	0.61837
3	3	3	1	1	33311	0.619858		21432	0.552328
1	1	1	1	1	11111	1		31432	0.460451
1	1	1	1	1	11111	1		41432	0.33115
1	1	1	1	1	11111	1		51432	0.273336
1	1	1	1	1	11111	1		12432	0.570018
1	1	1	2	1	11121	0.942121		22432	0.503976
1	1	1	1	1	11111	1		32432	0.412099
1	1	1	1	1	11111	1		42432	0.282799
1	1	1	1	1	11111	1		52432	0.224985
1	1	1	1	1	11111	1		13432	0.502753
2	1	1	1	1	21111	0.933958		23432	0.436711
1	1	1	2	2	11122	0.892783		33432	0.344834
1	1	1	1	1	11111	1		43432	0.215533
1	1	1	1	1	11111	1		53432	0.157719
1	1	1	1	1	11111	1		14432	0.408088
1	1	1	3	1	11131	0.861601		24432	0.342046
1	1	1	1	3	11113	0.882022		34432	0.250169
1	1	1	1	1	11111	1		44432	0.120869
1	1	1	1	1	11111	1		54432	0.0630543
2	2	1	1	1	22111	0.885607		15432	0.36576
1	1	1	1	1	11111	1		25432	0.299718
1	1	1	1	1	11111	1		35432	0.207841
1	1	1	1	1	11111	1		45432	0.0785411
1	1	1	1	1	11111	1		55432	0.0207265
1	1	1	1	1	11111	1		11532	0.579341
1	1	1	1	1	11111	1		21532	0.513299
1	1	1	1	1	11111	1		31532	0.421422
1	1	1	1	1	11111	1		41532	0.292121
1	1	1	1	2	11112	0.950662		51532	0.234307
3	1	1	1	1	31111	0.842081		12532	0.530989
1	1	1	1	1	11111	1		22532	0.464947
1	1	1	1	1	11111	1		32532	0.37307
2	2	3	2	2	22322	0.671783		42532	0.24377
1	1	1	1	1	11111	1		52532	0.185956
1	1	1	1	1	11111	1		13532	0.463724
1	1	1	1	1	11111	1		23532	0.397682
1	1	1	1	2	11112	0.950662		33532	0.305805
1	1	1	1	1	11111	1		43532	0.176504
2	2	1	2	2	22122	0.77839		53532	0.11869
1	1	1	1	1	11111	1		14532	0.369059
1	1	1	1	1	11111	1		24532	0.303017
1	1	1	1	1	11111	1		34532	0.21114
1	1	1	1	1	11111	1		44532	0.0818399
2	1	2	3	2	21232	0.701638		54532	0.0240253
1	1	1	2	2	11122	0.892783		15532	0.326731
1	1	1	1	1	11111	1		25532	0.260689
1	1	1	2	1	11121	0.942121		35532	0.168812
1	1	1	1	1	11111	1		45532	0.0395121
1	1	1	1	1	11111	1		55532	-0.0183025
1	1	1	2	1	11121	0.942121		11142	0.698946
1	1	1	1	4	11114	0.785425		21142	0.632904
1	1	1	3	1	11131	0.861601		31142	0.541027
1	1	1	1	1	11111	1		41142	0.411726
1	1	1	2	3	11123	0.824144		51142	0.353912
3	1	3	3	2	31332	0.547738		12142	0.650594
1	1	1	2	1	11121	0.942121		22142	0.584552
1	1	1	1	1	11111	1		32142	0.492675
1	1	1	1	1	11111	1		42142	0.363375
1	1	3	3	2	11332	0.705656		52142	0.305561
1	1	1	1	1	11111	1		13142	0.583329
1	1	1	2	2	11122	0.892783		23142	0.517287
2	1	2	2	1	21221	0.831496		33142	0.42541
1	1	1	1	1	11111	1		43142	0.296109
1	1	1	1	1	11111	1		53142	0.238295
1	1	1	2	2	11122	0.892783		14142	0.488664
2	2	2	3	2	22232	0.653287		24142	0.422622
3	2	3	3	2	32332	0.499386		34142	0.330745
1	1	1	1	1	11111	1		44142	0.201445
2	1	2	2	2	21222	0.782158		54142	0.14363
1	1	1	1	1	11111	1		15142	0.446336
1	1	1	1	1	11111	1		25142	0.380294
1	1	1	1	1	11111	1		35142	0.288417
1	1	1	1	1	11111	1		45142	0.159117
4	3	1	1	2	43112	0.547825		55142	0.101302
1	1	1	1	1	11111	1		11242	0.654363
1	1	1	1	1	11111	1		21242	0.588321
1	1	1	2	1	11121	0.942121		31242	0.496444
1	1	1	1	1	11111	1		41242	0.367143
1	1	1	1	1	11111	1		51242	0.309329
1	1	1	1	2	11112	0.950662		12242	0.606011
2	3	1	1	1	23111	0.818341		22242	0.539969
1	1	1	2	4	11124	0.727547		32242	0.448092
1	1	1	1	1	11111	1		42242	0.318792
1	1	1	2	2	11122	0.892783		52242	0.260977
1	1	1	1	1	11111	1		13242	0.538745
1	1	1	1	1	11111	1		23242	0.472703
1	1	1	2	2	11122	0.892783		33242	0.380827
1	1	1	2	1	11121	0.942121		43242	0.251526
1	1	1	1	1	11111	1		53242	0.193712
1	1	1	1	1	11111	1		14242	0.444081
1	1	1	1	1	11111	1		24242	0.378039
1	1	1	1	2	11112	0.950662		34242	0.286162
1	1	1	1	1	11111	1		44242	0.156862
1	1	1	1	1	11111	1		54242	0.0990472
1	1	1	1	1	11111	1		15242	0.401753
1	1	1	1	2	11112	0.950662		25242	0.335711
1	1	1	2	1	11121	0.942121		35242	0.243834
1	1	1	2	2	11122	0.892783		45242	0.114534
1	1	1	1	1	11111	1		55242	0.0567194
1	1	1	1	1	11111	1		11342	0.592339
1	1	1	1	1	11111	1		21342	0.526297
1	1	1	1	1	11111	1		31342	0.43442
1	1	1	1	1	11111	1		41342	0.30512
1	1	1	1	1	11111	1		51342	0.247305
1	1	1	1	1	11111	1		12342	0.543988
1	1	1	2	1	11121	0.942121		22342	0.477946
1	1	1	1	1	11111	1		32342	0.386069
1	1	1	1	2	11112	0.950662		42342	0.256769
1	1	1	1	1	11111	1		52342	0.198954
1	1	1	2	2	11122	0.892783		13342	0.476722
1	1	1	2	2	11122	0.892783		23342	0.41068
1	1	1	1	1	11111	1		33342	0.318803
1	1	1	1	1	11111	1		43342	0.189503
1	1	1	1	1	11111	1		53342	0.131688
1	1	1	1	1	11111	1		14342	0.382057
2	2	2	1	1	22211	0.841024		24342	0.316016
1	1	1	1	1	11111	1		34342	0.224139
1	1	1	1	1	11111	1		44342	0.0948384
1	1	1	2	1	11121	0.942121		54342	0.0370237
1	1	1	1	1	11111	1		15342	0.33973
1	1	1	2	1	11121	0.942121		25342	0.273688
1	1	1	1	1	11111	1		35342	0.181811
1	1	1	1	1	11111	1		45342	0.0525106
1	1	1	1	1	11111	1		55342	-0.00530405
1	1	1	1	1	11111	1		11442	0.505052
1	1	1	1	1	11111	1		21442	0.43901
1	1	1	1	1	11111	1		31442	0.347133
1	1	1	1	1	11111	1		41442	0.217833
1	1	1	1	1	11111	1		51442	0.160018
1	1	1	1	1	11111	1		12442	0.456701
1	1	1	2	1	11121	0.942121		22442	0.390659
1	1	1	1	1	11111	1		32442	0.298782
2	3	2	2	1	23221	0.715879		42442	0.169482
1	1	1	1	1	11111	1		52442	0.111667
1	1	1	3	3	11133	0.743624		13442	0.389435
1	1	1	1	1	11111	1		23442	0.323393
1	1	1	2	1	11121	0.942121		33442	0.231516
1	1	1	1	1	11111	1		43442	0.102216
1	1	1	1	1	11111	1		53442	0.0444013
1	1	1	1	1	11111	1		14442	0.294771
1	1	1	1	2	11112	0.950662		24442	0.228729
1	1	1	1	1	11111	1		34442	0.136852
1	1	1	1	1	11111	1		44442	0.00755148
1	1	1	1	1	11111	1		54442	-0.0502632
1	1	1	1	2	11112	0.950662		15442	0.252443
1	1	1	1	1	11111	1		25442	0.186401
1	1	1	1	1	11111	1		35442	0.0945239
1	1	1	1	1	11111	1		45442	-0.0347763
1	1	1	1	1	11111	1		55442	-0.0925909
1	1	1	2	1	11121	0.942121		11542	0.466023
1	1	1	1	1	11111	1		21542	0.399981
1	1	2	1	1	11211	0.955417		31542	0.308104
1	1	1	1	1	11111	1		41542	0.178804
1	1	1	1	1	11111	1		51542	0.120989
1	1	1	1	3	11113	0.882022		12542	0.417672
1	1	1	1	1	11111	1		22542	0.35163
1	1	1	1	1	11111	1		32542	0.259753
1	1	1	1	1	11111	1		42542	0.130453
1	1	1	1	1	11111	1		52542	0.0726381
1	1	1	1	1	11111	1		13542	0.350406
1	1	1	1	1	11111	1		23542	0.284364
1	1	1	2	3	11123	0.824144		33542	0.192487
1	1	1	2	2	11122	0.892783		43542	0.0631869
1	1	1	1	1	11111	1		53542	0.00537231
1	1	1	1	1	11111	1		14542	0.255742
1	1	1	1	2	11112	0.950662		24542	0.1897
1	1	1	1	1	11111	1		34542	0.0978227
1	1	1	1	3	11113	0.882022		44542	-0.0314775
1	1	1	1	2	11112	0.950662		54542	-0.0892922
1	1	1	1	1	11111	1		15542	0.213414
1	1	1	2	2	11122	0.892783		25542	0.147372
1	1	1	1	2	11112	0.950662		35542	0.0554949
5	1	1	3	2	51132	0.467229		45542	-0.0738053
1	1	1	1	1	11111	1		55542	-0.13162
1	1	1	1	3	11113	0.882022		11152	0.648277
1	1	1	1	3	11113	0.882022		21152	0.582235
1	2	1	1	2	12112	0.90231		31152	0.490358
1	1	1	1	1	11111	1		41152	0.361058
1	1	1	1	3	11113	0.882022		51152	0.303244
1	1	1	2	2	11122	0.892783		12152	0.599926
1	1	1	1	2	11112	0.950662		22152	0.533884
1	1	1	1	1	11111	1		32152	0.442007
1	1	1	1	1	11111	1		42152	0.312707
1	1	1	1	2	11112	0.950662		52152	0.254892
1	1	1	1	3	11113	0.882022		13152	0.53266
1	1	1	1	1	11111	1		23152	0.466618
1	1	1	1	2	11112	0.950662		33152	0.374741
1	1	1	1	1	11111	1		43152	0.245441
1	1	1	1	2	11112	0.950662		53152	0.187627
2	1	1	2	2	21122	0.826741		14152	0.437996
1	1	1	1	1	11111	1		24152	0.371954
1	1	1	1	1	11111	1		34152	0.280077
1	1	1	1	2	11112	0.950662		44152	0.150777
1	1	1	1	1	11111	1		54152	0.0929621
1	1	1	1	1	11111	1		15152	0.395668
1	1	1	1	2	11112	0.950662		25152	0.329626
1	1	1	1	1	11111	1		35152	0.237749
1	1	1	1	2	11112	0.950662		45152	0.108449
1	1	1	1	3	11113	0.882022		55152	0.0506343
1	1	2	2	1	11221	0.897538		11252	0.603694
1	1	1	1	1	11111	1		21252	0.537652
1	1	1	1	2	11112	0.950662		31252	0.445775
1	1	1	1	1	11111	1		41252	0.316475
1	1	1	1	1	11111	1		51252	0.258661
1	2	2	2	3	12223	0.73121		12252	0.555343
1	1	1	1	1	11111	1		22252	0.489301
2	5	1	5	5	25155	0.121198		32252	0.397424
1	1	1	2	2	11122	0.892783		42252	0.268124
1	1	1	1	1	11111	1		52252	0.210309
1	1	1	1	1	11111	1		13252	0.488077
1	1	1	1	1	11111	1		23252	0.422035
1	1	1	1	2	11112	0.950662		33252	0.330158
1	1	1	2	2	11122	0.892783		43252	0.200858
1	1	1	1	1	11111	1		53252	0.143044
3	3	3	3	3	33333	0.363481		14252	0.393413
1	1	1	1	1	11111	1		24252	0.327371
2	1	1	2	1	21121	0.876079		34252	0.235494
1	1	1	1	2	11112	0.950662		44252	0.106194
1	1	1	1	1	11111	1		54252	0.0483791
1	1	1	1	1	11111	1		15252	0.351085
1	1	1	1	1	11111	1		25252	0.285043
1	1	1	2	1	11121	0.942121		35252	0.193166
1	1	1	1	1	11111	1		45252	0.0638659
1	2	1	1	1	12111	0.951649		55252	0.00605126
1	1	1	1	1	11111	1		11352	0.541671
1	1	1	1	1	11111	1		21352	0.475629
1	1	1	1	1	11111	1		31352	0.383752
1	1	1	1	1	11111	1		41352	0.254452
1	1	1	1	1	11111	1		51352	0.196637
1	1	1	1	1	11111	1		12352	0.49332
1	1	1	2	1	11121	0.942121		22352	0.427278
1	1	1	1	1	11111	1		32352	0.335401
1	1	1	1	1	11111	1		42352	0.2061
1	1	1	1	1	11111	1		52352	0.148286
2	1	1	2	1	21121	0.876079		13352	0.426054
1	1	1	1	2	11112	0.950662		23352	0.360012
1	1	1	2	2	11122	0.892783		33352	0.268135
1	1	1	1	1	11111	1		43352	0.138835
1	1	1	2	3	11123	0.824144		53352	0.08102
1	1	1	1	1	11111	1		14352	0.331389
1	1	1	1	1	11111	1		24352	0.265347
1	1	1	1	1	11111	1		34352	0.17347
1	1	1	1	1	11111	1		44352	0.0441702
1	1	1	1	1	11111	1		54352	-0.0136444
1	1	1	1	1	11111	1		15352	0.289062
1	1	1	1	1	11111	1		25352	0.22302
1	1	1	1	1	11111	1		35352	0.131143
1	1	1	1	1	11111	1		45352	0.00184241
1	1	1	1	2	11112	0.950662		55352	-0.0559722
1	1	1	1	1	11111	1		11452	0.454384
1	1	1	1	1	11111	1		21452	0.388342
1	1	1	1	1	11111	1		31452	0.296465
2	3	3	3	3	23333	0.455358		41452	0.167165
1	1	1	1	1	11111	1		51452	0.10935
2	1	1	2	2	21122	0.826741		12452	0.406033
1	1	1	1	1	11111	1		22452	0.339991
1	1	1	1	2	11112	0.950662		32452	0.248114
1	1	4	2	1	11421	0.748228		42452	0.118814
1	1	1	1	1	11111	1		52452	0.0609989
1	1	1	2	2	11122	0.892783		13452	0.338767
1	1	1	1	1	11111	1		23452	0.272725
1	1	1	2	3	11123	0.824144		33452	0.180848
1	1	1	1	1	11111	1		43452	0.0515478
1	1	1	1	1	11111	1		53452	-0.00626685
1	1	1	1	1	11111	1		14452	0.244102
1	1	1	1	2	11112	0.950662		24452	0.17806
1	1	1	1	1	11111	1		34452	0.0861835
1	1	1	1	1	11111	1		44452	-0.0431167
1	1	1	1	1	11111	1		54452	-0.100931
1	1	1	1	1	11111	1		15452	0.201775
1	1	1	1	1	11111	1		25452	0.135733
1	1	1	1	1	11111	1		35452	0.0438557
1	1	1	1	1	11111	1		45452	-0.0854445
1	1	1	1	1	11111	1		55452	-0.143259
1	1	1	1	1	11111	1		11552	0.415355
1	1	1	1	1	11111	1		21552	0.349313
1	1	1	1	1	11111	1		31552	0.257436
1	1	1	2	2	11122	0.892783		41552	0.128136
1	1	1	1	1	11111	1		51552	0.0703212
1	1	1	1	1	11111	1		12552	0.367004
1	1	1	1	1	11111	1		22552	0.300962
1	1	1	1	3	11113	0.882022		32552	0.209085
1	1	2	1	2	11212	0.906079		42552	0.0797846
1	1	1	1	2	11112	0.950662		52552	0.0219699
1	1	1	1	1	11111	1		13552	0.299738
1	1	1	1	2	11112	0.950662		23552	0.233696
1	1	1	1	1	11111	1		33552	0.141819
1	1	1	1	1	11111	1		43552	0.0125188
1	1	1	2	2	11122	0.892783		53552	-0.0452959
1	1	1	1	1	11111	1		14552	0.205073
1	1	1	1	2	11112	0.950662		24552	0.139031
1	1	1	1	1	11111	1		34552	0.0471545
1	1	1	1	1	11111	1		44552	-0.0821457
1	1	1	1	2	11112	0.950662		54552	-0.13996
1	1	1	2	2	11122	0.892783		15552	0.162746
4	1	4	4	3	41443	0.149194		25552	0.0967036
1	1	1	1	1	11111	1		35552	0.00482672
3	3	3	1	3	33313	0.50188		45552	-0.124473
2	1	1	2	2	21122	0.826741		55552	-0.182288
1	1	1	1	1	11111	1		11113	0.882022
1	1	1	1	1	11111	1		21113	0.81598
1	1	1	1	1	11111	1		31113	0.724104
1	1	1	1	1	11111	1		41113	0.594803
1	1	1	1	2	11112	0.950662		51113	0.536989
1	1	1	1	1	11111	1		12113	0.833671
4	5	1	1	1	45111	0.460172		22113	0.767629
1	1	1	1	1	11111	1		32113	0.675752
1	1	1	1	1	11111	1		42113	0.546452
2	1	1	1	1	21111	0.933958		52113	0.488637
1	1	1	1	1	11111	1		13113	0.766405
2	1	1	1	1	21111	0.933958		23113	0.700363
1	1	1	1	2	11112	0.950662		33113	0.608486
1	1	1	1	1	11111	1		43113	0.479186
1	1	1	2	2	11122	0.892783		53113	0.421372
1	1	1	1	1	11111	1		14113	0.671741
1	1	1	1	1	11111	1		24113	0.605699
1	1	1	1	1	11111	1		34113	0.513822
1	1	1	1	2	11112	0.950662		44113	0.384522
1	1	1	1	2	11112	0.950662		54113	0.326707
1	1	1	1	1	11111	1		15113	0.629413
1	1	1	1	2	11112	0.950662		25113	0.563371
1	1	1	1	2	11112	0.950662		35113	0.471494
1	1	1	1	1	11111	1		45113	0.342194
1	1	1	1	1	11111	1		55113	0.284379
1	1	1	1	1	11111	1		11213	0.837439
1	1	1	1	1	11111	1		21213	0.771397
1	1	1	1	1	11111	1		31213	0.67952
1	1	1	2	1	11121	0.942121		41213	0.55022
1	1	1	1	1	11111	1		51213	0.492406
2	1	2	2	1	21221	0.831496		12213	0.789088
1	1	1	1	2	11112	0.950662		22213	0.723046
1	1	1	1	1	11111	1		32213	0.631169
1	1	1	1	1	11111	1		42213	0.501869
1	1	1	1	2	11112	0.950662		52213	0.444054
1	1	1	1	2	11112	0.950662		13213	0.721822
2	3	4	3	2	23432	0.436711		23213	0.65578
1	1	1	1	1	11111	1		33213	0.563903
1	1	2	2	2	11222	0.8482		43213	0.434603
1	1	1	3	2	11132	0.812263		53213	0.376789
3	3	5	2	2	33522	0.386325		14213	0.627158
1	1	1	1	1	11111	1		24213	0.561116
1	1	1	2	1	11121	0.942121		34213	0.469239
1	1	1	1	3	11113	0.882022		44213	0.339939
1	1	1	1	3	11113	0.882022		54213	0.282124
1	1	1	1	1	11111	1		15213	0.58483
1	1	1	1	2	11112	0.950662		25213	0.518788
1	1	1	1	1	11111	1		35213	0.426911
1	1	1	1	1	11111	1		45213	0.297611
1	1	1	1	1	11111	1		55213	0.239796
1	1	1	1	1	11111	1		11313	0.775416
1	1	1	1	1	11111	1		21313	0.709374
1	1	1	1	1	11111	1		31313	0.617497
1	1	1	1	1	11111	1		41313	0.488197
1	1	1	2	3	11123	0.824144		51313	0.430382
1	1	1	1	2	11112	0.950662		12313	0.727065
1	1	1	1	1	11111	1		22313	0.661023
1	1	1	2	3	11123	0.824144		32313	0.569146
1	1	1	1	2	11112	0.950662		42313	0.439845
1	1	1	1	2	11112	0.950662		52313	0.382031
1	1	1	2	2	11122	0.892783		13313	0.659799
1	1	1	1	1	11111	1		23313	0.593757
1	1	1	1	2	11112	0.950662		33313	0.50188
1	1	1	1	1	11111	1		43313	0.37258
1	1	1	1	1	11111	1		53313	0.314765
1	1	1	1	2	11112	0.950662		14313	0.565134
1	1	1	1	2	11112	0.950662		24313	0.499092
1	1	1	1	1	11111	1		34313	0.407215
1	1	1	1	1	11111	1		44313	0.277915
1	1	1	1	1	11111	1		54313	0.220101
1	1	1	1	1	11111	1		15313	0.522807
2	3	4	5	4	23454	0.107489		25313	0.456765
3	1	1	1	1	31111	0.842081		35313	0.364888
1	1	1	1	1	11111	1		45313	0.235587
1	1	1	2	2	11122	0.892783		55313	0.177773
1	1	1	2	1	11121	0.942121		11413	0.688129
1	1	1	2	1	11121	0.942121		21413	0.622087
1	1	1	1	1	11111	1		31413	0.53021
1	1	1	1	2	11112	0.950662		41413	0.40091
1	1	1	2	1	11121	0.942121		51413	0.343095
1	1	1	1	1	11111	1		12413	0.639778
1	1	1	1	1	11111	1		22413	0.573736
1	1	1	2	1	11121	0.942121		32413	0.481859
1	1	1	1	1	11111	1		42413	0.352559
1	1	1	1	1	11111	1		52413	0.294744
1	1	1	1	1	11111	1		13413	0.572512
1	1	1	1	1	11111	1		23413	0.50647
1	1	1	1	1	11111	1		33413	0.414593
1	1	1	1	2	11112	0.950662		43413	0.285293
1	1	1	1	1	11111	1		53413	0.227478
1	1	1	1	5	11115	0.742233		14413	0.477847
1	1	1	1	1	11111	1		24413	0.411805
1	1	1	2	2	11122	0.892783		34413	0.319929
1	1	1	1	1	11111	1		44413	0.190628
1	1	1	1	1	11111	1		54413	0.132814
1	1	1	2	2	11122	0.892783		15413	0.43552
1	1	1	2	1	11121	0.942121		25413	0.369478
1	1	1	1	1	11111	1		35413	0.277601
1	3	3	3	3	13333	0.5214		45413	0.148301
1	1	1	1	1	11111	1		55413	0.0904859
1	1	1	2	3	11123	0.824144		11513	0.6491
1	1	1	1	1	11111	1		21513	0.583058
1	1	1	1	1	11111	1		31513	0.491181
1	1	1	1	1	11111	1		41513	0.361881
2	2	2	2	3	22223	0.665168		51513	0.304066
1	1	1	1	1	11111	1		12513	0.600749
1	1	1	1	1	11111	1		22513	0.534707
1	1	1	2	2	11122	0.892783		32513	0.44283
1	1	1	1	2	11112	0.950662		42513	0.31353
1	1	1	1	1	11111	1		52513	0.255715
1	1	1	1	1	11111	1		13513	0.533483
1	1	1	1	1	11111	1		23513	0.467441
1	1	1	2	1	11121	0.942121		33513	0.375564
1	1	1	1	2	11112	0.950662		43513	0.246264
1	1	1	1	3	11113	0.882022		53513	0.188449
1	1	1	1	3	11113	0.882022		14513	0.438818
1	1	1	1	1	11111	1		24513	0.372776
2	1	1	3	3	21133	0.677582		34513	0.2809
1	1	1	2	1	11121	0.942121		44513	0.151599
1	1	1	1	3	11113	0.882022		54513	0.0937847
1	1	1	2	2	11122	0.892783		15513	0.396491
1	1	1	2	2	11122	0.892783		25513	0.330449
1	1	2	5	4	11254	0.438458		35513	0.238572
1	1	1	1	1	11111	1		45513	0.109272
1	1	1	2	2	11122	0.892783		55513	0.0514569
1	1	1	1	1	11111	1		11123	0.824144
1	1	1	1	2	11112	0.950662		21123	0.758102
1	1	1	1	1	11111	1		31123	0.666225
1	1	1	1	2	11112	0.950662		41123	0.536925
1	1	1	1	1	11111	1		51123	0.47911
1	1	1	1	1	11111	1		12123	0.775793
1	1	1	1	1	11111	1		22123	0.709751
1	1	1	1	1	11111	1		32123	0.617874
1	1	1	1	1	11111	1		42123	0.488574
1	1	1	1	1	11111	1		52123	0.430759
1	1	1	1	1	11111	1		13123	0.708527
1	1	1	1	2	11112	0.950662		23123	0.642485
2	1	1	1	4	21114	0.719383		33123	0.550608
1	1	1	1	1	11111	1		43123	0.421308
1	1	1	1	1	11111	1		53123	0.363493
1	1	1	1	1	11111	1		14123	0.613862
1	1	1	1	1	11111	1		24123	0.54782
1	1	1	1	1	11111	1		34123	0.455943
1	1	1	1	1	11111	1		44123	0.326643
1	1	1	1	1	11111	1		54123	0.268829
1	1	1	1	1	11111	1		15123	0.571535
1	1	1	1	2	11112	0.950662		25123	0.505493
1	1	1	1	1	11111	1		35123	0.413616
1	1	1	2	3	11123	0.824144		45123	0.284315
1	1	1	1	1	11111	1		55123	0.226501
1	1	1	1	1	11111	1		11223	0.779561
1	1	1	1	1	11111	1		21223	0.713519
1	1	1	1	1	11111	1		31223	0.621642
1	1	1	1	1	11111	1		41223	0.492342
1	1	1	2	2	11122	0.892783		51223	0.434527
1	1	1	1	1	11111	1		12223	0.73121
1	1	1	1	2	11112	0.950662		22223	0.665168
1	1	1	1	2	11112	0.950662		32223	0.573291
1	1	1	1	1	11111	1		42223	0.44399
1	1	1	1	2	11112	0.950662		52223	0.386176
1	1	1	2	2	11122	0.892783		13223	0.663944
1	1	1	2	2	11122	0.892783		23223	0.597902
1	1	1	2	2	11122	0.892783		33223	0.506025
1	1	1	1	1	11111	1		43223	0.376725
1	1	1	1	1	11111	1		53223	0.31891
1	1	1	1	1	11111	1		14223	0.569279
1	1	1	1	1	11111	1		24223	0.503237
2	2	2	2	1	22221	0.783145		34223	0.41136
1	1	1	1	1	11111	1		44223	0.28206
1	1	1	1	1	11111	1		54223	0.224246
1	1	1	1	1	11111	1		15223	0.526952
1	1	1	1	1	11111	1		25223	0.46091
1	1	1	1	1	11111	1		35223	0.369033
1	1	1	1	2	11112	0.950662		45223	0.239732
1	1	1	1	1	11111	1		55223	0.181918
1	1	1	1	2	11112	0.950662		11323	0.717537
1	1	1	1	2	11112	0.950662		21323	0.651495
1	1	1	1	3	11113	0.882022		31323	0.559618
1	1	1	1	2	11112	0.950662		41323	0.430318
1	1	1	1	1	11111	1		51323	0.372504
1	1	1	2	2	11122	0.892783		12323	0.669186
1	1	1	2	1	11121	0.942121		22323	0.603144
1	1	1	1	1	11111	1		32323	0.511267
1	1	1	1	3	11113	0.882022		42323	0.381967
1	1	1	1	1	11111	1		52323	0.324152
1	1	1	1	1	11111	1		13323	0.60192
1	1	1	1	1	11111	1		23323	0.535878
1	1	1	1	1	11111	1		33323	0.444001
1	1	1	1	2	11112	0.950662		43323	0.314701
1	1	1	1	1	11111	1		53323	0.256887
1	1	1	1	1	11111	1		14323	0.507256
1	1	1	1	1	11111	1		24323	0.441214
1	1	1	1	2	11112	0.950662		34323	0.349337
1	1	1	1	1	11111	1		44323	0.220037
1	1	1	1	1	11111	1		54323	0.162222
1	1	1	1	1	11111	1		15323	0.464928
1	1	1	1	1	11111	1		25323	0.398886
1	1	1	2	2	11122	0.892783		35323	0.307009
1	1	1	1	1	11111	1		45323	0.177709
1	1	1	1	1	11111	1		55323	0.119894
1	1	1	2	2	11122	0.892783		11423	0.63025
1	1	1	1	1	11111	1		21423	0.564208
1	1	1	1	1	11111	1		31423	0.472332
1	1	1	1	1	11111	1		41423	0.343031
1	1	1	1	1	11111	1		51423	0.285217
1	1	1	1	2	11112	0.950662		12423	0.581899
1	1	1	1	1	11111	1		22423	0.515857
1	1	1	1	2	11112	0.950662		32423	0.42398
1	1	1	1	1	11111	1		42423	0.29468
1	1	1	1	1	11111	1		52423	0.236865
1	1	1	1	1	11111	1		13423	0.514633
1	1	1	1	1	11111	1		23423	0.448591
1	1	1	1	1	11111	1		33423	0.356715
1	1	1	2	2	11122	0.892783		43423	0.227414
1	1	1	1	2	11112	0.950662		53423	0.1696
1	1	1	1	1	11111	1		14423	0.419969
1	1	1	1	1	11111	1		24423	0.353927
1	1	1	1	2	11112	0.950662		34423	0.26205
1	1	1	2	1	11121	0.942121		44423	0.13275
1	2	1	2	2	12122	0.844432		54423	0.0749352
2	1	1	2	1	21121	0.876079		15423	0.377641
1	1	1	1	1	11111	1		25423	0.311599
1	1	1	1	3	11113	0.882022		35423	0.219722
2	2	3	3	3	22333	0.522624		45423	0.090422
1	1	1	1	2	11112	0.950662		55423	0.0326074
1	1	1	3	2	11132	0.812263		11523	0.591221
1	1	1	2	2	11122	0.892783		21523	0.525179
1	1	1	1	1	11111	1		31523	0.433303
1	1	1	1	2	11112	0.950662		41523	0.304002
3	2	2	3	2	32232	0.56141		51523	0.246188
1	1	1	1	1	11111	1		12523	0.54287
1	1	1	1	2	11112	0.950662		22523	0.476828
1	1	1	1	1	11111	1		32523	0.384951
1	1	1	1	1	11111	1		42523	0.255651
1	1	1	2	1	11121	0.942121		52523	0.197836
3	3	2	3	2	33232	0.494144		13523	0.475604
1	1	1	1	1	11111	1		23523	0.409562
1	1	1	1	1	11111	1		33523	0.317685
1	1	1	1	1	11111	1		43523	0.188385
1	1	1	1	1	11111	1		53523	0.130571
1	1	1	1	1	11111	1		14523	0.38094
1	1	1	1	1	11111	1		24523	0.314898
1	1	1	2	1	11121	0.942121		34523	0.223021
1	1	1	1	1	11111	1		44523	0.0937208
2	2	2	2	1	22221	0.783145		54523	0.0359062
1	1	1	1	1	11111	1		15523	0.338612
1	1	1	1	1	11111	1		25523	0.27257
1	1	1	1	2	11112	0.950662		35523	0.180693
2	1	1	1	3	21113	0.81598		45523	0.051393
1	1	1	1	1	11111	1		55523	-0.00642163
1	1	1	1	1	11111	1		11133	0.743624
1	1	1	2	2	11122	0.892783		21133	0.677582
1	1	1	1	2	11112	0.950662		31133	0.585705
1	1	1	1	1	11111	1		41133	0.456405
1	1	1	1	1	11111	1		51133	0.39859
1	1	1	1	1	11111	1		12133	0.695273
1	1	1	1	2	11112	0.950662		22133	0.629231
1	2	2	2	4	12224	0.634612		32133	0.537354
1	1	1	1	1	11111	1		42133	0.408053
1	1	1	2	1	11121	0.942121		52133	0.350239
1	2	1	1	2	12112	0.90231		13133	0.628007
1	1	1	1	1	11111	1		23133	0.561965
1	1	1	1	2	11112	0.950662		33133	0.470088
1	1	1	1	1	11111	1		43133	0.340788
1	1	1	1	3	11113	0.882022		53133	0.282973
1	1	1	1	1	11111	1		14133	0.533342
1	1	1	1	2	11112	0.950662		24133	0.4673
1	1	1	1	1	11111	1		34133	0.375423
1	1	1	1	1	11111	1		44133	0.246123
1	1	1	1	2	11112	0.950662		54133	0.188309
1	1	1	1	1	11111	1		15133	0.491015
1	1	1	1	1	11111	1		25133	0.424973
1	1	1	1	1	11111	1		35133	0.333096
1	1	1	1	2	11112	0.950662		45133	0.203795
1	1	1	1	1	11111	1		55133	0.145981
1	1	1	2	2	11122	0.892783		11233	0.699041
1	1	1	1	1	11111	1		21233	0.632999
1	1	1	2	2	11122	0.892783		31233	0.541122
2	1	1	2	1	21121	0.876079		41233	0.411822
1	1	1	1	1	11111	1		51233	0.354007
1	1	1	2	1	11121	0.942121		12233	0.65069
1	1	1	1	1	11111	1		22233	0.584648
1	1	1	1	1	11111	1		32233	0.492771
1	1	1	1	1	11111	1		42233	0.36347
1	1	1	1	1	11111	1		52233	0.305656
1	1	1	1	1	11111	1		13233	0.583424
1	1	1	1	2	11112	0.950662		23233	0.517382
1	1	1	1	1	11111	1		33233	0.425505
1	1	1	1	1	11111	1		43233	0.296205
1	1	1	1	1	11111	1		53233	0.23839
1	1	1	1	1	11111	1		14233	0.488759
1	1	1	1	1	11111	1		24233	0.422717
1	1	1	1	1	11111	1		34233	0.33084
1	1	1	1	1	11111	1		44233	0.20154
1	1	1	1	1	11111	1		54233	0.143726
1	1	1	1	1	11111	1		15233	0.446431
1	1	1	1	1	11111	1		25233	0.38039
1	1	1	1	1	11111	1		35233	0.288513
1	1	1	1	1	11111	1		45233	0.159212
1	1	1	1	1	11111	1		55233	0.101398
1	1	1	1	1	11111	1		11333	0.637017
1	1	1	1	1	11111	1		21333	0.570975
1	1	1	1	1	11111	1		31333	0.479098
1	1	1	1	1	11111	1		41333	0.349798
1	1	1	1	1	11111	1		51333	0.291984
1	1	1	1	4	11114	0.785425		12333	0.588666
1	1	1	1	2	11112	0.950662		22333	0.522624
1	1	1	1	2	11112	0.950662		32333	0.430747
1	1	1	1	2	11112	0.950662		42333	0.301447
1	1	1	1	1	11111	1		52333	0.243632
1	1	1	1	2	11112	0.950662		13333	0.5214
1	1	1	1	2	11112	0.950662		23333	0.455358
1	1	1	1	1	11111	1		33333	0.363481
2	1	2	2	1	21221	0.831496		43333	0.234181
1	1	1	1	1	11111	1		53333	0.176367
1	1	1	1	1	11111	1		14333	0.426736
1	1	2	1	5	11215	0.69765		24333	0.360694
2	2	2	3	2	22232	0.653287		34333	0.268817
1	1	1	1	1	11111	1		44333	0.139517
1	1	1	1	1	11111	1		54333	0.081702
1	1	1	1	1	11111	1		15333	0.384408
1	1	1	1	1	11111	1		25333	0.318366
1	1	1	1	1	11111	1		35333	0.226489
1	1	1	1	1	11111	1		45333	0.0971889
1	1	1	1	1	11111	1		55333	0.0393743
1	1	1	1	1	11111	1		11433	0.54973
1	1	1	1	1	11111	1		21433	0.483688
1	1	1	1	1	11111	1		31433	0.391812
1	1	1	1	1	11111	1		41433	0.262511
1	1	1	1	1	11111	1		51433	0.204697
1	1	1	1	1	11111	1		12433	0.501379
1	1	1	1	1	11111	1		22433	0.435337
1	1	1	2	1	11121	0.942121		32433	0.34346
1	1	3	1	1	11311	0.893393		42433	0.21416
1	1	1	1	1	11111	1		52433	0.156345
1	1	1	1	1	11111	1		13433	0.434113
1	1	1	1	1	11111	1		23433	0.368071
1	1	1	1	1	11111	1		33433	0.276194
1	1	1	1	1	11111	1		43433	0.146894
1	1	1	1	1	11111	1		53433	0.0890796
1	1	1	1	2	11112	0.950662		14433	0.339449
1	1	1	2	1	11121	0.942121		24433	0.273407
1	1	1	1	1	11111	1		34433	0.18153
1	1	1	1	1	11111	1		44433	0.0522298
1	1	1	1	1	11111	1		54433	-0.00558485
1	3	4	1	3	13413	0.572512		15433	0.297121
1	1	1	1	2	11112	0.950662		25433	0.231079
1	1	1	1	1	11111	1		35433	0.139202
1	1	1	1	1	11111	1		45433	0.00990199
1	1	1	1	1	11111	1		55433	-0.0479126
1	1	1	2	1	11121	0.942121		11533	0.510701
1	1	1	1	1	11111	1		21533	0.444659
1	1	1	1	1	11111	1		31533	0.352783
1	1	1	1	1	11111	1		41533	0.223482
1	1	1	1	1	11111	1		51533	0.165668
1	1	1	1	1	11111	1		12533	0.46235
1	1	1	1	1	11111	1		22533	0.396308
1	1	1	1	1	11111	1		32533	0.304431
1	1	1	1	1	11111	1		42533	0.175131
1	1	1	1	1	11111	1		52533	0.117316
1	1	1	1	1	11111	1		13533	0.395084
1	1	1	1	1	11111	1		23533	0.329042
1	1	1	1	1	11111	1		33533	0.237165
1	1	1	1	1	11111	1		43533	0.107865
1	1	1	1	2	11112	0.950662		53533	0.0500506
1	1	1	1	1	11111	1		14533	0.30042
1	1	1	1	1	11111	1		24533	0.234378
1	1	1	2	1	11121	0.942121		34533	0.142501
1	1	2	3	1	11231	0.817018		44533	0.0132008
1	1	1	1	1	11111	1		54533	-0.0446139
1	1	1	1	1	11111	1		15533	0.258092
1	1	1	1	1	11111	1		25533	0.19205
1	1	1	1	3	11113	0.882022		35533	0.100173
1	1	1	1	1	11111	1		45533	-0.029127
1	1	1	1	1	11111	1		55533	-0.0869417
1	1	1	1	2	11112	0.950662		11143	0.630306
1	1	1	1	1	11111	1		21143	0.564264
1	1	1	1	1	11111	1		31143	0.472388
1	1	1	1	1	11111	1		41143	0.343087
1	1	1	2	1	11121	0.942121		51143	0.285273
1	1	1	2	2	11122	0.892783		12143	0.581955
1	1	1	1	1	11111	1		22143	0.515913
1	1	1	1	1	11111	1		32143	0.424036
1	1	1	1	1	11111	1		42143	0.294736
2	1	1	1	1	21111	0.933958		52143	0.236921
1	1	1	1	2	11112	0.950662		13143	0.514689
2	1	2	2	2	21222	0.782158		23143	0.448647
2	1	1	1	1	21111	0.933958		33143	0.35677
2	2	2	3	2	22232	0.653287		43143	0.22747
1	1	1	1	1	11111	1		53143	0.169656
1	1	1	1	1	11111	1		14143	0.420025
1	1	1	1	3	11113	0.882022		24143	0.353983
1	1	1	1	1	11111	1		34143	0.262106
1	1	1	1	1	11111	1		44143	0.132806
1	1	1	1	1	11111	1		54143	0.0749911
1	1	1	1	1	11111	1		15143	0.377697
1	1	1	1	2	11112	0.950662		25143	0.311655
1	1	1	1	4	11114	0.785425		35143	0.219778
1	1	1	1	1	11111	1		45143	0.090478
1	1	1	4	2	11142	0.698946		55143	0.0326634
1	1	1	2	2	11122	0.892783		11243	0.585723
1	1	1	1	1	11111	1		21243	0.519681
1	1	1	1	2	11112	0.950662		31243	0.427804
1	1	1	1	1	11111	1		41243	0.298504
1	1	1	1	2	11112	0.950662		51243	0.24069
1	1	1	1	1	11111	1		12243	0.537372
1	1	1	1	1	11111	1		22243	0.47133
1	1	1	1	1	11111	1		32243	0.379453
1	1	1	1	1	11111	1		42243	0.250153
1	1	1	1	1	11111	1		52243	0.192338
1	1	1	2	1	11121	0.942121		13243	0.470106
1	1	1	1	1	11111	1		23243	0.404064
1	1	1	2	2	11122	0.892783		33243	0.312187
1	1	1	1	1	11111	1		43243	0.182887
1	1	1	1	1	11111	1		53243	0.125073
1	1	1	1	1	11111	1		14243	0.375442
1	1	1	1	1	11111	1		24243	0.3094
1	1	1	2	1	11121	0.942121		34243	0.217523
2	1	1	3	2	21132	0.746221		44243	0.0882227
1	1	1	1	1	11111	1		54243	0.0304081
1	1	1	1	1	11111	1		15243	0.333114
1	1	1	1	1	11111	1		25243	0.267072
1	1	1	1	1	11111	1		35243	0.175195
1	1	1	1	1	11111	1		45243	0.0458949
1	1	2	2	2	11222	0.8482		55243	-0.0119197
1	1	1	1	1	11111	1		11343	0.5237
1	1	1	1	1	11111	1		21343	0.457658
1	1	1	1	1	11111	1		31343	0.365781
1	1	1	2	1	11121	0.942121		41343	0.236481
1	1	1	1	1	11111	1		51343	0.178666
1	1	1	1	2	11112	0.950662		12343	0.475349
1	1	1	2	2	11122	0.892783		22343	0.409307
1	1	2	2	2	11222	0.8482		32343	0.31743
1	1	1	1	1	11111	1		42343	0.18813
1	1	1	1	1	11111	1		52343	0.130315
1	1	1	1	1	11111	1		13343	0.408083
1	1	1	1	1	11111	1		23343	0.342041
1	1	1	1	1	11111	1		33343	0.250164
1	1	1	1	3	11113	0.882022		43343	0.120864
1	1	1	1	1	11111	1		53343	0.0630491
1	1	1	1	2	11112	0.950662		14343	0.313418
1	1	1	1	1	11111	1		24343	0.247376
2	1	1	1	2	21112	0.88462		34343	0.155499
5	4	4	4	3	54443	-0.118902		44343	0.0261992
1	1	1	1	2	11112	0.950662		54343	-0.0316154
1	1	1	1	2	11112	0.950662		15343	0.271091
1	1	1	1	1	11111	1		25343	0.205049
1	1	1	1	1	11111	1		35343	0.113172
1	1	1	1	1	11111	1		45343	-0.0161285
1	1	1	1	1	11111	1		55343	-0.0739432
1	1	1	1	1	11111	1		11443	0.436413
1	1	1	1	1	11111	1		21443	0.370371
2	1	1	2	2	21122	0.826741		31443	0.278494
1	1	1	1	1	11111	1		41443	0.149194
1	1	1	1	1	11111	1		51443	0.0913792
1	1	1	1	1	11111	1		12443	0.388062
1	1	1	1	1	11111	1		22443	0.32202
1	1	1	1	1	11111	1		32443	0.230143
1	5	4	3	4	15434	0.200524		42443	0.100843
1	1	1	1	1	11111	1		52443	0.043028
1	1	1	1	1	11111	1		13443	0.320796
1	1	1	1	1	11111	1		23443	0.254754
1	1	1	3	2	11132	0.812263		33443	0.162877
1	1	1	2	1	11121	0.942121		43443	0.0335768
1	1	1	1	1	11111	1		53443	-0.0242378
1	1	1	2	2	11122	0.892783		14443	0.226131
1	1	1	1	2	11112	0.950662		24443	0.160089
1	1	1	1	2	11112	0.950662		34443	0.0682126
1	1	1	1	1	11111	1		44443	-0.0610877
1	1	1	1	1	11111	1		54443	-0.118902
1	1	1	1	1	11111	1		15443	0.183804
1	1	1	1	1	11111	1		25443	0.117762
1	1	1	1	2	11112	0.950662		35443	0.0258848
1	1	1	1	1	11111	1		45443	-0.103415
1	1	1	1	1	11111	1		55443	-0.16123
1	3	2	3	1	13231	0.701401		11543	0.397384
1	1	1	1	2	11112	0.950662		21543	0.331342
1	1	1	1	1	11111	1		31543	0.239465
1	2	2	1	1	12211	0.907066		41543	0.110165
1	1	1	1	1	11111	1		51543	0.0523502
1	1	1	1	1	11111	1		12543	0.349033
1	1	1	1	2	11112	0.950662		22543	0.282991
1	1	1	2	3	11123	0.824144		32543	0.191114
1	1	1	1	1	11111	1		42543	0.0618136
1	1	1	1	1	11111	1		52543	0.00399896
1	1	1	1	1	11111	1		13543	0.281767
1	1	1	1	1	11111	1		23543	0.215725
1	1	1	1	1	11111	1		33543	0.123848
1	1	1	1	2	11112	0.950662		43543	-0.00545219
1	1	1	1	1	11111	1		53543	-0.0632668
2	1	2	3	2	21232	0.701638		14543	0.187102
1	1	1	2	2	11122	0.892783		24543	0.12106
1	1	1	1	2	11112	0.950662		34543	0.0291836
1	1	1	1	2	11112	0.950662		44543	-0.100117
2	1	1	2	1	21121	0.876079		54543	-0.157931
1	1	1	1	2	11112	0.950662		15543	0.144775
1	1	1	1	2	11112	0.950662		25543	0.0787327
1	1	1	1	1	11111	1		35543	-0.0131442
1	1	1	2	1	11121	0.942121		45543	-0.142444
1	1	1	1	1	11111	1		55543	-0.200259
1	1	1	1	1	11111	1		11153	0.579638
1	1	1	1	1	11111	1		21153	0.513596
1	2	1	1	1	12111	0.951649		31153	0.421719
3	2	1	2	4	32124	0.521277		41153	0.292419
1	1	1	1	1	11111	1		51153	0.234605
1	1	1	1	2	11112	0.950662		12153	0.531287
1	1	1	1	2	11112	0.950662		22153	0.465245
1	1	1	1	2	11112	0.950662		32153	0.373368
1	1	1	1	1	11111	1		42153	0.244068
1	1	1	1	1	11111	1		52153	0.186253
1	1	1	1	1	11111	1		13153	0.464021
1	1	1	1	2	11112	0.950662		23153	0.397979
1	1	1	1	1	11111	1		33153	0.306102
1	1	1	1	1	11111	1		43153	0.176802
1	1	1	1	1	11111	1		53153	0.118987
1	1	1	1	2	11112	0.950662		14153	0.369357
1	1	1	3	1	11131	0.861601		24153	0.303315
1	1	1	1	1	11111	1		34153	0.211438
1	1	1	3	3	11133	0.743624		44153	0.0821376
1	1	1	1	2	11112	0.950662		54153	0.024323
1	1	1	2	4	11124	0.727547		15153	0.327029
1	1	1	1	1	11111	1		25153	0.260987
1	1	1	1	1	11111	1		35153	0.16911
2	1	1	2	2	21122	0.826741		45153	0.0398098
1	1	2	2	2	11222	0.8482		55153	-0.0180048
1	1	1	1	1	11111	1		11253	0.535055
1	1	1	1	2	11112	0.950662		21253	0.469013
1	1	1	3	3	11133	0.743624		31253	0.377136
1	1	1	1	1	11111	1		41253	0.247836
1	1	1	1	1	11111	1		51253	0.190021
1	1	1	1	1	11111	1		12253	0.486704
1	1	1	1	1	11111	1		22253	0.420662
1	1	2	2	2	11222	0.8482		32253	0.328785
1	1	1	1	1	11111	1		42253	0.199485
2	1	1	2	2	21122	0.826741		52253	0.14167
1	1	1	1	1	11111	1		13253	0.419438
1	1	1	2	2	11122	0.892783		23253	0.353396
1	1	1	1	2	11112	0.950662		33253	0.261519
1	1	1	2	1	11121	0.942121		43253	0.132219
1	1	1	1	1	11111	1		53253	0.0744044
1	1	1	1	2	11112	0.950662		14253	0.324774
1	1	1	1	2	11112	0.950662		24253	0.258732
1	1	1	1	1	11111	1		34253	0.166855
1	1	1	1	1	11111	1		44253	0.0375546
1	1	1	1	1	11111	1		54253	-0.0202601
1	1	1	1	1	11111	1		15253	0.282446
2	1	1	1	1	21111	0.933958		25253	0.216404
2	1	1	1	1	21111	0.933958		35253	0.124527
1	1	1	2	3	11123	0.824144		45253	-0.00477323
1	1	1	1	1	11111	1		55253	-0.0625879
1	1	1	2	1	11121	0.942121		11353	0.473032
1	1	1	1	1	11111	1		21353	0.40699
1	1	1	2	1	11121	0.942121		31353	0.315113
1	1	1	1	1	11111	1		41353	0.185813
1	1	1	2	1	11121	0.942121		51353	0.127998
1	1	1	1	1	11111	1		12353	0.42468
1	1	1	1	1	11111	1		22353	0.358638
1	1	1	2	1	11121	0.942121		32353	0.266762
1	1	1	1	1	11111	1		42353	0.137461
1	1	1	2	2	11122	0.892783		52353	0.0796467
1	1	1	1	1	11111	1		13353	0.357415
1	1	1	1	1	11111	1		23353	0.291373
1	1	1	1	2	11112	0.950662		33353	0.199496
1	1	1	1	1	11111	1		43353	0.0701955
1	1	1	1	2	11112	0.950662		53353	0.0123809
1	1	1	1	1	11111	1		14353	0.26275
1	1	1	1	1	11111	1		24353	0.196708
1	1	1	1	2	11112	0.950662		34353	0.104831
1	1	1	2	2	11122	0.892783		44353	-0.0244689
1	1	1	2	2	11122	0.892783		54353	-0.0822836
1	1	1	1	1	11111	1		15353	0.220422
1	1	1	1	1	11111	1		25353	0.15438
1	1	1	1	2	11112	0.950662		35353	0.0625035
1	1	1	1	1	11111	1		45353	-0.0667967
1	1	1	1	1	11111	1		55353	-0.124611
1	1	1	1	2	11112	0.950662		11453	0.385745
1	1	1	1	1	11111	1		21453	0.319703
1	1	1	2	1	11121	0.942121		31453	0.227826
1	1	1	1	1	11111	1		41453	0.0985257
1	1	1	1	1	11111	1		51453	0.0407111
1	1	1	1	1	11111	1		12453	0.337394
1	1	1	1	3	11113	0.882022		22453	0.271352
1	1	1	1	1	11111	1		32453	0.179475
1	1	1	1	2	11112	0.950662		42453	0.0501744
1	1	1	1	1	11111	1		52453	-0.0076402
1	1	1	1	1	11111	1		13453	0.270128
1	1	1	1	1	11111	1		23453	0.204086
1	1	1	1	1	11111	1		33453	0.112209
1	1	1	3	1	11131	0.861601		43453	-0.0170913
1	1	1	1	2	11112	0.950662		53453	-0.074906
1	1	1	1	1	11111	1		14453	0.175463
4	3	4	3	1	43431	0.264872		24453	0.109421
1	1	1	1	1	11111	1		34453	0.0175444
1	1	1	2	3	11123	0.824144		44453	-0.111756
3	3	3	3	4	33334	0.266884		54453	-0.16957
1	1	1	1	1	11111	1		15453	0.133135
1	1	1	1	1	11111	1		25453	0.0670935
1	1	1	1	1	11111	1		35453	-0.0247834
2	1	1	2	1	21121	0.876079		45453	-0.154084
1	1	1	3	2	11132	0.812263		55453	-0.211898
1	1	1	1	2	11112	0.950662		11553	0.346716
1	1	1	1	1	11111	1		21553	0.280674
1	1	1	1	1	11111	1		31553	0.188797
1	1	1	2	2	11122	0.892783		41553	0.0594967
1	1	1	1	1	11111	1		51553	0.00168205
1	1	1	1	2	11112	0.950662		12553	0.298365
1	1	1	1	1	11111	1		22553	0.232323
1	1	1	2	2	11122	0.892783		32553	0.140446
1	1	1	1	1	11111	1		42553	0.0111454
1	1	1	1	1	11111	1		52553	-0.0466692
1	1	1	2	1	11121	0.942121		13553	0.231099
1	1	1	1	1	11111	1		23553	0.165057
1	1	1	1	1	11111	1		33553	0.0731799
1	1	1	1	1	11111	1		43553	-0.0561204
1	1	1	1	1	11111	1		53553	-0.113935
1	1	1	1	1	11111	1		14553	0.136434
1	1	1	1	1	11111	1		24553	0.0703923
1	1	1	1	1	11111	1		34553	-0.0214846
2	1	1	3	2	21132	0.746221		44553	-0.150785
1	1	1	1	1	11111	1		54553	-0.208599
1	1	1	1	1	11111	1		15553	0.0941065
1	1	1	1	2	11112	0.950662		25553	0.0280645
1	1	1	1	2	11112	0.950662		35553	-0.0638124
1	1	1	1	1	11111	1		45553	-0.193113
1	1	1	1	1	11111	1		55553	-0.250927
1	1	1	1	1	11111	1		11114	0.785425
2	1	1	2	2	21122	0.826741		21114	0.719383
1	1	1	1	1	11111	1		31114	0.627506
1	1	1	1	1	11111	1		41114	0.498206
1	1	1	1	1	11111	1		51114	0.440391
1	1	1	1	1	11111	1		12114	0.737074
1	1	1	1	2	11112	0.950662		22114	0.671032
1	1	1	1	1	11111	1		32114	0.579155
1	1	1	1	1	11111	1		42114	0.449855
1	1	1	2	3	11123	0.824144		52114	0.39204
1	1	1	1	1	11111	1		13114	0.669808
1	1	1	1	1	11111	1		23114	0.603766
1	1	1	1	1	11111	1		33114	0.511889
1	1	1	1	1	11111	1		43114	0.382589
1	1	1	2	1	11121	0.942121		53114	0.324774
1	1	1	1	1	11111	1		14114	0.575144
1	1	1	1	1	11111	1		24114	0.509102
1	1	1	1	1	11111	1		34114	0.417225
1	1	1	2	2	11122	0.892783		44114	0.287925
1	1	1	1	2	11112	0.950662		54114	0.23011
2	1	1	2	1	21121	0.876079		15114	0.532816
1	1	1	2	1	11121	0.942121		25114	0.466774
1	1	1	1	1	11111	1		35114	0.374897
1	1	1	3	3	11133	0.743624		45114	0.245597
1	1	1	1	1	11111	1		55114	0.187782
1	1	1	1	1	11111	1		11214	0.740842
1	1	1	1	2	11112	0.950662		21214	0.6748
1	1	1	1	1	11111	1		31214	0.582923
1	1	1	1	1	11111	1		41214	0.453623
1	1	1	1	1	11111	1		51214	0.395808
1	1	1	1	1	11111	1		12214	0.692491
1	1	1	1	1	11111	1		22214	0.626449
1	1	1	1	1	11111	1		32214	0.534572
1	1	1	1	1	11111	1		42214	0.405272
1	1	1	1	1	11111	1		52214	0.347457
1	1	1	2	1	11121	0.942121		13214	0.625225
1	1	1	1	1	11111	1		23214	0.559183
1	1	1	2	1	11121	0.942121		33214	0.467306
1	1	1	2	2	11122	0.892783		43214	0.338006
1	1	1	1	1	11111	1		53214	0.280191
1	1	1	1	2	11112	0.950662		14214	0.530561
1	1	1	2	2	11122	0.892783		24214	0.464519
1	1	1	1	1	11111	1		34214	0.372642
1	1	1	1	1	11111	1		44214	0.243342
1	1	1	1	2	11112	0.950662		54214	0.185527
1	1	1	1	1	11111	1		15214	0.488233
1	1	1	1	1	11111	1		25214	0.422191
1	1	1	2	2	11122	0.892783		35214	0.330314
1	1	1	1	2	11112	0.950662		45214	0.201014
1	1	1	1	2	11112	0.950662		55214	0.143199
1	1	1	1	1	11111	1		11314	0.678819
1	1	1	2	2	11122	0.892783		21314	0.612777
1	1	1	1	1	11111	1		31314	0.5209
1	1	1	2	1	11121	0.942121		41314	0.3916
1	1	1	1	1	11111	1		51314	0.333785
1	1	1	1	1	11111	1		12314	0.630467
1	1	1	1	1	11111	1		22314	0.564425
1	1	1	1	1	11111	1		32314	0.472549
1	1	1	1	1	11111	1		42314	0.343248
1	1	1	2	1	11121	0.942121		52314	0.285434
4	4	4	4	3	44443	-0.0610877		13314	0.563202
1	1	1	1	1	11111	1		23314	0.49716
1	1	1	1	1	11111	1		33314	0.405283
1	1	1	1	1	11111	1		43314	0.275982
1	1	1	2	1	11121	0.942121		53314	0.218168
1	1	1	2	2	11122	0.892783		14314	0.468537
1	1	1	2	1	11121	0.942121		24314	0.402495
4	3	4	3	3	43433	0.146894		34314	0.310618
1	1	1	1	1	11111	1		44314	0.181318
1	1	1	2	1	11121	0.942121		54314	0.123503
1	1	1	1	1	11111	1		15314	0.426209
1	1	1	1	5	11115	0.742233		25314	0.360167
4	1	1	1	1	41111	0.712781		35314	0.26829
1	1	1	2	1	11121	0.942121		45314	0.13899
1	1	1	1	1	11111	1		55314	0.0811756
1	1	1	1	1	11111	1		11414	0.591532
1	1	1	1	1	11111	1		21414	0.52549
1	1	1	1	1	11111	1		31414	0.433613
1	3	1	2	3	13123	0.708527		41414	0.304313
1	1	1	1	1	11111	1		51414	0.246498
1	1	1	2	2	11122	0.892783		12414	0.543181
1	1	1	1	1	11111	1		22414	0.477139
1	1	1	1	1	11111	1		32414	0.385262
1	1	1	1	1	11111	1		42414	0.255961
1	1	1	1	1	11111	1		52414	0.198147
1	1	1	1	1	11111	1		13414	0.475915
1	1	1	2	2	11122	0.892783		23414	0.409873
1	1	1	1	1	11111	1		33414	0.317996
1	1	1	1	1	11111	1		43414	0.188696
1	1	1	2	1	11121	0.942121		53414	0.130881
1	1	1	1	3	11113	0.882022		14414	0.38125
1	1	1	1	1	11111	1		24414	0.315208
1	1	1	1	1	11111	1		34414	0.223331
1	1	1	1	2	11112	0.950662		44414	0.0940311
1	1	1	1	1	11111	1		54414	0.0362165
1	1	1	1	2	11112	0.950662		15414	0.338922
1	1	1	1	1	11111	1		25414	0.27288
1	1	1	1	1	11111	1		35414	0.181004
1	1	1	2	2	11122	0.892783		45414	0.0517033
1	1	1	1	1	11111	1		55414	-0.0061113
1	1	1	3	3	11133	0.743624		11514	0.552503
1	1	1	2	2	11122	0.892783		21514	0.486461
1	1	1	1	2	11112	0.950662		31514	0.394584
1	1	1	1	1	11111	1		41514	0.265284
1	1	1	1	1	11111	1		51514	0.207469
1	1	1	1	1	11111	1		12514	0.504151
1	1	1	1	1	11111	1		22514	0.43811
1	1	1	1	1	11111	1		32514	0.346233
1	1	1	2	2	11122	0.892783		42514	0.216932
1	1	1	3	3	11133	0.743624		52514	0.159118
1	1	1	1	2	11112	0.950662		13514	0.436886
1	1	1	1	1	11111	1		23514	0.370844
4	3	1	1	1	43111	0.597164		33514	0.278967
1	1	1	1	2	11112	0.950662		43514	0.149667
1	1	1	1	1	11111	1		53514	0.091852
1	1	1	1	1	11111	1		14514	0.342221
1	1	1	1	1	11111	1		24514	0.276179
1	1	1	1	1	11111	1		34514	0.184302
1	1	1	1	1	11111	1		44514	0.0550021
1	1	1	1	2	11112	0.950662		54514	-0.00281253
1	1	1	1	1	11111	1		15514	0.299893
1	1	1	1	1	11111	1		25514	0.233851
1	1	1	1	1	11111	1		35514	0.141975
1	1	1	1	1	11111	1		45514	0.0126743
[truncated: 9,032 more rows]
