# Supplementary material for: Correlations among nicotine dependence, health-related quality of life, and depression in current smokers: a cross-sectional study with a mediation model
Source: Front Psychiatry. 2024 Aug 27;15:1455918. doi: 10.3389/fpsyt.2024.1455918 (PMC11384568; doi:10.3389/fpsyt.2024.1455918)
Supplement: Supplementary file 1 [file DataSheet1.zip › Data sheet 1/Supplementary table 2 EQ-5D-5L Value Set for China.xls]

## Sheet: SDC1
state	mult8re_rescaled	mult8re_SE	mult8re_2.5_percentile	mult8re_97.5_percentile	mult8re_95_percentage_ci_width
11111	1	0	1	1	0
21111	0.933958	0.00643654	0.946546	0.921394	0.0251524
31111	0.842081	0.00780665	0.857022	0.826479	0.030543
41111	0.712781	0.0116049	0.735656	0.689776	0.0458796
51111	0.654966	0.0117754	0.677665	0.631352	0.0463132
12111	0.951649	0.0051494	0.96153	0.941313	0.0202168
22111	0.885607	0.0110683	0.907193	0.864114	0.0430789
32111	0.79373	0.00940349	0.812101	0.775233	0.0368673
42111	0.66443	0.0115771	0.686973	0.641644	0.0453283
52111	0.606615	0.0118969	0.629663	0.582955	0.0467087
13111	0.884383	0.00664991	0.897265	0.870911	0.0263544
23111	0.818341	0.00969453	0.837314	0.799265	0.0380485
33111	0.726464	0.0119234	0.749604	0.702695	0.0469085
43111	0.597164	0.0118874	0.619794	0.573558	0.0462363
53111	0.539349	0.0119644	0.562201	0.515253	0.046948
14111	0.789718	0.0101069	0.809451	0.770034	0.0394166
24111	0.723676	0.0115067	0.746454	0.701353	0.0451006
34111	0.6318	0.0114752	0.65388	0.609091	0.0447888
44111	0.502499	0.0158481	0.533356	0.470747	0.0626097
54111	0.444685	0.014413	0.472745	0.415907	0.0568372
15111	0.747391	0.0113009	0.769136	0.724831	0.044305
25111	0.681349	0.0127299	0.706725	0.656427	0.0502987
35111	0.589472	0.012247	0.612919	0.565092	0.0478268
45111	0.460172	0.0147569	0.488909	0.430766	0.0581438
55111	0.402357	0.0147919	0.431135	0.372957	0.058178
11211	0.955417	0.00500473	0.96506	0.945344	0.0197169
21211	0.889375	0.0110535	0.910904	0.86787	0.0430345
31211	0.797498	0.0096703	0.816492	0.778363	0.0381285
41211	0.668198	0.0118807	0.691435	0.644699	0.0467354
51211	0.610383	0.0122573	0.634103	0.585784	0.0483185
12211	0.907066	0.00980714	0.925937	0.887585	0.0383513
22211	0.841024	0.015744	0.871719	0.810379	0.0613394
32211	0.749147	0.0128691	0.774127	0.723827	0.0503001
42211	0.619847	0.013606	0.646328	0.593211	0.0531175
52211	0.562032	0.0140618	0.589313	0.534704	0.054609
13211	0.8398	0.00915868	0.857232	0.821263	0.035969
23211	0.773758	0.0137603	0.800661	0.746394	0.0542676
33211	0.681881	0.0137605	0.708732	0.654626	0.0541063
43211	0.552581	0.0127436	0.576942	0.52718	0.0497622
53211	0.494766	0.0130132	0.519979	0.46916	0.050819
14211	0.745135	0.011406	0.767481	0.7226	0.0448804
24211	0.679093	0.0146988	0.707776	0.650294	0.0574826
34211	0.587217	0.0129287	0.612379	0.56209	0.0502884
44211	0.457916	0.0161411	0.489401	0.426268	0.0631335
54211	0.400102	0.0149069	0.42921	0.370949	0.0582617
15211	0.702808	0.0127571	0.727588	0.677414	0.0501741
25211	0.636766	0.0158992	0.667994	0.605661	0.0623327
35211	0.544889	0.0138761	0.571538	0.51759	0.0539472
45211	0.415589	0.0153045	0.445228	0.38579	0.0594384
55211	0.357774	0.0155037	0.388472	0.327206	0.0612667
11311	0.893393	0.00646336	0.906125	0.880544	0.0255807
21311	0.827351	0.0101885	0.847415	0.807592	0.0398237
31311	0.735475	0.0123586	0.759623	0.710909	0.0487137
41311	0.606174	0.0125312	0.630435	0.581258	0.0491773
51311	0.54836	0.012788	0.573113	0.522599	0.050514
12311	0.845042	0.00935451	0.863282	0.82613	0.0371517
22311	0.779	0.0142863	0.807123	0.751	0.0561228
32311	0.687123	0.014122	0.714912	0.659422	0.0554902
42311	0.557823	0.0132515	0.583571	0.531424	0.0521476
52311	0.500008	0.0136245	0.526669	0.473479	0.0531905
13311	0.777776	0.0115095	0.800065	0.75471	0.0453552
23311	0.711734	0.0142419	0.739554	0.683239	0.0563147
33311	0.619858	0.016746	0.652395	0.586467	0.0659285
43311	0.490557	0.0144961	0.518438	0.461665	0.056773
53311	0.432743	0.0146456	0.460895	0.403246	0.0576486
14311	0.683112	0.0121486	0.706849	0.659108	0.0477414
24311	0.61707	0.014087	0.64484	0.589206	0.0556331
34311	0.525193	0.015071	0.554051	0.49533	0.058721
44311	0.395893	0.0166488	0.427466	0.362988	0.0644785
54311	0.338078	0.0153712	0.367766	0.308145	0.0596215
15311	0.640784	0.0133657	0.666838	0.614163	0.0526753
25311	0.574742	0.0152834	0.60465	0.544488	0.060162
35311	0.482865	0.015841	0.513192	0.451548	0.061644
45311	0.353565	0.0157885	0.383747	0.322466	0.0612812
55311	0.29575	0.0159006	0.326884	0.264329	0.0625545
11411	0.806107	0.00918819	0.823935	0.788139	0.0357962
21411	0.740065	0.0117947	0.763141	0.716767	0.0463738
31411	0.648188	0.0120491	0.671805	0.624628	0.0471774
41411	0.518887	0.0161139	0.550843	0.487554	0.0632898
51411	0.461073	0.0151065	0.490925	0.4311	0.0598248
12411	0.757755	0.011241	0.779873	0.735574	0.0442995
22411	0.691713	0.0153498	0.721971	0.661296	0.0606747
32411	0.599836	0.0137144	0.626778	0.572699	0.0540795
42411	0.470536	0.016566	0.503361	0.438154	0.0652073
52411	0.412722	0.0157005	0.443562	0.381751	0.0618113
13411	0.69049	0.0119258	0.713811	0.666934	0.0468775
23411	0.624448	0.0143266	0.652831	0.595994	0.056837
33411	0.532571	0.0154914	0.562481	0.502149	0.060332
43411	0.40327	0.0167294	0.435541	0.370462	0.0650787
53411	0.345456	0.0156931	0.376223	0.315213	0.06101
14411	0.595825	0.0155321	0.626199	0.565372	0.0608265
24411	0.529783	0.0168749	0.563037	0.496995	0.0660415
34411	0.437906	0.0164496	0.469289	0.405695	0.0635941
44411	0.308606	0.0207561	0.34883	0.267589	0.081241
54411	0.250791	0.0187604	0.286861	0.2141	0.0727604
15411	0.553497	0.0156783	0.584589	0.522785	0.0618043
25411	0.487455	0.0171293	0.521734	0.453917	0.0678163
35411	0.395578	0.0163677	0.427469	0.363651	0.0638175
45411	0.266278	0.0194016	0.303561	0.228225	0.0753363
55411	0.208463	0.0184938	0.244482	0.171544	0.0729383
11511	0.767078	0.0103435	0.787636	0.746991	0.0406444
21511	0.701036	0.0130444	0.726696	0.675351	0.0513451
31511	0.609159	0.0129179	0.634541	0.584141	0.0504002
41511	0.479858	0.0152832	0.510238	0.449737	0.0605009
51511	0.422044	0.0156433	0.453183	0.391144	0.0620386
12511	0.718726	0.0125738	0.743425	0.694	0.0494248
22511	0.652684	0.0166082	0.685557	0.620188	0.0653685
32511	0.560807	0.014797	0.590151	0.5322	0.0579507
42511	0.431507	0.0160477	0.463241	0.400142	0.0630989
52511	0.373693	0.0164981	0.405967	0.341124	0.0648431
13511	0.65146	0.013086	0.67732	0.625561	0.0517597
23511	0.585419	0.0155803	0.615962	0.554484	0.0614776
33511	0.493542	0.0163747	0.526057	0.461521	0.0645355
43511	0.364241	0.0161321	0.395421	0.333029	0.0623921
53511	0.306427	0.0164084	0.338607	0.274441	0.0641657
14511	0.556796	0.015522	0.587424	0.526238	0.0611864
24511	0.490754	0.0171151	0.524861	0.457296	0.0675646
34511	0.398877	0.0164135	0.430787	0.366613	0.0641741
44511	0.269577	0.0195412	0.307166	0.231182	0.0759835
54511	0.211762	0.0185899	0.247926	0.175448	0.0724774
15511	0.514468	0.0167145	0.547146	0.481244	0.0659017
25511	0.448426	0.0183153	0.484375	0.412018	0.0723565
35511	0.356549	0.0173376	0.390458	0.322078	0.0683801
45511	0.227249	0.019009	0.264272	0.189315	0.0749562
55511	0.169434	0.0192231	0.207262	0.130975	0.0762875
11121	0.942121	0.00559345	0.953102	0.93127	0.0218326
21121	0.876079	0.011574	0.898784	0.853806	0.0449784
31121	0.784203	0.010174	0.804079	0.764062	0.0400172
41121	0.654902	0.0119837	0.678571	0.631437	0.0471336
51121	0.597088	0.0123168	0.621271	0.572093	0.0491775
12121	0.89377	0.0101227	0.91355	0.874031	0.039519
22121	0.827728	0.0161153	0.859507	0.79675	0.0627568
32121	0.735851	0.0132536	0.761708	0.71016	0.0515489
42121	0.606551	0.0136978	0.633191	0.579788	0.053403
52121	0.548736	0.0141156	0.576452	0.52146	0.0549921
13121	0.826504	0.00913172	0.844445	0.808365	0.0360794
23121	0.760462	0.0139425	0.788288	0.73307	0.0552172
33121	0.668586	0.0138785	0.695928	0.640975	0.0549531
43121	0.539285	0.0125747	0.564102	0.514625	0.0494769
53121	0.481471	0.0128091	0.506611	0.456498	0.0501128
14121	0.73184	0.010788	0.75328	0.710905	0.0423748
24121	0.665798	0.0144179	0.693802	0.637731	0.0560714
34121	0.573921	0.0125376	0.598462	0.549697	0.0487642
44121	0.444621	0.0155897	0.475368	0.414051	0.0613167
54121	0.386806	0.0142732	0.415016	0.358667	0.0563489
15121	0.689512	0.012034	0.713205	0.665972	0.0472334
25121	0.62347	0.0155047	0.654054	0.593313	0.0607408
35121	0.531593	0.0133558	0.557642	0.505574	0.0520681
45121	0.402293	0.0145781	0.430851	0.373683	0.0571679
55121	0.344478	0.0147534	0.373489	0.315453	0.0580359
11221	0.897538	0.0100764	0.917265	0.878187	0.0390775
21221	0.831496	0.0161216	0.863338	0.80037	0.0629685
31221	0.73962	0.013464	0.765975	0.713564	0.0524114
41221	0.610319	0.0139744	0.637904	0.582738	0.0551666
51221	0.552505	0.014439	0.580455	0.524203	0.0562517
12221	0.849187	0.0147422	0.878072	0.820685	0.0573874
22221	0.783145	0.0207429	0.823818	0.743492	0.0803264
32221	0.691268	0.017264	0.724847	0.658105	0.066742
42221	0.561968	0.01685	0.594483	0.529172	0.0653118
52221	0.504153	0.0173392	0.5381	0.470395	0.0677055
13221	0.781921	0.012971	0.807784	0.756335	0.0514484
23221	0.715879	0.0183018	0.752261	0.680175	0.0720858
33221	0.624002	0.0168818	0.657172	0.591108	0.0660637
43221	0.494702	0.0149804	0.5243	0.465376	0.0589238
53221	0.436888	0.0153449	0.466925	0.407401	0.0595243
14221	0.687257	0.0137669	0.714386	0.660368	0.0540185
24221	0.621215	0.0183501	0.656912	0.585292	0.0716207
34221	0.529338	0.0154227	0.559785	0.498998	0.0607867
44221	0.400038	0.0172515	0.43391	0.36619	0.0677202
54221	0.342223	0.0162298	0.37405	0.311047	0.0630028
15221	0.644929	0.0150016	0.674338	0.615608	0.0587301
25221	0.578887	0.0193993	0.61685	0.54102	0.0758299
35221	0.48701	0.0163135	0.518975	0.455264	0.063711
45221	0.35771	0.0165584	0.389852	0.325867	0.063985
55221	0.299895	0.016865	0.333139	0.267244	0.0658953
11321	0.835515	0.00948698	0.854408	0.81701	0.0373981
21321	0.769473	0.0146039	0.79859	0.741687	0.0569021
31321	0.677596	0.0145685	0.706257	0.649031	0.0572257
41321	0.548296	0.0135243	0.574881	0.5216	0.0532802
51321	0.490481	0.0139111	0.518	0.463498	0.054502
12321	0.787164	0.0134314	0.813551	0.760996	0.0525548
22321	0.721122	0.0189271	0.758848	0.684779	0.0740683
32321	0.629245	0.0174243	0.664099	0.595279	0.0688205
42321	0.499945	0.015689	0.531068	0.469358	0.0617103
52321	0.44213	0.0161332	0.473888	0.411065	0.0628238
13321	0.719898	0.0137323	0.747124	0.692399	0.0547249
23321	0.653856	0.0178936	0.689414	0.618765	0.0706491
33321	0.561979	0.0186499	0.598868	0.525426	0.0734424
43321	0.432679	0.0156171	0.463358	0.402079	0.061279
53321	0.374864	0.0158859	0.406131	0.343742	0.0623893
14321	0.625233	0.0133702	0.651769	0.599109	0.0526598
24321	0.559191	0.0170546	0.592657	0.525466	0.0671913
34321	0.467314	0.0164191	0.498927	0.43528	0.0636467
44321	0.338014	0.0169116	0.371146	0.305337	0.0658088
54321	0.2802	0.0157862	0.311126	0.249449	0.0616771
15321	0.582906	0.0145838	0.611506	0.553625	0.0578813
25321	0.516864	0.0181348	0.552666	0.481379	0.0712876
35321	0.424987	0.0172123	0.458302	0.391094	0.0672079
45321	0.295686	0.0161547	0.327487	0.264625	0.0628625
55321	0.237872	0.0163901	0.270035	0.205957	0.0640777
11421	0.748228	0.0108466	0.769551	0.726754	0.0427966
21421	0.682186	0.0152835	0.712681	0.652403	0.060278
31421	0.590309	0.0137727	0.617644	0.563552	0.0540918
41421	0.461009	0.0164478	0.493254	0.428898	0.0643556
51421	0.403194	0.0155946	0.43407	0.372695	0.061375
12421	0.699877	0.0142918	0.72839	0.671581	0.0568096
22421	0.633835	0.0193585	0.672022	0.596031	0.0759917
32421	0.541958	0.016651	0.57469	0.509912	0.064778
42421	0.412658	0.0181652	0.448238	0.377427	0.0708111
52421	0.354843	0.0174973	0.389553	0.32082	0.0687333
13421	0.632611	0.01354	0.659657	0.605683	0.0539739
23421	0.566569	0.0175385	0.601519	0.532124	0.0693952
33421	0.474692	0.0170989	0.508289	0.441039	0.0672503
43421	0.345392	0.0172808	0.379188	0.312106	0.0670823
53421	0.287577	0.0164055	0.320024	0.255792	0.0642326
14421	0.537946	0.0160442	0.569413	0.506881	0.0625322
24421	0.471905	0.0190309	0.509289	0.434788	0.0745008
34421	0.380028	0.0172638	0.414144	0.346372	0.0677722
44421	0.250727	0.0206066	0.290917	0.210729	0.0801878
54421	0.192913	0.0187052	0.229486	0.156608	0.0728782
15421	0.495619	0.0162744	0.527984	0.463715	0.064269
25421	0.429577	0.0193313	0.468485	0.391695	0.0767899
35421	0.3377	0.0172693	0.371871	0.303948	0.0679226
45421	0.2084	0.0193163	0.245952	0.171329	0.0746222
55421	0.150585	0.0185156	0.187242	0.1148	0.0724422
11521	0.709199	0.0120991	0.732878	0.685673	0.0472053
21521	0.643157	0.0164559	0.675746	0.61121	0.0645364
31521	0.55128	0.0147497	0.580751	0.523091	0.0576603
41521	0.42198	0.0158311	0.453339	0.391105	0.062234
51521	0.364165	0.0163056	0.396447	0.332022	0.0644247
12521	0.660848	0.0155617	0.691721	0.630405	0.0613167
22521	0.594806	0.0205217	0.635815	0.555094	0.0807209
32521	0.502929	0.0177284	0.537968	0.469012	0.0689562
42521	0.373629	0.0178674	0.409044	0.339135	0.0699088
52521	0.315814	0.0183851	0.352182	0.280031	0.0721505
13521	0.593582	0.0147826	0.62303	0.564329	0.0587008
23521	0.52754	0.0187421	0.564952	0.49081	0.0741412
33521	0.435663	0.0180746	0.47155	0.400673	0.0708778
43521	0.306363	0.0168871	0.339726	0.273516	0.0662093
53521	0.248548	0.0172706	0.283171	0.215209	0.067962
14521	0.498917	0.0162259	0.53124	0.467481	0.063759
24521	0.432876	0.0194039	0.471729	0.39456	0.0771688
34521	0.340999	0.0174077	0.37524	0.306929	0.0683115
44521	0.211698	0.019541	0.250021	0.173905	0.0761156
54521	0.153884	0.0186999	0.190792	0.117646	0.0731462
15521	0.45659	0.0174526	0.490875	0.421815	0.0690604
25521	0.390548	0.0205405	0.431795	0.349918	0.0818764
35521	0.298671	0.0183601	0.334882	0.262472	0.0724109
45521	0.169371	0.0190843	0.206737	0.132433	0.0743047
55521	0.111556	0.0194038	0.150078	0.0734035	0.0766745
11131	0.861601	0.00818344	0.877202	0.844998	0.032204
21131	0.795559	0.0104251	0.815719	0.775017	0.0407028
31131	0.703683	0.0140099	0.731092	0.675308	0.0557844
41131	0.574382	0.013429	0.600808	0.547411	0.0533968
51131	0.516568	0.013475	0.542785	0.489755	0.0530304
12131	0.81325	0.00931955	0.831372	0.794666	0.0367059
22131	0.747208	0.0135326	0.773846	0.720858	0.0529878
32131	0.655331	0.0147352	0.684085	0.625538	0.0585477
42131	0.526031	0.0131553	0.551863	0.49943	0.0524329
52131	0.468216	0.013335	0.49454	0.441559	0.0529818
13131	0.745984	0.0120344	0.76937	0.72202	0.0473498
23131	0.679942	0.0139597	0.707324	0.652479	0.0548447
33131	0.588065	0.0176391	0.622605	0.552468	0.0701365
43131	0.458765	0.0148529	0.487658	0.429167	0.0584911
53131	0.400951	0.0148224	0.429786	0.371103	0.058683
14131	0.65132	0.0111284	0.672572	0.629278	0.0432943
24131	0.585278	0.0124249	0.609472	0.560773	0.0486991
34131	0.493401	0.0148907	0.522395	0.463578	0.0588171
44131	0.364101	0.0158602	0.394797	0.332762	0.0620349
54131	0.306286	0.0143309	0.334011	0.277554	0.0564568
15131	0.608992	0.011892	0.632248	0.584884	0.0473642
25131	0.54295	0.0132681	0.568605	0.516929	0.0516759
35131	0.451073	0.0152336	0.480775	0.420334	0.0604409
45131	0.321773	0.0144972	0.349776	0.292821	0.0569547
55131	0.263958	0.014438	0.291658	0.235198	0.0564602
11231	0.817018	0.00949047	0.835376	0.798196	0.0371795
21231	0.750976	0.0136926	0.778022	0.724552	0.0534702
31231	0.659099	0.0150632	0.688314	0.628969	0.0593442
41231	0.529799	0.0135965	0.556391	0.502627	0.053764
51231	0.471985	0.0138279	0.498971	0.444158	0.0548136
12231	0.768667	0.0124326	0.792989	0.744061	0.0489288
22231	0.702625	0.0175086	0.737099	0.668562	0.0685369
32231	0.610748	0.0170988	0.644376	0.576994	0.0673816
42231	0.481448	0.0149066	0.510685	0.451906	0.058779
52231	0.423633	0.015234	0.453448	0.393737	0.0597112
13231	0.701401	0.0135107	0.727799	0.674506	0.0532925
23231	0.635359	0.0169791	0.668832	0.601561	0.0672713
33231	0.543482	0.0188779	0.580295	0.505837	0.074458
43231	0.414182	0.0154839	0.444046	0.38321	0.0608358
53231	0.356368	0.0156189	0.386827	0.325407	0.0614193
14231	0.606737	0.0122409	0.630613	0.582346	0.0482664
24231	0.540695	0.0153649	0.570795	0.510297	0.0604982
34231	0.448818	0.0159768	0.479945	0.416809	0.0631362
44231	0.319518	0.0160926	0.350441	0.287763	0.0626778
54231	0.261703	0.0147617	0.290721	0.232801	0.05792
15231	0.564409	0.01321	0.590289	0.537664	0.0526253
25231	0.498367	0.0162736	0.530369	0.466152	0.0642169
35231	0.40649	0.0165128	0.438617	0.373845	0.0647723
45231	0.27719	0.0149894	0.306686	0.247902	0.0587841
55231	0.219375	0.0151022	0.248759	0.189892	0.0588673
11331	0.754995	0.0122424	0.778435	0.730315	0.0481195
21331	0.688953	0.0145668	0.71765	0.660092	0.0575581
31331	0.597076	0.0181438	0.632527	0.560522	0.0720048
41331	0.467776	0.0156149	0.498002	0.436708	0.0612941
51331	0.409961	0.0157348	0.440319	0.378686	0.0616328
12331	0.706644	0.0137469	0.733431	0.679209	0.0542219
22331	0.640602	0.0174887	0.675673	0.606234	0.0694388
32331	0.548725	0.0192163	0.586088	0.5104	0.0756886
42331	0.419425	0.0159927	0.450562	0.387658	0.0629032
52331	0.36161	0.0162187	0.393666	0.329392	0.0642746
13331	0.639378	0.0165591	0.671647	0.606329	0.0653185
23331	0.573336	0.0185702	0.609769	0.536432	0.0733362
33331	0.481459	0.0221479	0.524836	0.436813	0.0880228
43331	0.352159	0.0181816	0.387325	0.315889	0.0714357
53331	0.294344	0.0182258	0.329574	0.257964	0.0716099
14331	0.544713	0.0145056	0.572978	0.515833	0.0571446
24331	0.478671	0.0161725	0.510502	0.447026	0.0634759
34331	0.386794	0.0189294	0.423392	0.348133	0.0752589
44331	0.257494	0.0178521	0.29162	0.222069	0.0695517
54331	0.19968	0.0165845	0.232147	0.166245	0.0659017
15331	0.502386	0.0152801	0.532396	0.471048	0.0613473
25331	0.436344	0.0169914	0.469612	0.40268	0.066932
35331	0.344467	0.0193427	0.38253	0.305394	0.0771357
45331	0.215166	0.016817	0.247446	0.181603	0.065844
55331	0.157352	0.016841	0.189934	0.123697	0.0662373
11431	0.667708	0.0113118	0.690028	0.645468	0.0445597
21431	0.601666	0.0135253	0.628373	0.574994	0.0533794
31431	0.509789	0.0160337	0.540985	0.477731	0.0632544
41431	0.380489	0.0167894	0.413076	0.347849	0.065227
51431	0.322674	0.0157381	0.353337	0.291987	0.0613493
12431	0.619357	0.0127775	0.644881	0.594275	0.0506069
22431	0.553315	0.0165168	0.586054	0.521099	0.0649556
32431	0.461438	0.0171275	0.495087	0.427625	0.0674622
42431	0.332138	0.0170303	0.365182	0.298642	0.0665398
52431	0.274323	0.0161046	0.306275	0.242716	0.0635586
13431	0.552091	0.014812	0.581221	0.522735	0.0584864
23431	0.486049	0.0168139	0.51929	0.452502	0.066788
33431	0.394172	0.0196347	0.432998	0.355057	0.0779409
43431	0.264872	0.0183231	0.300035	0.228893	0.0711421
53431	0.207057	0.017303	0.241176	0.173022	0.0681547
14431	0.457426	0.0154758	0.487608	0.42707	0.0605379
24431	0.391384	0.0168316	0.424201	0.358344	0.0658571
34431	0.299508	0.0183632	0.334801	0.263124	0.071677
44431	0.170207	0.0201932	0.208664	0.131019	0.0776449
54431	0.112393	0.0180598	0.146802	0.0771939	0.0696079
15431	0.415099	0.015365	0.445563	0.38469	0.060873
25431	0.349057	0.0168514	0.38256	0.316358	0.0662016
35431	0.25718	0.0180704	0.292202	0.220849	0.0713529
45431	0.12788	0.0185847	0.163251	0.0915218	0.0717292
55431	0.0700649	0.0175569	0.104254	0.0357218	0.0685323
11531	0.628679	0.0121187	0.652757	0.6053	0.0474567
21531	0.562637	0.0145022	0.591529	0.534676	0.0568534
31531	0.47076	0.0165865	0.503296	0.43813	0.0651654
41531	0.34146	0.0158791	0.372807	0.310597	0.0622096
51531	0.283645	0.0161411	0.315057	0.252291	0.0627658
12531	0.580328	0.0138327	0.607797	0.553435	0.0543619
22531	0.514286	0.0175886	0.549394	0.480131	0.0692631
32531	0.422409	0.0179041	0.457738	0.38737	0.0703679
42531	0.293109	0.0164154	0.32537	0.261107	0.0642625
52531	0.235294	0.0167743	0.268738	0.202511	0.066227
13531	0.513062	0.0156446	0.544058	0.482446	0.0616125
23531	0.44702	0.0177916	0.482138	0.412422	0.0697168
33531	0.355143	0.0202486	0.395301	0.31489	0.0804118
43531	0.225843	0.0176763	0.260017	0.191542	0.0684749
53531	0.168028	0.017852	0.203544	0.133309	0.0702352
14531	0.418397	0.0153469	0.448896	0.388034	0.0608624
24531	0.352355	0.0169648	0.386152	0.319278	0.066874
34531	0.260479	0.0182308	0.295966	0.224173	0.0717925
44531	0.131178	0.0188453	0.16715	0.0946193	0.0725309
54531	0.0733637	0.01778	0.10814	0.0386071	0.0695331
15531	0.37607	0.0163091	0.408507	0.343006	0.0655013
25531	0.310028	0.0179541	0.345119	0.274504	0.0706152
35531	0.218151	0.0188566	0.254793	0.180589	0.0742033
45531	0.0888506	0.0180735	0.123705	0.0536069	0.0700979
55531	0.0310359	0.0182233	0.0665019	-0.00490093	0.0714029
11141	0.748284	0.0112613	0.769966	0.726288	0.0436781
21141	0.682242	0.0117132	0.704885	0.658866	0.0460194
31141	0.590365	0.0139097	0.617529	0.562707	0.0548219
41141	0.461065	0.0179304	0.496837	0.426221	0.0706156
51141	0.40325	0.0163847	0.435441	0.370644	0.0647973
12141	0.699933	0.0107657	0.720738	0.678892	0.0418453
22141	0.633891	0.0134478	0.660141	0.607709	0.0524323
32141	0.542014	0.0135473	0.568321	0.515217	0.0531047
42141	0.412714	0.0168351	0.446014	0.379093	0.0669212
52141	0.354899	0.0152938	0.384872	0.324266	0.0606051
13141	0.632667	0.011838	0.65578	0.609117	0.0466638
23141	0.566625	0.0126036	0.591178	0.541672	0.0495057
33141	0.474748	0.0156142	0.504894	0.443372	0.061522
43141	0.345448	0.0172404	0.379418	0.311942	0.0674762
53141	0.287633	0.0155578	0.318348	0.256857	0.0614918
14141	0.538002	0.0144675	0.566763	0.509434	0.057329
24141	0.47196	0.01444	0.500167	0.443593	0.056574
34141	0.380084	0.0156383	0.410534	0.349059	0.0614751
44141	0.250783	0.020453	0.291122	0.209838	0.0812838
54141	0.192969	0.017829	0.227426	0.157837	0.0695886
15141	0.495675	0.0134219	0.521935	0.468962	0.052973
25141	0.429633	0.0135439	0.456123	0.403058	0.0530653
35141	0.337756	0.0144273	0.365591	0.308993	0.0565983
45141	0.208456	0.0181716	0.243629	0.172286	0.0713424
55141	0.150641	0.0165595	0.183072	0.117888	0.065184
11241	0.703701	0.010956	0.724805	0.681902	0.0429034
21241	0.637659	0.0136425	0.664023	0.610693	0.0533308
31241	0.545782	0.0139363	0.572719	0.517996	0.054723
41241	0.416482	0.0172088	0.450839	0.382629	0.0682105
51241	0.358667	0.0157546	0.389846	0.327501	0.0623453
12241	0.65535	0.0123989	0.679513	0.630827	0.0486863
22241	0.589308	0.0165644	0.621269	0.55695	0.0643194
32241	0.497431	0.0151289	0.527331	0.467288	0.0600435
42241	0.368131	0.0173977	0.402869	0.333525	0.0693435
52241	0.310316	0.0160708	0.342167	0.278187	0.06398
13241	0.588084	0.0121642	0.611852	0.564006	0.0478465
23241	0.522042	0.0149126	0.551329	0.492499	0.0588296
33241	0.430165	0.0160983	0.461732	0.397983	0.0637494
43241	0.300865	0.016926	0.334294	0.267655	0.0666385
53241	0.24305	0.0153756	0.273468	0.212315	0.061153
14241	0.493419	0.0143326	0.521382	0.464843	0.0565391
24241	0.427377	0.0161348	0.458926	0.396009	0.0629169
34241	0.335501	0.0157543	0.365938	0.304338	0.0616006
44241	0.2062	0.0198964	0.245126	0.167115	0.0780109
54241	0.148386	0.0173356	0.18215	0.113924	0.068226
15241	0.451092	0.0135406	0.477647	0.424279	0.0533679
25241	0.38505	0.0155673	0.415271	0.354444	0.0608268
35241	0.293173	0.0147943	0.32168	0.264137	0.0575424
45241	0.163873	0.0177437	0.198823	0.128811	0.0700118
55241	0.106058	0.0162466	0.13816	0.0741867	0.0639731
11341	0.641677	0.0121053	0.665109	0.617864	0.0472448
21341	0.575635	0.0133237	0.601739	0.549429	0.0523107
31341	0.483759	0.016224	0.515088	0.451529	0.0635593
41341	0.354458	0.0179388	0.389984	0.319771	0.0702137
51341	0.296644	0.0164705	0.329053	0.264012	0.065041
12341	0.593326	0.0124433	0.617755	0.568567	0.0491879
22341	0.527284	0.0155042	0.558004	0.496682	0.0613221
32341	0.435407	0.016507	0.467513	0.402402	0.0651102
42341	0.306107	0.0174051	0.340488	0.272008	0.0684803
52341	0.248292	0.0159981	0.279854	0.216694	0.0631595
13341	0.52606	0.0143642	0.553894	0.497695	0.0561997
23341	0.460018	0.0156731	0.490739	0.42865	0.0620883
33341	0.368142	0.018974	0.404881	0.330095	0.0747863
43341	0.238841	0.0185474	0.274907	0.202237	0.07267
53341	0.181027	0.0170686	0.214578	0.146908	0.0676696
14341	0.431396	0.0152543	0.461018	0.401497	0.0595211
24341	0.365354	0.0158902	0.395895	0.3342	0.0616953
34341	0.273477	0.0178314	0.307862	0.238101	0.0697611
44341	0.144177	0.0205497	0.184136	0.104225	0.0799108
54341	0.0863622	0.01801	0.121373	0.0511355	0.0702378
15341	0.389068	0.0144577	0.417362	0.360763	0.056599
25341	0.323026	0.0152616	0.35271	0.293186	0.0595246
35341	0.231149	0.0169422	0.263762	0.197104	0.0666582
45341	0.101849	0.0184301	0.137276	0.0657972	0.071479
55341	0.0440344	0.0169172	0.0769585	0.0106185	0.06634
11441	0.554391	0.0143017	0.582314	0.526783	0.0555311
21441	0.488349	0.0151057	0.517815	0.459169	0.0586459
31441	0.396472	0.0164625	0.428532	0.364352	0.0641798
41441	0.267171	0.0209709	0.30879	0.226986	0.0818034
51441	0.209357	0.018743	0.246416	0.173169	0.0732468
12441	0.506039	0.0144583	0.533727	0.478051	0.0556765
22441	0.439997	0.0169484	0.473185	0.406707	0.0664774
32441	0.34812	0.0166278	0.38071	0.315505	0.0652057
42441	0.21882	0.0204235	0.259148	0.179783	0.0793655
52441	0.161006	0.0182254	0.196844	0.125855	0.0709893
13441	0.438774	0.0152131	0.468328	0.409192	0.0591363
23441	0.372732	0.0162301	0.404509	0.34117	0.0633389
33441	0.280855	0.0183008	0.316296	0.244797	0.0714991
43441	0.151554	0.0207145	0.192006	0.111874	0.080132
53441	0.0937398	0.0183975	0.130052	0.0580649	0.0719874
14441	0.344109	0.0184851	0.380073	0.308273	0.0717993
24441	0.278067	0.0188193	0.314805	0.241287	0.0735183
34441	0.18619	0.0194104	0.22344	0.148822	0.0746182
44441	0.0568899	0.0243161	0.104551	0.0102859	0.0942646
54441	-0.000924717	0.0213398	0.0403219	-0.0420816	0.0824036
15441	0.301781	0.0170746	0.335349	0.268683	0.0666656
25441	0.235739	0.0175527	0.269939	0.202028	0.067911
35441	0.143862	0.0178705	0.178299	0.109332	0.0689669
45441	0.0145621	0.0219582	0.0570999	-0.027693	0.0847929
55441	-0.0432525	0.019767	-0.00554552	-0.0816028	0.0760572
11541	0.515362	0.013384	0.541483	0.489358	0.0521255
21541	0.44932	0.0145344	0.477825	0.420939	0.0568862
31541	0.357443	0.015644	0.387959	0.327393	0.060566
41541	0.228142	0.0191239	0.265357	0.191334	0.0740234
51541	0.170328	0.0178839	0.205744	0.135575	0.0701685
12541	0.46701	0.0138856	0.493995	0.439847	0.0541487
22541	0.400968	0.016718	0.433898	0.368113	0.0657849
32541	0.309091	0.0161052	0.341148	0.277713	0.0634345
42541	0.179791	0.0187681	0.21666	0.143871	0.072789
52541	0.121977	0.0176033	0.156692	0.0874951	0.0691972
13541	0.399745	0.0145769	0.42876	0.371408	0.0573515
23541	0.333703	0.015904	0.364841	0.303042	0.0617995
33541	0.241826	0.0177508	0.27658	0.206914	0.0696658
43541	0.112525	0.019013	0.149489	0.0757109	0.0737778
53541	0.0547108	0.0177047	0.0894894	0.0201599	0.0693296
14541	0.30508	0.0171294	0.33869	0.271647	0.0670425
24541	0.239038	0.0177302	0.273658	0.204789	0.0688692
34541	0.147161	0.0180999	0.182445	0.112202	0.070243
44541	0.0178609	0.0222339	0.0612168	-0.0245436	0.0857604
54541	-0.0399537	0.0200262	-0.00153776	-0.0785774	0.0770397
15541	0.262752	0.0166474	0.295188	0.230181	0.0650078
25541	0.19671	0.0173829	0.23033	0.163093	0.0672375
35541	0.104833	0.0174377	0.139078	0.070417	0.0686615
45541	-0.0244669	0.0204722	0.0150238	-0.0639011	0.0789249
55541	-0.0822815	0.0192424	-0.0451276	-0.119991	0.0748631
11151	0.697616	0.01204	0.721104	0.673758	0.0473451
21151	0.631574	0.0125157	0.656183	0.606765	0.0494176
31151	0.539697	0.0145529	0.56806	0.51061	0.0574499
41151	0.410397	0.0166737	0.4435	0.377539	0.0659613
51151	0.352582	0.0166731	0.385036	0.31912	0.065916
12151	0.649265	0.0115918	0.672219	0.626603	0.0456166
22151	0.583223	0.0141638	0.610997	0.555722	0.0552752
32151	0.491346	0.0142183	0.519	0.463003	0.0559964
42151	0.362045	0.0155003	0.392433	0.331037	0.0613959
52151	0.304231	0.0156129	0.334896	0.272567	0.0623293
13151	0.581999	0.0125262	0.606646	0.557319	0.0493275
23151	0.515957	0.0133012	0.541672	0.489738	0.0519341
33151	0.42408	0.0161472	0.455795	0.391796	0.0639985
43151	0.29478	0.0158861	0.326018	0.263437	0.0625807
53151	0.236965	0.0158178	0.268047	0.20529	0.0627574
14151	0.487334	0.013397	0.513708	0.460697	0.0530112
24151	0.421292	0.0134159	0.447461	0.395064	0.0523968
34151	0.329415	0.0146591	0.35815	0.300334	0.0578165
44151	0.200115	0.0180794	0.235077	0.164348	0.0707287
54151	0.142301	0.0167164	0.175178	0.109264	0.0659144
15151	0.445007	0.0137358	0.471612	0.417711	0.0539011
25151	0.378965	0.0139019	0.405853	0.351422	0.0544315
35151	0.287088	0.0147253	0.315915	0.258135	0.05778
45151	0.157787	0.0166464	0.190324	0.124924	0.0654005
55151	0.0999728	0.016557	0.132447	0.0672033	0.0652434
11251	0.653033	0.0118111	0.676716	0.629749	0.0469667
21251	0.586991	0.0143836	0.614998	0.558893	0.0561052
31251	0.495114	0.0146236	0.523659	0.465287	0.0583719
41251	0.365814	0.0159368	0.397176	0.334058	0.0631187
51251	0.307999	0.0160956	0.339798	0.275349	0.0644489
12251	0.604682	0.0131729	0.630321	0.579018	0.0513027
22251	0.53864	0.0171893	0.572431	0.505218	0.0672126
32251	0.446763	0.0157746	0.47754	0.415692	0.061848
42251	0.317462	0.0161506	0.349104	0.285129	0.0639756
52251	0.259648	0.016415	0.291698	0.226984	0.0647146
13251	0.537416	0.0128863	0.56265	0.511945	0.0507044
23251	0.471374	0.0155492	0.501787	0.440919	0.0608679
33251	0.379497	0.0166556	0.412224	0.346107	0.0661171
43251	0.250197	0.0155869	0.281069	0.219512	0.0615566
53251	0.192382	0.0156809	0.222989	0.161122	0.061867
14251	0.442751	0.0133011	0.468682	0.416406	0.0522766
24251	0.376709	0.0152685	0.406586	0.347009	0.059577
34251	0.284832	0.0148274	0.313622	0.255421	0.058201
44251	0.155532	0.0174852	0.190142	0.121145	0.0689966
54251	0.0977175	0.0162299	0.129595	0.0659748	0.06362
15251	0.400423	0.0138995	0.427369	0.372823	0.0545464
25251	0.334381	0.0159214	0.365299	0.303208	0.0620919
35251	0.242505	0.0151288	0.272247	0.212711	0.0595353
45251	0.113204	0.016219	0.145107	0.0818341	0.0632728
55251	0.0553897	0.0162847	0.0870564	0.0231921	0.0638643
11351	0.591009	0.0128825	0.616522	0.565547	0.0509749
21351	0.524967	0.0140798	0.552834	0.497384	0.0554505
31351	0.43309	0.0168166	0.466201	0.399274	0.0669266
41351	0.30379	0.016721	0.33684	0.271109	0.0657313
51351	0.245976	0.0167955	0.279147	0.212456	0.0666915
12351	0.542658	0.0132129	0.568685	0.516565	0.0521195
22351	0.476616	0.0161687	0.508192	0.44521	0.0629817
32351	0.384739	0.0170993	0.418628	0.350064	0.0685635
42351	0.255439	0.0161571	0.287652	0.223533	0.0641184
52351	0.197624	0.0163424	0.229715	0.165157	0.0645576
13351	0.475392	0.0149791	0.504322	0.445772	0.0585506
23351	0.40935	0.0162785	0.44135	0.377148	0.0642019
33351	0.317473	0.0194478	0.355593	0.27833	0.0772636
43351	0.188173	0.0173326	0.222182	0.153553	0.068629
53351	0.130358	0.0173428	0.164545	0.0958106	0.068734
14351	0.380728	0.0142878	0.408599	0.352284	0.0563141
24351	0.314686	0.0150082	0.343945	0.285366	0.058579
34351	0.222809	0.0170167	0.255699	0.18846	0.0672384
44351	0.0935086	0.0182238	0.129149	0.0581314	0.0710176
54351	0.035694	0.0169469	0.0688738	0.00234837	0.0665255
15351	0.3384	0.0147927	0.366961	0.308802	0.0581588
25351	0.272358	0.015621	0.302936	0.241902	0.0610347
35351	0.180481	0.0172337	0.213896	0.145931	0.0679655
45351	0.0511808	0.0169658	0.0845184	0.0180666	0.0664518
55351	-0.00663379	0.0169524	0.0263957	-0.0404933	0.066889
11451	0.503722	0.0135344	0.530283	0.477269	0.0530135
21451	0.43768	0.0144265	0.466188	0.409188	0.0569995
31451	0.345803	0.0158056	0.376825	0.315106	0.0617187
41451	0.216503	0.0188888	0.253951	0.180157	0.0737938
51451	0.158689	0.0179258	0.194222	0.123761	0.0704604
12451	0.455371	0.0137116	0.482486	0.428417	0.0540692
22451	0.389329	0.0163559	0.421368	0.357075	0.0642929
32451	0.297452	0.0159879	0.329327	0.265913	0.0634142
42451	0.168152	0.0182881	0.204295	0.132642	0.0716529
52451	0.110337	0.0173932	0.145029	0.0762639	0.068765
13451	0.388105	0.0144466	0.416436	0.359806	0.0566301
23451	0.322063	0.0155558	0.352588	0.291613	0.0609753
33451	0.230186	0.0176733	0.26472	0.195134	0.0695852
43451	0.100886	0.0185668	0.137173	0.0646679	0.0725046
53451	0.0430716	0.017525	0.0773979	0.00881063	0.0685873
14451	0.293441	0.0165036	0.325853	0.261415	0.0644371
24451	0.227399	0.0169156	0.260092	0.194716	0.0653754
34451	0.135522	0.0175383	0.169613	0.101365	0.0682486
44451	0.00622174	0.0214549	0.0484935	-0.0352063	0.0836998
54451	-0.0515929	0.0194281	-0.0136195	-0.0894043	0.0757848
15451	0.251113	0.016142	0.282791	0.219569	0.0632218
25451	0.185071	0.0166859	0.217798	0.152589	0.065209
35451	0.0931942	0.0169865	0.126654	0.0594754	0.0671789
45451	-0.036106	0.0197372	0.00217242	-0.0743537	0.0765261
55451	-0.0939207	0.018739	-0.0576434	-0.13083	0.0731866
11551	0.464693	0.0139289	0.491818	0.437383	0.0544344
21551	0.398651	0.015081	0.428218	0.369039	0.0591791
31551	0.306774	0.0161177	0.338711	0.274998	0.0637129
41551	0.177474	0.01786	0.212576	0.142577	0.0699994
51551	0.11966	0.0180585	0.155764	0.0837707	0.071993
12551	0.416342	0.0144228	0.444378	0.388079	0.0562982
22551	0.3503	0.0172047	0.383921	0.316884	0.0670376
32551	0.258423	0.0165756	0.291567	0.225666	0.0659009
42551	0.129123	0.0174877	0.163488	0.0948518	0.068636
52551	0.0713084	0.0177898	0.106703	0.0357707	0.0709319
13551	0.349076	0.015033	0.378424	0.319735	0.0586887
23551	0.283034	0.016363	0.315095	0.25122	0.0638747
33551	0.191157	0.0181318	0.226547	0.155322	0.0712251
43551	0.0618572	0.0177023	0.0963184	0.0270619	0.0692565
53551	0.00404258	0.0178425	0.039243	-0.0308785	0.0701215
14551	0.254412	0.0161347	0.285884	0.223251	0.0626329
24551	0.18837	0.0168099	0.221106	0.155512	0.0655938
34551	0.096493	0.0171662	0.130121	0.06285	0.0672714
44551	-0.0328073	0.0199907	0.0062647	-0.0714506	0.0777153
54551	-0.0906219	0.0189565	-0.0539333	-0.127752	0.0738188
15551	0.212084	0.0168048	0.244849	0.179148	0.0657004
25551	0.146042	0.0175707	0.18067	0.111576	0.0690945
35551	0.0541652	0.0175927	0.0888483	0.0194298	0.0694185
45551	-0.0751351	0.0190459	-0.0381025	-0.112556	0.0744533
55551	-0.13295	0.0191553	-0.0957195	-0.170721	0.0750011
11112	0.950662	0.00504233	0.960424	0.940555	0.0198694
21112	0.88462	0.0109622	0.906344	0.863476	0.042868
31112	0.792743	0.0096952	0.811571	0.773584	0.0379868
41112	0.663442	0.0115973	0.686437	0.640669	0.0457685
51112	0.605628	0.011911	0.628777	0.581846	0.046931
12112	0.90231	0.00966332	0.921322	0.883331	0.0379908
22112	0.836268	0.0155784	0.866924	0.806106	0.0608179
32112	0.744391	0.0127639	0.769225	0.719856	0.0493699
42112	0.615091	0.0132398	0.641031	0.589047	0.0519839
52112	0.557277	0.0136451	0.584104	0.530611	0.0534922
13112	0.835045	0.00899574	0.852424	0.817156	0.0352681
23112	0.769003	0.0135648	0.795828	0.742095	0.0537323
33112	0.677126	0.0136564	0.703921	0.650469	0.0534525
43112	0.547825	0.0123454	0.572052	0.523328	0.0487242
53112	0.490011	0.0125554	0.514681	0.46513	0.0495508
14112	0.74038	0.0109159	0.761727	0.719222	0.0425056
24112	0.674338	0.0142382	0.702052	0.646577	0.0554755
34112	0.582461	0.0125026	0.606788	0.558065	0.0487231
44112	0.453161	0.0155745	0.483596	0.422682	0.0609136
54112	0.395346	0.0142314	0.4232	0.367374	0.055826
15112	0.698052	0.0122185	0.722055	0.674218	0.0478374
25112	0.63201	0.0153931	0.662209	0.601927	0.0602812
35112	0.540133	0.0133865	0.566232	0.514151	0.0520805
45112	0.410833	0.01462	0.439225	0.382164	0.0570614
55112	0.353018	0.0147705	0.382073	0.323816	0.0582564
11212	0.906079	0.00943222	0.924548	0.887714	0.036834
21212	0.840037	0.0154731	0.870453	0.810077	0.0603762
31212	0.74816	0.0128476	0.773358	0.722841	0.0505172
41212	0.618859	0.0133966	0.645276	0.592621	0.0526546
51212	0.561045	0.0138546	0.587827	0.533683	0.0541443
12212	0.857727	0.0141964	0.885517	0.829991	0.0555264
22212	0.791685	0.0201631	0.831403	0.752554	0.0788488
32212	0.699808	0.0166913	0.732601	0.667247	0.065355
42212	0.570508	0.0162751	0.602436	0.538481	0.063955
52212	0.512693	0.0167595	0.545362	0.479957	0.0654057
13212	0.790461	0.0126126	0.815041	0.765246	0.0497952
23212	0.724419	0.0178286	0.759884	0.689561	0.0703224
33212	0.632543	0.0164977	0.665036	0.600037	0.0649998
43212	0.503242	0.01456	0.531701	0.474594	0.057107
53212	0.445428	0.0149107	0.47459	0.416676	0.0579145
14212	0.695797	0.0136234	0.722443	0.669359	0.0530836
24212	0.629755	0.0180242	0.664469	0.594665	0.0698037
34212	0.537878	0.015175	0.567389	0.508158	0.0592303
44212	0.408578	0.0170422	0.442	0.375514	0.066486
54212	0.350763	0.0159846	0.382144	0.319771	0.0623726
15212	0.653469	0.0149271	0.682928	0.624373	0.0585549
25212	0.587427	0.0191357	0.625175	0.550149	0.075026
35212	0.49555	0.0161322	0.526996	0.464272	0.0627243
45212	0.36625	0.0163921	0.398345	0.334353	0.0639921
55212	0.308435	0.0166802	0.341095	0.275967	0.0651281
11312	0.844055	0.00885697	0.861538	0.826651	0.0348876
21312	0.778013	0.013921	0.805666	0.751129	0.0545367
31312	0.686136	0.0140368	0.714033	0.658834	0.0551994
41312	0.556836	0.0129654	0.582236	0.531171	0.0510648
51312	0.499021	0.0133414	0.525035	0.473058	0.0519768
12312	0.795704	0.0128692	0.821241	0.770354	0.0508867
22312	0.729662	0.0183174	0.766023	0.694383	0.0716398
32312	0.637785	0.0168869	0.671365	0.604948	0.0664165
42312	0.508485	0.0151033	0.53834	0.478874	0.0594652
52312	0.45067	0.0155411	0.481168	0.420931	0.0602367
13312	0.728438	0.0134319	0.754626	0.701409	0.053217
23312	0.662396	0.0174384	0.696767	0.628177	0.0685896
33312	0.570519	0.0183304	0.606371	0.534416	0.0719552
43312	0.441219	0.0152474	0.47112	0.411357	0.0597629
53312	0.383404	0.0154994	0.413656	0.352985	0.0606706
14312	0.633773	0.0132606	0.659539	0.607968	0.0515708
24312	0.567732	0.0167336	0.600251	0.53484	0.0654104
34312	0.475855	0.0162178	0.507049	0.444244	0.0628052
44312	0.346554	0.0167282	0.378906	0.314203	0.0647034
54312	0.28874	0.0155665	0.318564	0.258741	0.0598226
15312	0.591446	0.0145419	0.619913	0.562726	0.0571872
25312	0.525404	0.0178808	0.560762	0.490631	0.0701305
35312	0.433527	0.0170701	0.466131	0.400138	0.0659924
45312	0.304227	0.0160157	0.33533	0.273622	0.0617085
55312	0.246412	0.016231	0.278237	0.214946	0.0632905
11412	0.756768	0.0101836	0.776921	0.737005	0.0399152
21412	0.690726	0.0145504	0.719367	0.662494	0.056873
31412	0.598849	0.0131183	0.624719	0.573141	0.0515778
41412	0.469549	0.0159166	0.50092	0.438412	0.0625075
51412	0.411734	0.0150092	0.441518	0.382411	0.0591071
12412	0.708417	0.0136778	0.735668	0.681634	0.0540344
22412	0.642375	0.018699	0.679144	0.606002	0.0731415
32412	0.550498	0.0160135	0.581886	0.519703	0.0621831
42412	0.421198	0.0175941	0.455754	0.386934	0.0688195
52412	0.363383	0.0168824	0.397048	0.330833	0.0662155
13412	0.641151	0.0131447	0.66731	0.615028	0.0522816
23412	0.575109	0.0170037	0.608568	0.541609	0.0669585
33412	0.483232	0.0166785	0.515733	0.450289	0.0654448
43412	0.353932	0.0168769	0.387175	0.321069	0.0661058
53412	0.296117	0.0159569	0.327476	0.265269	0.062207
14412	0.546487	0.0158779	0.577498	0.515629	0.0618688
24412	0.480445	0.01868	0.517148	0.444079	0.0730692
34412	0.388568	0.0170024	0.422105	0.355203	0.0669021
44412	0.259267	0.020398	0.298784	0.219588	0.0791953
54412	0.201453	0.0184555	0.237328	0.165859	0.071469
15412	0.504159	0.0161631	0.536066	0.473327	0.0627384
25412	0.438117	0.0190307	0.476079	0.401397	0.0746818
35412	0.34624	0.0170578	0.379745	0.312686	0.0670591
45412	0.21694	0.0191379	0.253852	0.180128	0.0737243
55412	0.159125	0.0183098	0.194945	0.123436	0.0715095
11512	0.717739	0.0114353	0.740315	0.6956	0.0447154
21512	0.651697	0.0157242	0.682888	0.621057	0.0618311
31512	0.55982	0.0140811	0.587578	0.532761	0.0548169
41512	0.43052	0.0152234	0.460857	0.400687	0.0601699
51512	0.372705	0.0156933	0.403895	0.341561	0.0623337
12512	0.669388	0.0149438	0.698795	0.640121	0.0586737
22512	0.603346	0.0198586	0.642932	0.56488	0.0780529
32512	0.511469	0.017082	0.545166	0.478776	0.0663901
42512	0.382169	0.0172378	0.416333	0.348725	0.0676076
52512	0.324354	0.0177536	0.359481	0.290254	0.0692273
13512	0.602122	0.0143631	0.630568	0.57363	0.0569378
23512	0.53608	0.0181966	0.572269	0.500841	0.0714279
33512	0.444203	0.0176299	0.479171	0.409803	0.0693681
43512	0.314903	0.0164225	0.347259	0.282984	0.0642754
53512	0.257088	0.0167952	0.290543	0.224609	0.0659335
14512	0.507458	0.0160092	0.539205	0.476509	0.0626956
24512	0.441416	0.0190158	0.479391	0.404203	0.0751878
34512	0.349539	0.0170995	0.383255	0.31606	0.0671951
44512	0.220238	0.0192773	0.257886	0.182923	0.0749629
54512	0.162424	0.0184047	0.198257	0.126844	0.0714127
15512	0.46513	0.0173005	0.499101	0.431158	0.067943
25512	0.399088	0.0202164	0.439792	0.359418	0.0803747
35512	0.307211	0.018115	0.342695	0.271365	0.0713305
45512	0.177911	0.0188593	0.214763	0.141699	0.0730639
55512	0.120096	0.0191637	0.157937	0.0825389	0.0753984
11122	0.892783	0.0101599	0.912763	0.873076	0.0396874
21122	0.826741	0.0161	0.858677	0.79583	0.0628465
31122	0.734864	0.0135305	0.761503	0.708624	0.0528789
41122	0.605564	0.013782	0.632716	0.578825	0.053891
51122	0.547749	0.0141926	0.575535	0.519978	0.0555577
12122	0.844432	0.0146917	0.873392	0.816056	0.0573362
22122	0.77839	0.0206493	0.819383	0.738648	0.080735
32122	0.686513	0.0172239	0.720368	0.653473	0.0668942
42122	0.557213	0.0165953	0.589387	0.524709	0.0646789
52122	0.499398	0.0170415	0.533106	0.466346	0.0667592
13122	0.777166	0.0129074	0.802698	0.751605	0.0510925
23122	0.711124	0.0181913	0.747536	0.675656	0.0718803
33122	0.619247	0.0168361	0.652488	0.58664	0.0658478
43122	0.489947	0.0146879	0.519019	0.461426	0.057593
53122	0.432132	0.0150025	0.461856	0.403397	0.0584589
14122	0.682501	0.0134127	0.708721	0.656554	0.0521672
24122	0.61646	0.0180197	0.651486	0.581387	0.0700993
34122	0.524583	0.0151108	0.55421	0.495305	0.0589059
44122	0.395282	0.0167617	0.428335	0.362789	0.0655456
54122	0.337468	0.0156535	0.368466	0.307038	0.0614278
15122	0.640174	0.0145914	0.668832	0.61185	0.0569821
25122	0.574132	0.0190212	0.611646	0.537231	0.0744146
35122	0.482255	0.0159404	0.513786	0.451797	0.0619892
45122	0.352955	0.015969	0.384501	0.321813	0.062688
55122	0.29514	0.016234	0.327192	0.263522	0.0636704
11222	0.8482	0.014559	0.876685	0.82032	0.0563651
21222	0.782158	0.0205829	0.823056	0.742456	0.0805998
31222	0.690281	0.0173014	0.724134	0.657038	0.0670955
41222	0.560981	0.0167366	0.593453	0.528389	0.0650641
51222	0.503166	0.0172251	0.537037	0.4697	0.0673375
12222	0.799849	0.0192146	0.837672	0.762642	0.0750294
22222	0.733807	0.0252082	0.783753	0.685412	0.0983411
32222	0.64193	0.0213902	0.684453	0.600718	0.0837354
42222	0.51263	0.0202531	0.552188	0.473111	0.0790766
52222	0.454815	0.0207438	0.495838	0.41476	0.0810782
13222	0.732583	0.0170281	0.766463	0.699035	0.0674289
23222	0.666541	0.0225827	0.711847	0.622741	0.0891066
33222	0.574664	0.0203552	0.615032	0.535128	0.0799044
43222	0.445364	0.017903	0.480564	0.410576	0.0699872
53222	0.387549	0.018302	0.423642	0.352812	0.0708297
14222	0.637918	0.0170745	0.671031	0.604683	0.0663483
24222	0.571876	0.0221823	0.615137	0.528909	0.0862286
34222	0.48	0.0186414	0.516842	0.44344	0.0734026
44222	0.350699	0.0193397	0.388641	0.313029	0.0756125
54222	0.292885	0.0185259	0.329593	0.25707	0.0725228
15222	0.595591	0.0182108	0.631449	0.560006	0.0714424
25222	0.529549	0.0231567	0.575023	0.484371	0.0906525
35222	0.437672	0.0195024	0.476303	0.39972	0.0765835
45222	0.308372	0.0188458	0.345387	0.271483	0.0739042
55222	0.250557	0.0192043	0.288351	0.213365	0.074986
11322	0.786176	0.01316	0.81243	0.760795	0.0516348
21322	0.720135	0.0187022	0.75754	0.684461	0.0730797
31322	0.628258	0.0174084	0.663119	0.594472	0.0686464
41322	0.498957	0.0155077	0.529648	0.468869	0.0607791
51322	0.441143	0.0159528	0.472523	0.410334	0.0621888
12322	0.737825	0.0174649	0.772528	0.704014	0.0685141
22322	0.671783	0.0231554	0.718053	0.627372	0.0906818
32322	0.579906	0.0208771	0.621716	0.539871	0.0818446
42322	0.450606	0.0185786	0.487309	0.414332	0.0729777
52322	0.392791	0.0190444	0.429958	0.356597	0.0733609
13322	0.670559	0.0168237	0.704414	0.637203	0.0672105
23322	0.604517	0.0216323	0.647906	0.56211	0.0857958
33322	0.512641	0.0212109	0.554699	0.470969	0.0837301
43322	0.38334	0.0176848	0.41828	0.349103	0.0691771
53322	0.325526	0.0180169	0.361297	0.290883	0.0704138
14322	0.575895	0.0159225	0.607267	0.544789	0.0624775
24322	0.509853	0.020468	0.550272	0.469639	0.0806328
34322	0.417976	0.0187611	0.455016	0.380923	0.0740934
44322	0.288676	0.0183075	0.324448	0.25318	0.0712682
54322	0.230861	0.0173712	0.265229	0.197633	0.0675953
15322	0.533567	0.0170888	0.56778	0.500423	0.0673567
25322	0.467525	0.0214831	0.510558	0.425729	0.0848298
35322	0.375648	0.0195762	0.414155	0.337533	0.0766221
45322	0.246348	0.01774	0.281131	0.211814	0.069317
55322	0.188533	0.0180489	0.223998	0.154026	0.0699718
11422	0.69889	0.0135441	0.725997	0.672927	0.05307
21422	0.632848	0.0187802	0.670434	0.596684	0.0737498
31422	0.540971	0.0162206	0.573592	0.50978	0.0638115
41422	0.41167	0.0176273	0.446348	0.377456	0.0688921
51422	0.353856	0.0169344	0.387488	0.320973	0.0665146
12422	0.650538	0.017649	0.685841	0.616356	0.0694858
22422	0.584496	0.0231365	0.630203	0.539586	0.0906161
32422	0.492619	0.019802	0.532161	0.454558	0.0776027
42422	0.363319	0.020288	0.403233	0.32374	0.0794924
52422	0.305505	0.0197782	0.344407	0.267263	0.0771439
13422	0.583273	0.016137	0.615515	0.551644	0.0638709
23422	0.517231	0.0209281	0.558534	0.476519	0.0820149
33422	0.425354	0.0194183	0.463826	0.387496	0.0763302
43422	0.296053	0.0187108	0.333264	0.259982	0.0732823
53422	0.238239	0.018	0.274379	0.203913	0.0704653
14422	0.488608	0.0177424	0.523233	0.454	0.0692333
24422	0.422566	0.0217455	0.465277	0.380121	0.0851564
34422	0.330689	0.0190537	0.368425	0.293564	0.0748605
44422	0.201389	0.0213637	0.242878	0.160451	0.0824267
54422	0.143574	0.0196226	0.182249	0.105925	0.0763239
15422	0.44628	0.0180777	0.482656	0.411246	0.0714103
25422	0.380238	0.0221126	0.424571	0.337408	0.0871628
35422	0.288361	0.0191783	0.326397	0.251046	0.075351
45422	0.159061	0.0202352	0.198659	0.120339	0.0783197
55422	0.101247	0.0195592	0.139846	0.064051	0.0757953
11522	0.659861	0.01472	0.689079	0.631543	0.0575369
21522	0.593819	0.0198596	0.633641	0.556079	0.0775615
31522	0.501942	0.0171892	0.536079	0.469152	0.0669276
41522	0.372641	0.0171846	0.406538	0.339067	0.0674706
51522	0.314827	0.0177186	0.349999	0.280655	0.0693445
12522	0.611509	0.0188121	0.649046	0.57483	0.074216
22522	0.545467	0.0242112	0.593912	0.499006	0.0949061
32522	0.45359	0.0208243	0.495345	0.414025	0.0813205
42522	0.32429	0.0201337	0.364012	0.285397	0.0786154
52522	0.266476	0.0206768	0.307204	0.226398	0.0808057
13522	0.544244	0.0173231	0.578638	0.510194	0.0684433
23522	0.478202	0.0220488	0.522612	0.435734	0.0868777
33522	0.386325	0.0203933	0.426866	0.346565	0.0803014
43522	0.257024	0.0184699	0.294058	0.221289	0.0727697
53522	0.19921	0.0189111	0.237227	0.163003	0.0742236
14522	0.449579	0.0180319	0.48584	0.414542	0.071298
24522	0.383537	0.0221743	0.42784	0.340498	0.0873413
34522	0.29166	0.019301	0.329686	0.25405	0.0756362
44522	0.16236	0.020448	0.202544	0.123058	0.0794857
54522	0.104545	0.0197319	0.143394	0.0667091	0.0766851
15522	0.407251	0.0192624	0.445803	0.36949	0.0763133
25522	0.341209	0.0232739	0.387892	0.29632	0.091572
35522	0.249332	0.0202772	0.289639	0.209724	0.0799152
45522	0.120032	0.0201259	0.159439	0.0812503	0.0781883
55522	0.0622175	0.0205119	0.102829	0.0226669	0.0801625
11132	0.812263	0.00993025	0.83137	0.79241	0.0389596
21132	0.746221	0.0139155	0.773418	0.719016	0.0544025
31132	0.654344	0.0153475	0.684653	0.623721	0.0609322
41132	0.525044	0.013652	0.551586	0.497768	0.0538184
51132	0.467229	0.0138205	0.494373	0.439792	0.0545806
12132	0.763912	0.0126465	0.78864	0.739014	0.0496258
22132	0.69787	0.0175934	0.732436	0.6637	0.0687357
32132	0.605993	0.0172579	0.64022	0.572022	0.068198
42132	0.476693	0.0148505	0.505958	0.447347	0.0586106
52132	0.418878	0.0151226	0.448977	0.389318	0.0596599
13132	0.696646	0.013702	0.723514	0.669416	0.0540986
23132	0.630604	0.0170619	0.664242	0.596993	0.067249
33132	0.538727	0.019018	0.576154	0.50072	0.075434
43132	0.409427	0.0154248	0.439388	0.378706	0.060682
53132	0.351612	0.0155051	0.382302	0.321281	0.0610217
14132	0.601981	0.012127	0.625539	0.57789	0.0476493
24132	0.535939	0.015196	0.56563	0.506105	0.0595246
34132	0.444063	0.0158929	0.47525	0.412306	0.0629436
44132	0.314762	0.015785	0.345292	0.283613	0.0616787
54132	0.256948	0.0143661	0.285382	0.228874	0.056508
15132	0.559654	0.0130083	0.584697	0.533791	0.0509057
25132	0.493612	0.0160361	0.524848	0.462785	0.0620632
35132	0.401735	0.016355	0.433973	0.369509	0.0644645
45132	0.272435	0.0145727	0.301196	0.243823	0.0573725
55132	0.21462	0.0146301	0.2429	0.186166	0.056734
11232	0.76768	0.0126572	0.79262	0.742896	0.0497237
21232	0.701638	0.0176334	0.736483	0.667849	0.0686338
31232	0.609761	0.0174546	0.644212	0.575438	0.0687735
41232	0.480461	0.0151459	0.510214	0.450312	0.0599016
51232	0.422646	0.015464	0.453316	0.39233	0.0609868
12232	0.719329	0.0163139	0.751525	0.687269	0.064256
22232	0.653287	0.0217127	0.696021	0.611346	0.0846746
32232	0.56141	0.0202872	0.601796	0.521762	0.0800339
42232	0.43211	0.017555	0.466319	0.397795	0.0685238
52232	0.374295	0.0179287	0.409267	0.339421	0.0698458
13232	0.652063	0.0162466	0.684072	0.619779	0.0642939
23232	0.586021	0.0205674	0.626904	0.545565	0.0813397
33232	0.494144	0.0211048	0.535783	0.452329	0.0834535
43232	0.364844	0.0171919	0.398503	0.330929	0.0675738
53232	0.307029	0.0174112	0.341728	0.273564	0.0681646
14232	0.557398	0.014545	0.585777	0.528233	0.0575439
24232	0.491356	0.0187381	0.528049	0.454774	0.0732744
34232	0.39948	0.0180167	0.434947	0.363777	0.0711703
44232	0.270179	0.0171781	0.303871	0.236384	0.0674872
54232	0.212365	0.0160441	0.244273	0.181348	0.0629249
15232	0.515071	0.0155176	0.545724	0.484454	0.0612696
25232	0.449029	0.0196071	0.488225	0.410735	0.0774898
35232	0.357152	0.0186169	0.393382	0.320534	0.072848
45232	0.227852	0.0162902	0.259946	0.196598	0.0633481
55232	0.170037	0.0164971	0.202217	0.138234	0.0639822
11332	0.705656	0.0138839	0.732588	0.677866	0.0547215
21332	0.639614	0.0175612	0.674662	0.605156	0.0695055
31332	0.547738	0.0194862	0.585984	0.509114	0.0768706
41332	0.418437	0.0161589	0.449897	0.386369	0.0635282
51332	0.360623	0.0163786	0.39263	0.328704	0.0639257
12332	0.657305	0.0165318	0.69012	0.624495	0.065625
22332	0.591263	0.0210593	0.633716	0.550268	0.0834485
32332	0.499386	0.021476	0.542165	0.457393	0.0847716
42332	0.370086	0.0177338	0.405274	0.335589	0.0696848
52332	0.312271	0.0180322	0.34796	0.277457	0.070503
13332	0.590039	0.018121	0.62586	0.553751	0.072109
23332	0.523997	0.0212682	0.566244	0.481994	0.0842496
33332	0.432121	0.0235015	0.478321	0.385309	0.0930118
43332	0.30282	0.0189508	0.340104	0.265039	0.0750645
53332	0.245006	0.0190823	0.283064	0.20733	0.0757331
14332	0.495375	0.0156487	0.526186	0.464394	0.0617921
24332	0.429333	0.0186905	0.466375	0.391972	0.0744029
34332	0.337456	0.0200104	0.376877	0.297279	0.079598
44332	0.208156	0.0180987	0.243207	0.172623	0.070584
54332	0.150341	0.01695	0.183501	0.116554	0.0669465
15332	0.453047	0.0165083	0.485869	0.420314	0.0655547
25332	0.387005	0.0195209	0.425855	0.348841	0.0770138
35332	0.295128	0.0205136	0.335695	0.254389	0.0813054
45332	0.165828	0.017212	0.199266	0.13183	0.0674357
55332	0.108013	0.0173335	0.141918	0.0741983	0.0677198
11432	0.61837	0.0123877	0.643029	0.594358	0.0486713
21432	0.552328	0.0161787	0.584705	0.521246	0.063459
31432	0.460451	0.0170354	0.493689	0.426398	0.0672907
41432	0.33115	0.0167863	0.363881	0.298385	0.0654964
51432	0.273336	0.0158422	0.304642	0.242673	0.0619687
12432	0.570018	0.0151724	0.600618	0.540652	0.0599664
22432	0.503976	0.0198257	0.543859	0.465642	0.078217
32432	0.412099	0.0191811	0.450258	0.374108	0.0761505
42432	0.282799	0.0182034	0.318796	0.247296	0.0714997
52432	0.224985	0.0174379	0.26003	0.191332	0.0686981
13432	0.502753	0.0160054	0.534389	0.471087	0.0633021
23432	0.436711	0.019308	0.475557	0.398982	0.0765744
33432	0.344834	0.0207346	0.385712	0.303659	0.082053
43432	0.215533	0.0186255	0.251703	0.179161	0.0725417
53432	0.157719	0.0177189	0.193353	0.123026	0.0703267
14432	0.408088	0.0160181	0.439526	0.376572	0.062954
24432	0.342046	0.0188069	0.37938	0.305233	0.0741469
34432	0.250169	0.0190241	0.287419	0.212534	0.0748842
44432	0.120869	0.019981	0.15943	0.0824704	0.0769595
54432	0.0630543	0.0179172	0.0981352	0.0285093	0.0696259
15432	0.36576	0.0160542	0.397478	0.334286	0.0631927
25432	0.299718	0.0189457	0.337425	0.262952	0.0744734
35432	0.207841	0.0188632	0.24474	0.170645	0.074095
45432	0.0785411	0.0184782	0.11437	0.0428878	0.0714825
55432	0.0207265	0.017541	0.0552785	-0.0135654	0.0688439
11532	0.579341	0.0132987	0.606054	0.553644	0.0524104
21532	0.513299	0.0171355	0.548148	0.480449	0.067699
31532	0.421422	0.0176842	0.456445	0.387142	0.0693027
41532	0.292121	0.0160167	0.323724	0.261379	0.0623458
51532	0.234307	0.0163804	0.26683	0.203002	0.0638275
12532	0.530989	0.0162103	0.56346	0.499578	0.0638821
22532	0.464947	0.0208352	0.50668	0.42481	0.0818698
32532	0.37307	0.0199904	0.412408	0.334506	0.0779017
42532	0.24377	0.0177565	0.279402	0.209528	0.0698738
52532	0.185956	0.0181824	0.222701	0.151164	0.0715377
13532	0.463724	0.0169123	0.497767	0.43075	0.0670166
23532	0.397682	0.0202763	0.438255	0.358097	0.0801585
33532	0.305805	0.021422	0.348129	0.2641	0.0840292
43532	0.176504	0.0181141	0.212279	0.141078	0.0712013
53532	0.11869	0.0183781	0.155451	0.0833735	0.0720774
14532	0.369059	0.0160345	0.400907	0.337782	0.0631244
24532	0.303017	0.0190446	0.340981	0.265978	0.0750029
34532	0.21114	0.0190149	0.248904	0.173597	0.0753065
44532	0.0818399	0.0187382	0.118334	0.0457263	0.0726078
54532	0.0240253	0.0177621	0.059078	-0.0107078	0.0697857
15532	0.326731	0.017092	0.360675	0.292928	0.0677465
25532	0.260689	0.0200453	0.300408	0.221459	0.0789495
35532	0.168812	0.0197319	0.207364	0.130148	0.0772164
45532	0.0395121	0.0180886	0.0748618	0.00404124	0.0708206
55532	-0.0183025	0.018331	0.0175641	-0.054209	0.0717731
11142	0.698946	0.0113536	0.720966	0.67669	0.0442757
21142	0.632904	0.0138781	0.66008	0.605735	0.0543454
31142	0.541027	0.0142546	0.568873	0.513078	0.0557945
41142	0.411726	0.0172622	0.446231	0.37767	0.068561
51142	0.353912	0.0157586	0.385002	0.322506	0.0624955
12142	0.650594	0.0126263	0.675277	0.625873	0.0494042
22142	0.584552	0.0166638	0.616583	0.552523	0.0640606
32142	0.492675	0.0153193	0.523002	0.46278	0.0602221
42142	0.363375	0.0173592	0.398432	0.328799	0.0696326
52142	0.305561	0.0159754	0.337248	0.274004	0.0632439
13142	0.583329	0.0123896	0.607696	0.559143	0.0485532
23142	0.517287	0.0150177	0.546851	0.487648	0.0592022
33142	0.42541	0.0162725	0.457098	0.392931	0.0641669
43142	0.296109	0.0168817	0.329721	0.263091	0.0666293
53142	0.238295	0.0152708	0.268368	0.207955	0.0604124
14142	0.488664	0.014247	0.516713	0.460499	0.0562145
24142	0.422622	0.0159843	0.453788	0.39185	0.0619387
34142	0.330745	0.0156797	0.361402	0.299961	0.061441
44142	0.201445	0.0196568	0.240032	0.162606	0.0774259
54142	0.14363	0.0170097	0.177284	0.110106	0.0671783
15142	0.446336	0.0133562	0.472616	0.419898	0.0527185
25142	0.380294	0.0153295	0.410297	0.350293	0.0600042
35142	0.288417	0.0146293	0.317048	0.259432	0.0576155
45142	0.159117	0.0174025	0.193704	0.12477	0.0689338
55142	0.101302	0.0158192	0.13248	0.0701243	0.0623557
11242	0.654363	0.0126734	0.678979	0.629048	0.0499312
21242	0.588321	0.0167336	0.620683	0.555557	0.0651263
31242	0.496444	0.0155701	0.527128	0.465868	0.0612603
41242	0.367143	0.0176386	0.40254	0.332251	0.0702897
51242	0.309329	0.0163272	0.341745	0.276879	0.0648662
12242	0.606011	0.0153542	0.635721	0.57596	0.0597603
22242	0.539969	0.0202414	0.578369	0.500921	0.0774476
32242	0.448092	0.0178474	0.483251	0.412956	0.0702957
42242	0.318792	0.0189499	0.356411	0.28148	0.0749311
52242	0.260977	0.0178347	0.296073	0.225702	0.0703714
13242	0.538745	0.0141359	0.566692	0.510684	0.0560077
23242	0.472703	0.0180986	0.50822	0.437236	0.0709834
33242	0.380827	0.0178505	0.415945	0.345447	0.0704972
43242	0.251526	0.0176846	0.286323	0.21659	0.069733
53242	0.193712	0.0163112	0.2259	0.16144	0.06446
14242	0.444081	0.0154138	0.473766	0.413828	0.059938
24242	0.378039	0.018596	0.41446	0.341931	0.0725295
34242	0.286162	0.0169702	0.319134	0.252979	0.0661552
44242	0.156862	0.0200606	0.196472	0.117226	0.0792458
54242	0.0990472	0.0176203	0.133999	0.0646816	0.0693175
15242	0.401753	0.0148352	0.430496	0.372712	0.0577837
25242	0.335711	0.0182317	0.371239	0.300195	0.0710439
35242	0.243834	0.0162245	0.275387	0.212323	0.0630647
45242	0.114534	0.0180547	0.15006	0.0792328	0.0708268
55242	0.0567194	0.0166876	0.0893021	0.0241717	0.0651304
11342	0.592339	0.012644	0.617121	0.567067	0.050054
21342	0.526297	0.0156259	0.557026	0.495423	0.0616029
31342	0.43442	0.0168575	0.46725	0.40077	0.0664801
41342	0.30512	0.0175935	0.339934	0.270449	0.0694847
51342	0.247305	0.0161987	0.279138	0.215227	0.0639114
12342	0.543988	0.0144778	0.572388	0.515636	0.0567525
22342	0.477946	0.0186673	0.514446	0.44164	0.0728059
32342	0.386069	0.0182997	0.422145	0.349647	0.0724971
42342	0.256769	0.0182238	0.292993	0.220985	0.0720079
52342	0.198954	0.0169852	0.232691	0.165572	0.0671188
13342	0.476722	0.0151967	0.505997	0.446794	0.0592034
23342	0.41068	0.0179881	0.446525	0.375495	0.0710295
33342	0.318803	0.0198053	0.357342	0.279208	0.0781338
43342	0.189503	0.0185206	0.226103	0.152786	0.0733167
53342	0.131688	0.0171387	0.165635	0.0976989	0.0679366
14342	0.382057	0.0154145	0.411568	0.351743	0.0598242
24342	0.316016	0.0176275	0.350299	0.281654	0.0686453
34342	0.224139	0.0181797	0.25912	0.188054	0.0710662
44342	0.0948384	0.02004	0.133826	0.0555242	0.0783019
54342	0.0370237	0.0175232	0.0716792	0.00243801	0.0692412
15342	0.33973	0.0147821	0.368477	0.310734	0.0577422
25342	0.273688	0.0171965	0.30739	0.240172	0.0672174
35342	0.181811	0.01744	0.215875	0.147265	0.0686095
45342	0.0525106	0.0179875	0.0875304	0.0173208	0.0702097
55342	-0.00530405	0.0165369	0.0271294	-0.0377311	0.0648604
11442	0.505052	0.0141591	0.53257	0.477472	0.0550981
21442	0.43901	0.0166566	0.471433	0.406412	0.0650206
31442	0.347133	0.0165706	0.379288	0.314758	0.0645303
41442	0.217833	0.0202514	0.257866	0.178968	0.0788976
51442	0.160018	0.0180286	0.195889	0.124995	0.0708945
12442	0.456701	0.0156979	0.487104	0.426122	0.0609814
22442	0.390659	0.0194408	0.42846	0.352342	0.0761185
32442	0.298782	0.0179302	0.334222	0.263776	0.0704468
42442	0.169482	0.0207099	0.210418	0.129489	0.0809286
52442	0.111667	0.018637	0.148845	0.0761365	0.0727085
13442	0.389435	0.0154486	0.419288	0.359156	0.0601324
23442	0.323393	0.0179987	0.358955	0.288075	0.0708805
33442	0.231516	0.018702	0.268145	0.194742	0.0734035
43442	0.102216	0.020266	0.141875	0.0626594	0.0792152
53442	0.0444013	0.0179855	0.0798142	0.00921702	0.0705971
14442	0.294771	0.0181446	0.330137	0.259829	0.0703078
24442	0.228729	0.0198748	0.267732	0.190055	0.0776767
34442	0.136852	0.0192851	0.173939	0.0994081	0.0745313
44442	0.00755148	0.0235202	0.05401	-0.0379592	0.0919692
54442	-0.0502632	0.020511	-0.0100116	-0.0898058	0.0797943
15442	0.252443	0.0168417	0.285336	0.219782	0.0655535
25442	0.186401	0.0188019	0.223262	0.149843	0.0734193
35442	0.0945239	0.0178629	0.129317	0.0596955	0.0696219
45442	-0.0347763	0.0211816	0.00652177	-0.0757031	0.0822249
55442	-0.0925909	0.0189901	-0.0554106	-0.129389	0.0739785
11542	0.466023	0.0134003	0.492291	0.439994	0.0522971
21542	0.399981	0.016279	0.431812	0.368228	0.0635843
31542	0.308104	0.0158997	0.339459	0.277072	0.0623864
41542	0.178804	0.0184543	0.215247	0.143442	0.0718051
51542	0.120989	0.0172645	0.155501	0.0873028	0.0681979
12542	0.417672	0.0153194	0.447576	0.388153	0.0594226
22542	0.35163	0.0193567	0.390103	0.314048	0.0760545
32542	0.259753	0.0175751	0.294766	0.225207	0.0695583
42542	0.130453	0.0191968	0.168387	0.0935148	0.0748722
52542	0.0726381	0.0181533	0.108704	0.0375732	0.0711304
13542	0.350406	0.0149733	0.379627	0.321295	0.0583316
23542	0.284364	0.0178317	0.32011	0.249611	0.0704991
33542	0.192487	0.0182875	0.228334	0.156343	0.0719917
43542	0.0631869	0.0186442	0.0993499	0.0272378	0.072112
53542	0.00537231	0.0174058	0.0397545	-0.0285193	0.0682739
14542	0.255742	0.0168949	0.288579	0.223382	0.0651973
24542	0.1897	0.0189657	0.227009	0.152694	0.074315
34542	0.0978227	0.0180902	0.133406	0.062827	0.0705789
44542	-0.0314775	0.0214654	0.0104899	-0.0722318	0.0827217
54542	-0.0892922	0.0192576	-0.0516958	-0.126458	0.0747623
15542	0.213414	0.0165447	0.246057	0.181364	0.064694
25542	0.147372	0.0187636	0.184169	0.11118	0.0729891
35542	0.0554949	0.0175584	0.0900708	0.0212509	0.0688198
45542	-0.0738053	0.019751	-0.0353443	-0.111575	0.0762303
55542	-0.13162	0.0185648	-0.0946562	-0.167881	0.0732248
11152	0.648277	0.0122395	0.672147	0.624129	0.048018
21152	0.582235	0.0146562	0.610917	0.553938	0.0569792
31152	0.490358	0.0149753	0.519135	0.460621	0.058514
41152	0.361058	0.0160392	0.392581	0.329193	0.063388
51152	0.303244	0.0161439	0.335044	0.270873	0.0641705
12152	0.599926	0.0134407	0.625994	0.574106	0.0518878
22152	0.533884	0.0173267	0.568004	0.500403	0.0676011
32152	0.442007	0.0160022	0.473167	0.410335	0.0628313
42152	0.312707	0.0161536	0.344567	0.280564	0.0640035
52152	0.254892	0.0163656	0.287528	0.222324	0.0652034
13152	0.53266	0.013154	0.55811	0.50677	0.0513404
23152	0.466618	0.0156958	0.497699	0.435907	0.0617914
33152	0.374741	0.0168666	0.407802	0.341085	0.0667171
43152	0.245441	0.0155849	0.276615	0.214478	0.0621378
53152	0.187627	0.0156242	0.218019	0.156821	0.0611978
14152	0.437996	0.0132629	0.464126	0.411957	0.0521689
24152	0.371954	0.0151568	0.401843	0.342621	0.0592221
34152	0.280077	0.0147968	0.309055	0.250915	0.0581406
44152	0.150777	0.0172537	0.184963	0.116764	0.0681985
54152	0.0929621	0.0159265	0.124527	0.0614928	0.0630341
15152	0.395668	0.0137721	0.422411	0.368429	0.0539824
25152	0.329626	0.0157347	0.360346	0.298774	0.0615725
35152	0.237749	0.0150153	0.267297	0.20857	0.0587266
45152	0.108449	0.0158903	0.139868	0.0771984	0.0626701
55152	0.0506343	0.0159035	0.0814259	0.0190366	0.0623892
11252	0.603694	0.0135219	0.630038	0.577643	0.0523948
21252	0.537652	0.0174225	0.57195	0.503988	0.0679616
31252	0.445775	0.0162732	0.477369	0.413558	0.0638118
41252	0.316475	0.0164839	0.34947	0.283685	0.065785
51252	0.258661	0.016739	0.29198	0.224828	0.0671517
12252	0.555343	0.0160718	0.586816	0.524482	0.0623338
22252	0.489301	0.0208223	0.530386	0.449478	0.0809084
32252	0.397424	0.0184728	0.433675	0.361504	0.0721708
42252	0.268124	0.017889	0.303208	0.232791	0.0704163
52252	0.210309	0.0182214	0.246441	0.174299	0.0721417
13252	0.488077	0.0148551	0.517508	0.45906	0.0584476
23252	0.422035	0.0187005	0.458972	0.385468	0.0735037
33252	0.330158	0.0184297	0.366423	0.293895	0.0725279
43252	0.200858	0.0164913	0.233548	0.168251	0.0652974
53252	0.143044	0.0166822	0.175828	0.110375	0.0654527
14252	0.393413	0.0145547	0.421838	0.364827	0.0570104
24252	0.327371	0.0179267	0.362492	0.292565	0.0699274
34252	0.235494	0.0161988	0.267426	0.204073	0.0633525
44252	0.106194	0.0177497	0.14163	0.0713317	0.0702979
54252	0.0483791	0.0166169	0.0812673	0.0158448	0.0654225
15252	0.351085	0.0152542	0.380647	0.320836	0.0598116
25252	0.285043	0.0186092	0.321279	0.249279	0.0719999
35252	0.193166	0.0166133	0.225639	0.160877	0.0647615
45252	0.0638659	0.0166418	0.096931	0.0312113	0.0657197
55252	0.00605126	0.016807	0.0387634	-0.0266367	0.0654001
11352	0.541671	0.0134925	0.56838	0.515219	0.0531614
21352	0.475629	0.01636	0.507945	0.443899	0.0640457
31352	0.383752	0.0175076	0.418074	0.349053	0.0690206
41352	0.254452	0.0164341	0.287064	0.221872	0.0651918
51352	0.196637	0.0166123	0.229248	0.163741	0.0655071
12352	0.49332	0.0152351	0.52341	0.463597	0.059813
22352	0.427278	0.0192944	0.465194	0.390221	0.0749738
32352	0.335401	0.0189088	0.372587	0.298343	0.0742441
42352	0.2061	0.0171166	0.239884	0.172511	0.0673732
52352	0.148286	0.0173894	0.182835	0.114125	0.0687105
13352	0.426054	0.0158663	0.457048	0.394502	0.0625459
23352	0.360012	0.0185923	0.396931	0.323304	0.0736271
33352	0.268135	0.0203276	0.307948	0.227639	0.080309
43352	0.138835	0.0173834	0.173089	0.104208	0.0688801
53352	0.08102	0.0174908	0.115485	0.0460766	0.0694082
14352	0.331389	0.0145538	0.359885	0.302711	0.0571738
24352	0.265347	0.0169185	0.298692	0.232342	0.0663499
34352	0.17347	0.0174604	0.207759	0.138805	0.068954
44352	0.0441702	0.0177251	0.0793504	0.00953006	0.0698204
54352	-0.0136444	0.0165124	0.0192677	-0.0458895	0.0651572
15352	0.289062	0.015201	0.318473	0.259138	0.0593354
25352	0.22302	0.0175949	0.257645	0.1889	0.068745
35352	0.131143	0.0178009	0.166638	0.0960268	0.0706112
45352	0.00184241	0.0165674	0.0344566	-0.0306196	0.0650763
55352	-0.0559722	0.0166559	-0.0229712	-0.0885007	0.0655295
11452	0.454384	0.0134863	0.48087	0.428283	0.052587
21452	0.388342	0.016129	0.419998	0.356591	0.0634064
31452	0.296465	0.0160046	0.327921	0.265085	0.0628363
41452	0.167165	0.0181628	0.203344	0.131875	0.0714696
51452	0.10935	0.0172576	0.143958	0.0754275	0.0685304
12452	0.406033	0.0151046	0.43558	0.376302	0.0592782
22452	0.339991	0.0189993	0.377465	0.303128	0.0743368
32452	0.248114	0.0174178	0.282943	0.213929	0.0690143
42452	0.118814	0.0186814	0.1559	0.0828778	0.0730223
52452	0.0609989	0.0179012	0.0965221	0.0258191	0.0707031
13452	0.338767	0.0147879	0.36793	0.309951	0.057979
23452	0.272725	0.0174722	0.307485	0.238513	0.068972
33452	0.180848	0.0181646	0.216449	0.144715	0.0717334
43452	0.0515478	0.0181412	0.0873001	0.016108	0.071192
53452	-0.00626685	0.0171724	0.0279331	-0.0394828	0.0674159
14452	0.244102	0.0162065	0.275553	0.212816	0.0627371
24452	0.17806	0.0181587	0.213682	0.142734	0.0709474
34452	0.0861835	0.0174787	0.120159	0.0516994	0.0684599
44452	-0.0431167	0.0206154	-0.00301329	-0.0825777	0.0795645
54452	-0.100931	0.0185882	-0.0645039	-0.137063	0.0725589
15452	0.201775	0.0159819	0.233223	0.170449	0.062774
25452	0.135733	0.0180719	0.17116	0.100298	0.0708629
35452	0.0438557	0.0170594	0.0773198	0.0102861	0.0670336
45452	-0.0854445	0.0189423	-0.0483847	-0.12212	0.0737354
55452	-0.143259	0.0179943	-0.107911	-0.178103	0.0701928
11552	0.415355	0.0140432	0.442638	0.388122	0.054516
21552	0.349313	0.0168508	0.382405	0.31689	0.0655153
31552	0.257436	0.0164501	0.290079	0.225358	0.0647207
41552	0.128136	0.0172213	0.162247	0.0947822	0.0674646
51552	0.0703212	0.0175242	0.10545	0.0353246	0.0701251
12552	0.367004	0.0158951	0.398222	0.336201	0.0620208
22552	0.300962	0.0198483	0.340446	0.262838	0.0776077
32552	0.209085	0.0180835	0.244953	0.174187	0.0707661
42552	0.0797846	0.0180237	0.115892	0.0448723	0.0710198
52552	0.0219699	0.0184092	0.0587436	-0.0139013	0.0726449
13552	0.299738	0.015507	0.330363	0.269683	0.0606795
23552	0.233696	0.0183177	0.270063	0.198494	0.0715695
33552	0.141819	0.0187313	0.17873	0.104596	0.0741333
43552	0.0125188	0.0173851	0.0470031	-0.0214723	0.0684754
53552	-0.0452959	0.0176244	-0.0101962	-0.0798973	0.069701
14552	0.205073	0.015972	0.236613	0.174187	0.0624256
24552	0.139031	0.0181843	0.174891	0.103702	0.0711888
34552	0.0471545	0.0172362	0.0810884	0.0133268	0.0677616
44552	-0.0821457	0.0192043	-0.0445645	-0.119337	0.0747729
54552	-0.13996	0.0182186	-0.103747	-0.175148	0.0714013
15552	0.162746	0.0167855	0.195662	0.130201	0.0654613
25552	0.0967036	0.0190105	0.134244	0.0597416	0.0745024
35552	0.00482672	0.0177899	0.0397545	-0.0295294	0.0692839
45552	-0.124473	0.0183438	-0.0884728	-0.159834	0.0713611
55552	-0.182288	0.018549	-0.145638	-0.218958	0.07332
11113	0.882022	0.00744745	0.896227	0.866884	0.0293433
21113	0.81598	0.00999128	0.835439	0.796364	0.0390754
31113	0.724104	0.0130387	0.749309	0.697954	0.0513549
41113	0.594803	0.0125132	0.619301	0.569997	0.0493035
51113	0.536989	0.0125676	0.561541	0.512087	0.0494541
12113	0.833671	0.00918228	0.851482	0.815314	0.0361678
22113	0.767629	0.0135365	0.794038	0.74073	0.0533082
32113	0.675752	0.0141359	0.703489	0.647917	0.0555718
42113	0.546452	0.0125805	0.570913	0.521326	0.0495872
52113	0.488637	0.0127733	0.513765	0.46351	0.0502553
13113	0.766405	0.0118008	0.789022	0.742809	0.0462125
23113	0.700363	0.0138547	0.727862	0.673403	0.0544592
33113	0.608486	0.017053	0.641499	0.574722	0.0667772
43113	0.479186	0.0142403	0.507167	0.450724	0.0564429
53113	0.421372	0.0142129	0.448845	0.393152	0.0556929
14113	0.671741	0.0115637	0.693856	0.649066	0.0447896
24113	0.605699	0.0129192	0.630638	0.580566	0.0500724
34113	0.513822	0.0147258	0.542175	0.48484	0.0573352
44113	0.384522	0.0157851	0.414784	0.353206	0.0615776
54113	0.326707	0.0142522	0.354024	0.298295	0.0557285
15113	0.629413	0.0125505	0.653414	0.604507	0.0489069
25113	0.563371	0.0139566	0.590297	0.536336	0.053961
35113	0.471494	0.0152773	0.501122	0.441776	0.0593458
45113	0.342194	0.0146291	0.37027	0.313036	0.0572337
55113	0.284379	0.0145748	0.312581	0.255816	0.0567657
11213	0.837439	0.00887789	0.854641	0.819969	0.0346718
21213	0.771397	0.0133747	0.797658	0.74509	0.0525688
31213	0.67952	0.0141734	0.707311	0.651657	0.0556539
41213	0.55022	0.0127028	0.574803	0.52483	0.0499723
51213	0.492406	0.012955	0.517651	0.466784	0.0508676
12213	0.789088	0.0123403	0.81327	0.764459	0.0488114
22213	0.723046	0.0175188	0.757582	0.688806	0.0687755
32213	0.631169	0.0165927	0.664096	0.599002	0.0650943
42213	0.501869	0.0144106	0.529981	0.473251	0.0567299
52213	0.444054	0.0147533	0.472816	0.415134	0.0576822
13213	0.721822	0.0133125	0.748001	0.695462	0.0525393
23213	0.65578	0.0169003	0.688872	0.622495	0.0663769
33213	0.563903	0.0183383	0.599826	0.527773	0.0720531
43213	0.434603	0.0149057	0.463647	0.404938	0.0587091
53213	0.376789	0.0150501	0.406405	0.346854	0.059551
14213	0.627158	0.012648	0.651426	0.602259	0.0491674
24213	0.561116	0.0157753	0.591472	0.530176	0.061296
34213	0.469239	0.0158312	0.500045	0.438122	0.0619233
44213	0.339939	0.0160266	0.370812	0.308332	0.0624797
54213	0.282124	0.014694	0.31025	0.253473	0.0567767
15213	0.58483	0.0138149	0.611469	0.557612	0.0538568
25213	0.518788	0.0168471	0.551816	0.485908	0.0659081
35213	0.426911	0.0165607	0.459042	0.394727	0.0643148
45213	0.297611	0.0151254	0.326417	0.26823	0.0581864
55213	0.239796	0.0152413	0.269134	0.209974	0.0591603
11313	0.775416	0.0111692	0.796841	0.753185	0.0436557
21313	0.709374	0.0137737	0.736818	0.682902	0.0539163
31313	0.617497	0.0170092	0.650608	0.58409	0.0665182
41313	0.488197	0.0143683	0.516325	0.459252	0.0570727
51313	0.430382	0.0145028	0.458973	0.40161	0.0573624
12313	0.727065	0.013146	0.753032	0.701091	0.0519407
22313	0.661023	0.017098	0.694822	0.627668	0.0671541
32313	0.569146	0.0183941	0.605248	0.532935	0.0723129
42313	0.439845	0.0150782	0.469299	0.40997	0.0593288
52313	0.382031	0.0153218	0.412299	0.351923	0.0603754
13313	0.659799	0.0159693	0.690647	0.628071	0.0625767
23313	0.593757	0.0181194	0.629513	0.55802	0.0714927
33313	0.50188	0.0213677	0.543876	0.459273	0.0846034
43313	0.37258	0.0172953	0.406338	0.338019	0.0683192
53313	0.314765	0.0173454	0.348875	0.280164	0.0687107
14313	0.565134	0.0143761	0.592896	0.53671	0.0561868
24313	0.499092	0.0161387	0.530419	0.467662	0.0627572
34313	0.407215	0.0184341	0.442948	0.370772	0.0721757
44313	0.277915	0.0173984	0.311461	0.243546	0.0679149
54313	0.220101	0.016099	0.251173	0.188656	0.0625172
15313	0.522807	0.0153609	0.552588	0.491946	0.060642
25313	0.456765	0.0171414	0.490066	0.423004	0.067062
35313	0.364888	0.0190224	0.401508	0.327523	0.0739856
45313	0.235587	0.0165238	0.267083	0.203272	0.0638106
55313	0.177773	0.0165519	0.209334	0.145362	0.0639716
11413	0.688129	0.0100753	0.70779	0.668672	0.0391179
21413	0.622087	0.0126149	0.64669	0.597367	0.0493232
31413	0.53021	0.0146925	0.558972	0.501575	0.0573976
41413	0.40091	0.0155944	0.431488	0.37024	0.0612472
51413	0.343095	0.0144608	0.371072	0.314304	0.0567684
12413	0.639778	0.0120741	0.663422	0.615571	0.0478511
22413	0.573736	0.0160615	0.605815	0.542526	0.0632895
32413	0.481859	0.0161588	0.513909	0.450102	0.0638071
42413	0.352559	0.0161337	0.384069	0.320817	0.0632524
52413	0.294744	0.0151575	0.324482	0.265205	0.0592775
13413	0.572512	0.0141027	0.599638	0.544801	0.0548367
23413	0.50647	0.016274	0.538278	0.474216	0.0640615
33413	0.414593	0.0187149	0.451416	0.377927	0.073489
43413	0.285293	0.0174061	0.319201	0.251093	0.0681078
53413	0.227478	0.0163327	0.259138	0.195562	0.0635762
14413	0.477847	0.0153114	0.507269	0.44743	0.0598386
24413	0.411805	0.0167597	0.444493	0.379101	0.0653913
34413	0.319929	0.0178152	0.354373	0.284701	0.0696718
44413	0.190628	0.0197598	0.229069	0.15219	0.0768784
54413	0.132814	0.0175775	0.166409	0.0985936	0.0678158
15413	0.43552	0.0154025	0.465466	0.405237	0.0602298
25413	0.369478	0.0169638	0.402763	0.336501	0.0662624
35413	0.277601	0.0176899	0.311958	0.242717	0.0692403
45413	0.148301	0.0182837	0.18347	0.112434	0.071036
55413	0.0904859	0.0172415	0.123439	0.0572459	0.0661933
11513	0.6491	0.0109147	0.670776	0.628068	0.0427086
21513	0.583058	0.01361	0.610124	0.55683	0.0532935
31513	0.491181	0.0152518	0.521431	0.461659	0.0597716
41513	0.361881	0.0145657	0.390207	0.333465	0.0567422
51513	0.304066	0.0148552	0.333045	0.275041	0.0580045
12513	0.600749	0.0131368	0.626498	0.574914	0.0515831
22513	0.534707	0.0171242	0.568687	0.501567	0.0671197
32513	0.44283	0.0169419	0.476546	0.41021	0.066336
42513	0.31353	0.0154417	0.343957	0.283567	0.0603897
52513	0.255715	0.0158267	0.287184	0.224897	0.0622863
13513	0.533483	0.0149318	0.562721	0.50409	0.0586303
23513	0.467441	0.0172451	0.50113	0.433558	0.0675713
33513	0.375564	0.0193248	0.413316	0.337645	0.0756703
43513	0.246264	0.0166854	0.279031	0.213882	0.0651487
53513	0.188449	0.0168752	0.221594	0.15558	0.066014
14513	0.438818	0.0151387	0.468734	0.409092	0.0596419
24513	0.372776	0.0168555	0.405841	0.33989	0.0659515
34513	0.2809	0.0176424	0.315068	0.246228	0.0688402
44513	0.151599	0.0183452	0.186913	0.115979	0.0709338
54513	0.0937847	0.0172526	0.127186	0.0603635	0.0668229
15513	0.396491	0.0163051	0.428318	0.36382	0.0644987
25513	0.330449	0.0180241	0.365384	0.294871	0.0705129
35513	0.238572	0.0184574	0.274353	0.20223	0.072123
45513	0.109272	0.0177276	0.143504	0.0746222	0.0688821
55513	0.0514569	0.0178838	0.086118	0.0167182	0.0693998
11123	0.824144	0.00985216	0.843277	0.804572	0.0387048
21123	0.758102	0.0142361	0.786081	0.730164	0.0559171
31123	0.666225	0.0149295	0.695624	0.636689	0.0589352
41123	0.536925	0.01326	0.562914	0.510415	0.0524985
51123	0.47911	0.0134649	0.505165	0.452691	0.052474
12123	0.775793	0.0130607	0.801425	0.750132	0.051293
22123	0.709751	0.0181864	0.745642	0.674332	0.0713093
32123	0.617874	0.0172445	0.652375	0.584014	0.0683611
42123	0.488574	0.0149058	0.517898	0.459494	0.0584042
52123	0.430759	0.0152047	0.460578	0.401446	0.0591323
13123	0.708527	0.0137382	0.735418	0.681382	0.0540363
23123	0.642485	0.0173976	0.677055	0.608448	0.0686075
33123	0.550608	0.0187501	0.587639	0.51353	0.0741085
43123	0.421308	0.015163	0.450892	0.391266	0.0596257
53123	0.363493	0.0152724	0.393781	0.333565	0.0602161
14123	0.613862	0.0125803	0.638018	0.589143	0.0488749
24123	0.54782	0.0158963	0.578933	0.516817	0.0621167
34123	0.455943	0.0158958	0.487073	0.424826	0.0622466
44123	0.326643	0.0158544	0.357468	0.295664	0.0618039
54123	0.268829	0.0144717	0.296867	0.240945	0.0559216
15123	0.571535	0.0135991	0.597602	0.545085	0.052517
25123	0.505493	0.0168359	0.538536	0.472999	0.0655365
35123	0.413616	0.0164953	0.445677	0.381724	0.0639532
45123	0.284315	0.0148013	0.312962	0.255539	0.0574232
55123	0.226501	0.0148863	0.255549	0.197567	0.0579819
11223	0.779561	0.0128692	0.804742	0.754472	0.0502703
21223	0.713519	0.018081	0.749282	0.678489	0.0707929
31223	0.621642	0.0172906	0.656211	0.58785	0.0683612
41223	0.492342	0.0150269	0.521639	0.462764	0.0588751
51223	0.434527	0.015375	0.464658	0.404607	0.0600515
12223	0.73121	0.0168449	0.764402	0.698353	0.0660493
22223	0.665168	0.0223521	0.709376	0.621823	0.0875529
32223	0.573291	0.0204466	0.613765	0.53336	0.0804046
42223	0.44399	0.0177983	0.478807	0.409267	0.0695408
52223	0.386176	0.0181902	0.421921	0.351199	0.0707218
13223	0.663944	0.0164895	0.696414	0.631153	0.0652616
23223	0.597902	0.0210129	0.639967	0.556597	0.0833709
33223	0.506025	0.0210298	0.547986	0.464811	0.0831749
43223	0.376725	0.0171612	0.410725	0.343032	0.0676926
53223	0.31891	0.0174053	0.353196	0.285373	0.0678229
14223	0.569279	0.0151564	0.598839	0.539429	0.0594092
24223	0.503237	0.0194896	0.541426	0.465309	0.0761172
34223	0.41136	0.0182112	0.447379	0.375537	0.0718419
44223	0.28206	0.0174425	0.315911	0.247902	0.0680095
54223	0.224246	0.0163528	0.256145	0.192859	0.0632856
15223	0.526952	0.0162318	0.558549	0.495001	0.0635478
25223	0.46091	0.0204374	0.501453	0.420976	0.0804766
35223	0.369033	0.018925	0.405963	0.332286	0.0736777
45223	0.239732	0.0167046	0.271946	0.207314	0.064632
55223	0.181918	0.0169315	0.215081	0.149286	0.0657944
11323	0.717537	0.0135386	0.744143	0.690878	0.0532648
21323	0.651495	0.0175925	0.686619	0.617445	0.0691742
31323	0.559618	0.0189508	0.597237	0.522495	0.0747417
41323	0.430318	0.0155768	0.460805	0.399925	0.0608799
51323	0.372504	0.0158313	0.404213	0.341536	0.0626771
12323	0.669186	0.016614	0.702473	0.636666	0.0658072
22323	0.603144	0.0213727	0.646085	0.561683	0.0844027
32323	0.511267	0.0212798	0.554001	0.469782	0.0842193
42323	0.381967	0.0175559	0.416735	0.347762	0.068973
52323	0.324152	0.0178809	0.359527	0.289817	0.0697101
13323	0.60192	0.0179287	0.637255	0.566335	0.0709201
23323	0.535878	0.0213536	0.578979	0.493999	0.0849792
33323	0.444001	0.0231145	0.489507	0.398227	0.0912804
43323	0.314701	0.0185256	0.351248	0.278018	0.0732296
53323	0.256887	0.0186827	0.294112	0.220223	0.0738894
14323	0.507256	0.015753	0.53811	0.475823	0.0622864
24323	0.441214	0.0190574	0.478796	0.40398	0.0748161
34323	0.349337	0.0198137	0.388025	0.310307	0.0777176
44323	0.220037	0.0179398	0.254654	0.184564	0.0700893
54323	0.162222	0.0168054	0.194815	0.129461	0.0653538
15323	0.464928	0.0167427	0.497576	0.431916	0.0656598
25323	0.398886	0.0199858	0.43826	0.359618	0.0786421
35323	0.307009	0.0204327	0.347195	0.267066	0.0801289
45323	0.177709	0.0171768	0.210849	0.144132	0.0667169
55323	0.119894	0.017323	0.153821	0.0865953	0.0672256
11423	0.63025	0.0120438	0.654287	0.606838	0.047449
21423	0.564208	0.0162456	0.596563	0.533027	0.0635358
31423	0.472332	0.0164527	0.505284	0.440036	0.065248
41423	0.343031	0.0162596	0.374851	0.311659	0.0631924
51423	0.285217	0.0153106	0.315466	0.255609	0.059857
12423	0.581899	0.0152967	0.612335	0.552003	0.0603324
22423	0.515857	0.0201846	0.556246	0.476991	0.0792553
32423	0.42398	0.0189893	0.46225	0.38735	0.0749001
42423	0.29468	0.0180596	0.330067	0.259943	0.0701238
52423	0.236865	0.0173123	0.271329	0.203786	0.067543
13423	0.514633	0.0158211	0.545867	0.483429	0.0624378
23423	0.448591	0.0194295	0.487372	0.411067	0.0763046
33423	0.356715	0.0203211	0.397023	0.316614	0.0804096
43423	0.227414	0.018222	0.263044	0.19184	0.0712043
53423	0.1696	0.0173187	0.204313	0.135946	0.0683674
14423	0.419969	0.0161531	0.451274	0.38859	0.0626847
24423	0.353927	0.0191993	0.391384	0.316424	0.0749599
34423	0.26205	0.0188454	0.298923	0.225297	0.0736266
44423	0.13275	0.0198641	0.17151	0.0942871	0.0772226
54423	0.0749352	0.0178104	0.109783	0.0410039	0.0687793
15423	0.377641	0.0163278	0.409529	0.346056	0.0634728
25423	0.311599	0.0194518	0.350281	0.274464	0.0758168
35423	0.219722	0.0188035	0.256242	0.183027	0.073215
45423	0.090422	0.0184743	0.126328	0.0551522	0.0711761
55423	0.0326074	0.017561	0.0670657	-0.001027	0.0680927
11523	0.591221	0.0129941	0.617034	0.566291	0.0507429
21523	0.525179	0.0172101	0.559916	0.492201	0.0677147
31523	0.433303	0.0171351	0.467525	0.400423	0.0671015
41523	0.304002	0.0154765	0.334494	0.273965	0.060529
51523	0.246188	0.0158792	0.277744	0.215578	0.0621659
12523	0.54287	0.0163388	0.575361	0.511027	0.064334
22523	0.476828	0.0211864	0.519592	0.435785	0.0838068
32523	0.384951	0.0198164	0.424443	0.346605	0.0778386
42523	0.255651	0.0176203	0.290678	0.221508	0.0691695
52523	0.197836	0.0180727	0.233727	0.163307	0.0704196
13523	0.475604	0.0167498	0.508856	0.442479	0.0663777
23523	0.409562	0.0204017	0.450128	0.36967	0.0804577
33523	0.317685	0.0210314	0.359325	0.276545	0.0827801
43523	0.188385	0.01771	0.223525	0.15378	0.069745
53523	0.130571	0.0180035	0.166966	0.0955996	0.0713661
14523	0.38094	0.0161815	0.412744	0.349469	0.0632751
24523	0.314898	0.0194424	0.353811	0.277335	0.0764766
34523	0.223021	0.0188465	0.259649	0.186137	0.0735121
44523	0.0937208	0.018624	0.130109	0.058246	0.0718628
54523	0.0359062	0.0176655	0.0708002	0.00212379	0.0686764
15523	0.338612	0.0173606	0.372508	0.304479	0.0680292
25523	0.27257	0.0205339	0.313487	0.23226	0.0812272
35523	0.180693	0.0196848	0.219424	0.142231	0.0771924
45523	0.051393	0.0180955	0.0869077	0.0165799	0.0703278
55523	-0.00642163	0.0183609	0.0296885	-0.041808	0.0714965
11133	0.743624	0.0137079	0.770128	0.715436	0.0546915
21133	0.677582	0.0152497	0.70741	0.646911	0.0604987
31133	0.585705	0.0192566	0.623075	0.546882	0.0761925
41133	0.456405	0.016362	0.488599	0.423329	0.0652703
51133	0.39859	0.0163198	0.430473	0.365954	0.0645194
12133	0.695273	0.0144957	0.723561	0.666154	0.0574078
22133	0.629231	0.0175879	0.663986	0.594263	0.0697227
32133	0.537354	0.0198494	0.576608	0.497849	0.0787585
42133	0.408053	0.0162103	0.439506	0.375614	0.063892
52133	0.350239	0.0162763	0.382166	0.318217	0.0639482
13133	0.628007	0.0174739	0.661965	0.593141	0.0688235
23133	0.561965	0.0189293	0.599202	0.524397	0.074805
33133	0.470088	0.0229183	0.515008	0.424367	0.0906408
43133	0.340788	0.018643	0.377223	0.303867	0.0733563
53133	0.282973	0.0185482	0.31929	0.245984	0.0733056
14133	0.533342	0.0148622	0.562186	0.504021	0.0581652
24133	0.4673	0.0159485	0.498579	0.435943	0.0626362
34133	0.375423	0.0192971	0.413667	0.336891	0.0767763
44133	0.246123	0.017749	0.28043	0.21098	0.0694495
54133	0.188309	0.0163168	0.22016	0.155848	0.0643124
15133	0.491015	0.015385	0.520939	0.460518	0.0604205
25133	0.424973	0.0165606	0.457389	0.39235	0.0650392
35133	0.333096	0.0195177	0.371851	0.294082	0.0777691
45133	0.203795	0.016489	0.235686	0.170886	0.0647997
55133	0.145981	0.0163571	0.177437	0.113688	0.0637486
11233	0.699041	0.0144676	0.727261	0.669663	0.0575975
21233	0.632999	0.0175972	0.667658	0.598162	0.0694955
31233	0.541122	0.0199936	0.580374	0.501591	0.0787835
41233	0.411822	0.0164484	0.444076	0.379094	0.0649823
51233	0.354007	0.0165613	0.386339	0.321108	0.0652305
12233	0.65069	0.0166177	0.683063	0.617782	0.065281
22233	0.584648	0.020762	0.625916	0.544114	0.0818024
32233	0.492771	0.0216228	0.53573	0.449857	0.085873
42233	0.36347	0.0176132	0.39806	0.328498	0.0695624
52233	0.305656	0.0178178	0.34072	0.270817	0.0699025
13233	0.583424	0.0184758	0.619621	0.546365	0.0732563
23233	0.517382	0.0212141	0.559404	0.475682	0.0837226
33233	0.425505	0.0238493	0.472364	0.377768	0.0945956
43233	0.296205	0.0191052	0.333506	0.257942	0.0755635
53233	0.23839	0.0191465	0.276333	0.200665	0.0756677
14233	0.488759	0.0156585	0.519483	0.457863	0.0616205
24233	0.422717	0.0182856	0.4591	0.386818	0.0722818
34233	0.33084	0.0201049	0.370593	0.290633	0.0799602
44233	0.20154	0.0179098	0.236081	0.165952	0.0701287
54233	0.143726	0.0166457	0.176195	0.110677	0.0655177
15233	0.446431	0.0163734	0.478393	0.4141	0.0642928
25233	0.38039	0.0190091	0.417839	0.343146	0.0746934
35233	0.288513	0.0204904	0.329274	0.247444	0.0818295
45233	0.159212	0.0168732	0.191931	0.125921	0.06601
55233	0.101398	0.0168962	0.134355	0.0684227	0.0659323
11333	0.637017	0.0172721	0.670603	0.60211	0.0684929
21333	0.570975	0.0190676	0.608487	0.533278	0.0752097
31333	0.479098	0.0230488	0.524312	0.433283	0.0910295
41333	0.349798	0.0189398	0.386824	0.311938	0.074886
51333	0.291984	0.0189698	0.329535	0.254607	0.0749278
12333	0.588666	0.0184326	0.624594	0.552	0.0725945
22333	0.522624	0.0214376	0.565249	0.480481	0.0847683
32333	0.430747	0.023951	0.477603	0.383541	0.0940617
42333	0.301447	0.0193129	0.338994	0.262899	0.0760952
52333	0.243632	0.0194332	0.282384	0.205714	0.0766707
13333	0.5214	0.0214995	0.563197	0.478267	0.08493
23333	0.455358	0.0231476	0.500864	0.409981	0.0908827
33333	0.363481	0.0270583	0.416522	0.309566	0.106955
43333	0.234181	0.0220235	0.277352	0.190051	0.0873009
53333	0.176367	0.0220006	0.220294	0.132491	0.0878036
14333	0.426736	0.0183021	0.462588	0.390439	0.0721484
24333	0.360694	0.0197241	0.399386	0.321192	0.0781941
34333	0.268817	0.023162	0.314117	0.222742	0.0913747
44333	0.139517	0.0202409	0.179101	0.098851	0.0802503
54333	0.081702	0.0190636	0.11913	0.0438513	0.075279
15333	0.384408	0.0188751	0.421441	0.346497	0.0749445
25333	0.318366	0.0203575	0.35891	0.278115	0.0807951
35333	0.226489	0.0234634	0.272552	0.179192	0.0933598
45333	0.0971889	0.0192884	0.135096	0.0589166	0.076179
55333	0.0393743	0.0192413	0.0769693	0.00125004	0.0757193
11433	0.54973	0.0145093	0.578185	0.521325	0.0568592
21433	0.483688	0.0163838	0.516238	0.451435	0.0648028
31433	0.391812	0.0198303	0.430733	0.352656	0.0780764
41433	0.262511	0.0181903	0.29775	0.226941	0.0708092
51433	0.204697	0.0171485	0.2379	0.171247	0.0666527
12433	0.501379	0.0157531	0.53252	0.470356	0.0621632
22433	0.435337	0.0189903	0.47349	0.398706	0.0747839
32433	0.34346	0.0207809	0.384512	0.302159	0.0823533
42433	0.21416	0.0184761	0.250021	0.178291	0.0717298
52433	0.156345	0.017552	0.191157	0.122385	0.0687723
13433	0.434113	0.0184806	0.47077	0.397861	0.0729089
23433	0.368071	0.0201934	0.408202	0.327836	0.0803664
33433	0.276194	0.0236908	0.322873	0.229008	0.093865
43433	0.146894	0.0205988	0.187976	0.106034	0.0819422
53433	0.0890796	0.0196304	0.1282	0.0504053	0.0777944
14433	0.339449	0.0172675	0.3729	0.305608	0.0672922
24433	0.273407	0.0185715	0.309649	0.236746	0.0729032
34433	0.18153	0.0212009	0.222548	0.139	0.0835481
44433	0.0522298	0.0208056	0.0925666	0.0118833	0.0806833
54433	-0.00558485	0.0186721	0.0304596	-0.0422879	0.0727474
15433	0.297121	0.0171168	0.330886	0.263306	0.06758
25433	0.231079	0.018542	0.267753	0.194529	0.0732243
35433	0.139202	0.0209056	0.180065	0.0972321	0.0828332
45433	0.00990199	0.0192024	0.0471611	-0.0275128	0.0746739
55433	-0.0479126	0.0181374	-0.0127206	-0.0837183	0.0709977
11533	0.510701	0.0149826	0.54021	0.481194	0.0590162
21533	0.444659	0.0170547	0.478715	0.410888	0.067827
31533	0.352783	0.0201576	0.392356	0.312833	0.0795234
41533	0.223482	0.0172105	0.257065	0.189957	0.0671088
51533	0.165668	0.0173774	0.19991	0.132217	0.067693
12533	0.46235	0.016471	0.495066	0.429882	0.0651833
22533	0.396308	0.0198051	0.435682	0.357919	0.0777631
32533	0.304431	0.0213098	0.346603	0.262601	0.084002
42533	0.175131	0.0177723	0.210111	0.140753	0.0693586
52533	0.117316	0.0180319	0.153291	0.0826638	0.0706272
13533	0.395084	0.0190248	0.432914	0.357362	0.0755523
23533	0.329042	0.0208965	0.370727	0.287578	0.0831489
33533	0.237165	0.0240997	0.284558	0.189351	0.0952064
43533	0.107865	0.0199018	0.147325	0.0685263	0.0787982
53533	0.0500506	0.0199926	0.0895717	0.0109723	0.0785995
14533	0.30042	0.0170074	0.334356	0.267134	0.0672217
24533	0.234378	0.0185596	0.271155	0.197851	0.0733033
34533	0.142501	0.0209687	0.183876	0.100655	0.0832208
44533	0.0132008	0.0193729	0.0504533	-0.0244587	0.074912
54533	-0.0446139	0.0182667	-0.00866411	-0.0805407	0.0718766
15533	0.258092	0.017831	0.293135	0.222781	0.0703545
25533	0.19205	0.0194226	0.230578	0.153421	0.077157
35533	0.100173	0.0214739	0.142182	0.0569817	0.0851998
45533	-0.029127	0.0185755	0.00719721	-0.0655396	0.0727368
55533	-0.0869417	0.0186512	-0.0504715	-0.123333	0.0728612
11143	0.630306	0.0136492	0.656484	0.603484	0.0530002
21143	0.564264	0.0141284	0.591663	0.536403	0.05526
31143	0.472388	0.0175089	0.506447	0.436998	0.0694489
41143	0.343087	0.0186392	0.379554	0.307149	0.0724044
51143	0.285273	0.017081	0.319281	0.251854	0.0674265
12143	0.581955	0.013331	0.607712	0.55551	0.0522016
22143	0.515913	0.0156713	0.546479	0.484798	0.0616809
32143	0.424036	0.01729	0.458	0.389359	0.0686408
42143	0.294736	0.0176543	0.329413	0.260395	0.0690185
52143	0.236921	0.0161102	0.26865	0.205001	0.0636487
13143	0.514689	0.0154659	0.544421	0.484105	0.0603168
23143	0.448647	0.0161505	0.480221	0.416798	0.0634238
33143	0.35677	0.0199113	0.395787	0.316594	0.0791929
43143	0.22747	0.0190454	0.26488	0.190197	0.0746833
53143	0.169656	0.017462	0.2038	0.134674	0.0691258
14143	0.420025	0.0156491	0.450545	0.388717	0.061828
24143	0.353983	0.0157172	0.384398	0.323004	0.0613944
34143	0.262106	0.0182687	0.29789	0.225446	0.0724438
44143	0.132806	0.0205025	0.173151	0.0925097	0.0806408
54143	0.0749911	0.0178124	0.110058	0.0398198	0.0702379
15143	0.377697	0.0146277	0.40647	0.348861	0.0576087
25143	0.311655	0.0148388	0.34075	0.282363	0.0583869
35143	0.219778	0.0171921	0.25423	0.185649	0.0685814
45143	0.090478	0.0181789	0.126083	0.0544337	0.071649
55143	0.0326634	0.0164882	0.0648183	0.000265764	0.0645525
11243	0.585723	0.013335	0.611416	0.559365	0.0520516
21243	0.519681	0.015711	0.550428	0.48852	0.0619077
31243	0.427804	0.0174817	0.462219	0.392719	0.0695009
41243	0.298504	0.0178989	0.333878	0.263404	0.0704732
51243	0.24069	0.0164261	0.272989	0.20777	0.0652184
12243	0.537372	0.0146237	0.56584	0.508631	0.0572085
22243	0.47133	0.0183693	0.507302	0.43537	0.0719315
32243	0.379453	0.0185096	0.415786	0.342758	0.0730278
42243	0.250153	0.018145	0.285985	0.214307	0.0716783
52243	0.192338	0.0167991	0.225619	0.159511	0.0661076
13243	0.470106	0.0156629	0.500489	0.439518	0.0609709
23243	0.404064	0.0179632	0.439763	0.368805	0.0709584
33243	0.312187	0.0202513	0.351964	0.271467	0.0804966
43243	0.182887	0.018716	0.219639	0.145854	0.0737852
53243	0.125073	0.0172508	0.159576	0.0905282	0.0690481
14243	0.375442	0.0154698	0.405377	0.34511	0.0602668
24243	0.3094	0.0172382	0.342887	0.275743	0.0671441
34243	0.217523	0.0183218	0.253183	0.181372	0.0718108
44243	0.0882227	0.0199048	0.127338	0.0490711	0.0782664
54243	0.0304081	0.0172696	0.0646536	-0.0036012	0.0682548
15243	0.333114	0.0146791	0.361902	0.304431	0.0574713
25243	0.267072	0.0166554	0.299362	0.234335	0.0650266
35243	0.175195	0.0174527	0.209862	0.140675	0.0691871
45243	0.0458949	0.0177033	0.0807594	0.0112257	0.0695336
55243	-0.0119197	0.0161214	0.0197796	-0.0434546	0.0632342
11343	0.5237	0.0152818	0.553339	0.493578	0.0597609
21343	0.457658	0.0163538	0.489981	0.424967	0.0650134
31343	0.365781	0.0200951	0.405225	0.325515	0.0797099
41343	0.236481	0.019371	0.274147	0.198325	0.0758219
51343	0.178666	0.017947	0.214061	0.143243	0.0708188
12343	0.475349	0.0156258	0.505615	0.444007	0.0616081
22343	0.409307	0.0182384	0.445927	0.373393	0.0725335
32343	0.31743	0.0203816	0.357339	0.276913	0.0804263
42343	0.18813	0.0189395	0.225337	0.150764	0.0745726
52343	0.130315	0.0175809	0.164731	0.0952816	0.069449
13343	0.408083	0.0182455	0.443837	0.37181	0.0720268
23343	0.342041	0.0193686	0.38007	0.303945	0.0761244
33343	0.250164	0.0232417	0.29622	0.202994	0.0932265
43343	0.120864	0.0209049	0.162205	0.079181	0.0830239
53343	0.0630491	0.0195378	0.101754	0.0244648	0.0772896
14343	0.313418	0.0171986	0.346472	0.279794	0.0666776
24343	0.247376	0.0178474	0.282072	0.212179	0.0698927
34343	0.155499	0.0208484	0.196356	0.113957	0.0823991
44343	0.0261992	0.0212563	0.0679142	-0.0154017	0.0833158
54343	-0.0316154	0.0187425	0.00512515	-0.0693331	0.0744582
15343	0.271091	0.0164426	0.303241	0.238954	0.0642877
25343	0.205049	0.0172389	0.238711	0.171204	0.0675065
35343	0.113172	0.0200492	0.152818	0.0734376	0.0793807
45343	-0.0161285	0.0191687	0.0213353	-0.0542259	0.0755611
55343	-0.0739432	0.017645	-0.0394147	-0.109088	0.0696734
11443	0.436413	0.0150214	0.465428	0.407145	0.058283
21443	0.370371	0.0158814	0.401002	0.339329	0.0616732
31443	0.278494	0.0185936	0.314434	0.242091	0.0723439
41443	0.149194	0.0206718	0.189604	0.109761	0.0798431
51443	0.0913792	0.0183365	0.127291	0.0557745	0.0715169
12443	0.388062	0.0152473	0.417396	0.358385	0.0590107
22443	0.32202	0.0177093	0.356677	0.287625	0.0690513
32443	0.230143	0.0188022	0.267113	0.192824	0.0742899
42443	0.100843	0.0201742	0.140358	0.0617598	0.0785983
52443	0.043028	0.0178725	0.0783495	0.0080835	0.070266
13443	0.320796	0.0170914	0.354118	0.287392	0.066726
23443	0.254754	0.0180839	0.290105	0.219391	0.0707131
33443	0.162877	0.0211943	0.204123	0.120814	0.0833094
43443	0.0335768	0.0213591	0.0746405	-0.00782557	0.0824661
53443	-0.0242378	0.0190517	0.0128646	-0.0616374	0.074502
14443	0.226131	0.0184095	0.261886	0.190454	0.0714314
24443	0.160089	0.0188232	0.196618	0.123834	0.0727841
34443	0.0682126	0.0206779	0.108534	0.0272937	0.0812404
44443	-0.0610877	0.0235569	-0.0152984	-0.106704	0.0914052
54443	-0.118902	0.0204064	-0.0789433	-0.158366	0.0794229
15443	0.183804	0.0169408	0.217028	0.150919	0.0661084
25443	0.117762	0.0175064	0.151731	0.0838651	0.0678664
35443	0.0258848	0.0191938	0.0631148	-0.011713	0.0748278
45443	-0.103415	0.0210725	-0.0626343	-0.143725	0.0810905
55443	-0.16123	0.0187084	-0.125211	-0.197186	0.0719757
11543	0.397384	0.0139747	0.424804	0.369917	0.0548867
21543	0.331342	0.015177	0.361293	0.301957	0.0593368
31543	0.239465	0.017734	0.274121	0.204758	0.069363
41543	0.110165	0.0186635	0.146296	0.0744108	0.0718853
51543	0.0523502	0.0173152	0.0864213	0.0189674	0.0674539
12543	0.349033	0.0145363	0.377424	0.3208	0.0566241
22543	0.282991	0.0173469	0.317452	0.249593	0.0678585
32543	0.191114	0.0182064	0.227012	0.155278	0.0717347
42543	0.0618136	0.0183624	0.0976547	0.0264991	0.0711556
52543	0.00399896	0.0170936	0.0376062	-0.0291949	0.0668011
13543	0.281767	0.0163774	0.313948	0.249507	0.0644417
23543	0.215725	0.0176523	0.250955	0.181074	0.069881
33543	0.123848	0.0206016	0.1644	0.0829244	0.0814761
43543	-0.00545219	0.0195874	0.0323502	-0.0434483	0.0757985
53543	-0.0632668	0.0182486	-0.0275246	-0.0990601	0.0715355
14543	0.187102	0.0169021	0.219902	0.154284	0.0656177
24543	0.12106	0.0175942	0.155242	0.0867251	0.0685169
34543	0.0291836	0.0193254	0.0667872	-0.00840393	0.0751911
44543	-0.100117	0.021285	-0.0589107	-0.141049	0.0821379
54543	-0.157931	0.018898	-0.121267	-0.1943	0.0730331
15543	0.144775	0.0163596	0.17739	0.11268	0.0647099
25543	0.0787327	0.0171929	0.112608	0.0453544	0.0672533
35543	-0.0131442	0.0186595	0.0234925	-0.0498595	0.073352
45543	-0.142444	0.019392	-0.10488	-0.179595	0.0747154
55543	-0.200259	0.0180164	-0.165203	-0.235199	0.069996
11153	0.579638	0.0144544	0.607701	0.551203	0.0564978
21153	0.513596	0.0149514	0.542608	0.48384	0.0587675
31153	0.421719	0.0181481	0.457294	0.385287	0.0720073
41153	0.292419	0.0175619	0.327404	0.257826	0.0695782
51153	0.234605	0.0174866	0.269074	0.199641	0.069433
12153	0.531287	0.0141658	0.558542	0.503146	0.0553966
22153	0.465245	0.016427	0.497155	0.433048	0.0641073
32153	0.373368	0.0179461	0.408489	0.337164	0.0713248
42153	0.244068	0.0165227	0.276657	0.211549	0.0651085
52153	0.186253	0.0165495	0.218597	0.153482	0.0651155
13153	0.464021	0.0161383	0.49544	0.43213	0.0633092
23153	0.397979	0.0168343	0.430629	0.364559	0.0660698
33153	0.306102	0.020442	0.346441	0.265014	0.0814272
43153	0.176802	0.0179541	0.211808	0.140779	0.0710296
53153	0.118987	0.0178204	0.153606	0.0837405	0.0698652
14153	0.369357	0.0148173	0.398539	0.339932	0.0586062
24153	0.303315	0.0149329	0.332969	0.273874	0.0590948
34153	0.211438	0.017566	0.246512	0.176606	0.0699053
44153	0.0821376	0.0182587	0.118054	0.0465374	0.0715165
54153	0.024323	0.0168324	0.057503	-0.00879927	0.0663023
15153	0.327029	0.0150658	0.356913	0.297623	0.0592896
25153	0.260987	0.0153135	0.290842	0.230613	0.0602294
35153	0.16911	0.017571	0.203932	0.134484	0.0694477
45153	0.0398098	0.0167884	0.0727776	0.00687222	0.0659054
55153	-0.0180048	0.0166211	0.0147688	-0.0505694	0.0653382
11253	0.535055	0.0142047	0.562763	0.506979	0.0557841
21253	0.469013	0.0164952	0.501217	0.43661	0.0646062
31253	0.377136	0.0181583	0.412603	0.340617	0.0719862
41253	0.247836	0.0168135	0.281183	0.21459	0.0665928
51253	0.190021	0.0168867	0.223125	0.156616	0.066509
12253	0.486704	0.0154315	0.517105	0.456422	0.0606826
22253	0.420662	0.0190529	0.457743	0.383585	0.0741583
32253	0.328785	0.0191584	0.366544	0.290715	0.075829
42253	0.199485	0.0170848	0.23307	0.166151	0.0669194
52253	0.14167	0.0172592	0.175594	0.107518	0.0680763
13253	0.419438	0.0163678	0.450965	0.387028	0.0639369
23253	0.353396	0.018616	0.390568	0.316901	0.0736671
33253	0.261519	0.0208052	0.302119	0.219797	0.0823224
43253	0.132219	0.0176419	0.166906	0.0972512	0.0696543
53253	0.0744044	0.017651	0.109099	0.0394938	0.0696052
14253	0.324774	0.014673	0.35385	0.295929	0.057921
24253	0.258732	0.0165662	0.291027	0.226029	0.0649982
34253	0.166855	0.0176587	0.201848	0.131985	0.0698638
44253	0.0375546	0.0176225	0.0724461	0.00309601	0.0693501
54253	-0.0202601	0.0162975	0.0119488	-0.0523953	0.0643442
15253	0.282446	0.0151595	0.311987	0.252626	0.059361
25253	0.216404	0.0171183	0.249974	0.182936	0.067038
35253	0.124527	0.0178632	0.160219	0.0895064	0.0707127
45253	-0.00477323	0.0163129	0.0271349	-0.036944	0.0640789
55253	-0.0625879	0.016298	-0.0305489	-0.0945317	0.0639828
11353	0.473032	0.0160449	0.50437	0.440922	0.0634482
21353	0.40699	0.0171071	0.440687	0.373016	0.067671
31353	0.315113	0.0206852	0.355649	0.273525	0.0821235
41353	0.185813	0.0183715	0.221753	0.149035	0.0727172
51353	0.127998	0.0183682	0.163825	0.0915041	0.072321
12353	0.42468	0.0163827	0.456645	0.391922	0.0647229
22353	0.358638	0.0189254	0.396545	0.321588	0.0749564
32353	0.266762	0.0209714	0.307858	0.224889	0.0829684
42353	0.137461	0.017925	0.172511	0.101792	0.0707196
52353	0.0796467	0.0180197	0.114793	0.0440576	0.0707354
13353	0.357415	0.0188527	0.394525	0.319643	0.0748827
23353	0.291373	0.0199743	0.330828	0.251548	0.0792799
33353	0.199496	0.0237249	0.246439	0.152195	0.0942434
43353	0.0701955	0.0199477	0.109519	0.0303583	0.0791612
53353	0.0123809	0.0198908	0.0519677	-0.0268839	0.0788516
14353	0.26275	0.0164841	0.295296	0.230214	0.0650822
24353	0.196708	0.0171978	0.23053	0.162523	0.0680068
34353	0.104831	0.020267	0.145122	0.0645827	0.0805391
44353	-0.0244689	0.0191346	0.0132648	-0.0627528	0.0760176
54353	-0.0822836	0.0178495	-0.0468838	-0.117738	0.0708547
15353	0.220422	0.0168714	0.25367	0.186843	0.0668269
25353	0.15438	0.0176853	0.189116	0.11914	0.0699757
35353	0.0625035	0.0204064	0.103107	0.0222677	0.0808391
45353	-0.0667967	0.0178912	-0.031523	-0.102377	0.0708541
55353	-0.124611	0.0178052	-0.0896252	-0.159321	0.0696957
11453	0.385745	0.0144489	0.414071	0.357575	0.0564956
21453	0.319703	0.0153834	0.3499	0.289604	0.0602964
31453	0.227826	0.0181386	0.263435	0.192137	0.0712979
41453	0.0985257	0.0186767	0.135513	0.0623646	0.0731487
51453	0.0407111	0.017628	0.0753773	0.00632436	0.069053
12453	0.337394	0.0146947	0.366243	0.308342	0.0579003
22453	0.271352	0.0172735	0.305648	0.237712	0.0679363
32453	0.179475	0.0183613	0.215676	0.143078	0.0725975
42453	0.0501744	0.0181334	0.0861972	0.0148298	0.0713674
52453	-0.0076402	0.0171543	0.0266569	-0.0411577	0.0678146
13453	0.270128	0.0165489	0.30273	0.23727	0.0654597
23453	0.204086	0.0176091	0.239085	0.169224	0.0698615
33453	0.112209	0.0207632	0.153212	0.0708398	0.0823724
43453	-0.0170913	0.0193992	0.020728	-0.0552469	0.0759749
53453	-0.074906	0.0183333	-0.0384903	-0.111067	0.0725764
14453	0.175463	0.0165549	0.207867	0.143184	0.0646828
24453	0.109421	0.0170519	0.142435	0.0762091	0.0662264
34453	0.0175444	0.0190497	0.0546802	-0.0200976	0.0747777
44453	-0.111756	0.020699	-0.0715437	-0.151567	0.080023
54453	-0.16957	0.0185194	-0.133149	-0.205667	0.072518
15453	0.133135	0.0161399	0.165037	0.10145	0.0635877
25453	0.0670935	0.0167715	0.099792	0.0344634	0.0653286
35453	-0.0247834	0.0184952	0.0111479	-0.0613811	0.072529
45453	-0.154084	0.018866	-0.117395	-0.190594	0.0731987
55453	-0.211898	0.0177455	-0.17724	-0.246466	0.0692259
11553	0.346716	0.0146513	0.375733	0.31806	0.0576728
21553	0.280674	0.0158434	0.311984	0.249919	0.0620653
31553	0.188797	0.0182764	0.224367	0.152915	0.0714512
41553	0.0594967	0.0174947	0.094198	0.0254482	0.0687498
51553	0.00168205	0.0176232	0.0363735	-0.0328361	0.0692096
12553	0.298365	0.0151986	0.328331	0.268164	0.0601674
22553	0.232323	0.0179419	0.267938	0.197516	0.0704228
32553	0.140446	0.0187438	0.17771	0.103762	0.0739474
42553	0.0111454	0.0171826	0.0451072	-0.0221857	0.0672929
52553	-0.0466692	0.0174149	-0.0121758	-0.0803957	0.0682199
13553	0.231099	0.0169178	0.264598	0.197706	0.0668917
23553	0.165057	0.0181906	0.201189	0.12955	0.0716389
33553	0.0731799	0.0210376	0.11449	0.0316801	0.08281
43553	-0.0561204	0.0184399	-0.0194124	-0.092323	0.0729105
53553	-0.113935	0.018504	-0.0770767	-0.149956	0.0728794
14553	0.136434	0.0160337	0.168226	0.105097	0.0631293
24553	0.0703923	0.0168005	0.103216	0.0380345	0.0651812
34553	-0.0214846	0.018575	0.0147341	-0.0579761	0.0727102
44553	-0.150785	0.0190478	-0.113576	-0.187451	0.0738757
54553	-0.208599	0.0178864	-0.173649	-0.243382	0.0697327
15553	0.0941065	0.0166549	0.126769	0.0615089	0.0652604
25553	0.0280645	0.0175114	0.0625486	-0.005972	0.0685206
35553	-0.0638124	0.0189232	-0.0264911	-0.101402	0.0749108
45553	-0.193113	0.0180048	-0.158533	-0.228159	0.0696259
55553	-0.250927	0.0180481	-0.215693	-0.286061	0.0703683
11114	0.785425	0.0102437	0.805347	0.76514	0.0402066
21114	0.719383	0.0111746	0.74095	0.697141	0.043809
31114	0.627506	0.0127502	0.652115	0.602166	0.0499488
41114	0.498206	0.0162111	0.529475	0.466349	0.063126
51114	0.440391	0.0147541	0.469014	0.411645	0.057369
12114	0.737074	0.010682	0.757556	0.715931	0.0416246
22114	0.671032	0.0137333	0.697424	0.643636	0.053788
32114	0.579155	0.0131416	0.604545	0.553253	0.0512924
42114	0.449855	0.0156464	0.479993	0.41927	0.0607234
52114	0.39204	0.0142554	0.419692	0.364019	0.0556729
13114	0.669808	0.0119498	0.692634	0.646537	0.046097
23114	0.603766	0.0130794	0.629128	0.57807	0.0510577
33114	0.511889	0.0154088	0.541882	0.481842	0.06004
43114	0.382589	0.0162197	0.413834	0.350529	0.063305
53114	0.324774	0.0146907	0.353332	0.296064	0.057268
14114	0.575144	0.0147335	0.603285	0.546	0.0572853
24114	0.509102	0.0150279	0.538321	0.480099	0.0582214
34114	0.417225	0.0155979	0.447179	0.386908	0.0602715
44114	0.287925	0.0197301	0.325454	0.248832	0.0766212
54114	0.23011	0.0172265	0.26317	0.196186	0.0669837
15114	0.532816	0.0143226	0.560403	0.504911	0.0554913
25114	0.466774	0.0147643	0.49533	0.437877	0.0574521
35114	0.374897	0.0149701	0.403828	0.345672	0.0581557
45114	0.245597	0.0178433	0.279622	0.210416	0.0692059
55114	0.187782	0.0164413	0.219654	0.155163	0.0644909
11214	0.740842	0.0101409	0.760289	0.720451	0.0398378
21214	0.6748	0.0133596	0.700562	0.648355	0.0522078
31214	0.582923	0.0129612	0.608013	0.557229	0.0507837
41214	0.453623	0.0155606	0.483749	0.423025	0.0607237
51214	0.395808	0.014217	0.42366	0.367858	0.0558021
12214	0.692491	0.0125149	0.716323	0.667738	0.0485846
22214	0.626449	0.016936	0.659853	0.593127	0.0667257
32214	0.534572	0.0149246	0.56389	0.505366	0.0585237
42214	0.405272	0.0163938	0.4371	0.372854	0.064246
52214	0.347457	0.0152404	0.377151	0.317762	0.059389
13214	0.625225	0.0124625	0.649191	0.60064	0.0485508
23214	0.559183	0.015469	0.589033	0.528866	0.0601668
33214	0.467306	0.0160459	0.498747	0.435909	0.0628382
43214	0.338006	0.0160319	0.368776	0.305762	0.0630141
53214	0.280191	0.0146583	0.308876	0.251424	0.0574516
14214	0.530561	0.0147607	0.558768	0.501715	0.057053
24214	0.464519	0.0168031	0.497203	0.431806	0.0653977
34214	0.372642	0.0158625	0.403251	0.341403	0.0618486
44214	0.243342	0.0192746	0.280389	0.205529	0.0748605
54214	0.185527	0.0168549	0.218035	0.152533	0.0655016
15214	0.488233	0.0145954	0.516448	0.459543	0.056905
25214	0.422191	0.0167802	0.454656	0.389581	0.0650752
35214	0.330314	0.0154763	0.360115	0.300523	0.0595923
45214	0.201014	0.0175414	0.234743	0.166658	0.0680846
55214	0.143199	0.0162708	0.174738	0.111257	0.0634813
11314	0.678819	0.010695	0.699162	0.657775	0.0413869
21314	0.612777	0.0124467	0.636737	0.588366	0.0483717
31314	0.5209	0.0149007	0.549655	0.491352	0.0583033
41314	0.3916	0.0159006	0.422538	0.359959	0.0625784
51314	0.333785	0.0144994	0.362591	0.305325	0.0572666
12314	0.630467	0.0119485	0.653308	0.606995	0.0463133
22314	0.564425	0.015423	0.594257	0.534132	0.0601247
32314	0.472549	0.015855	0.503897	0.44184	0.0620572
42314	0.343248	0.0159391	0.374196	0.311217	0.0629793
52314	0.285434	0.0146622	0.314401	0.256852	0.0575497
13314	0.563202	0.0140967	0.590406	0.535556	0.0548502
23314	0.49716	0.015735	0.527638	0.466572	0.0610664
33314	0.405283	0.0185302	0.441355	0.368676	0.0726794
43314	0.275982	0.0173084	0.309281	0.24167	0.067611
53314	0.218168	0.0159635	0.249369	0.186438	0.0629306
14314	0.468537	0.0151719	0.497631	0.438648	0.0589825
24314	0.402495	0.0161106	0.433294	0.37099	0.0623042
34314	0.310618	0.0175049	0.344653	0.276475	0.0681773
44314	0.181318	0.0195697	0.218623	0.142578	0.0760451
54314	0.123503	0.0171162	0.156478	0.089789	0.0666895
15314	0.426209	0.0149579	0.455297	0.396664	0.0586324
25314	0.360167	0.0160371	0.390946	0.328939	0.0620065
35314	0.26829	0.0171091	0.301385	0.235091	0.0662941
45314	0.13899	0.0178205	0.173115	0.103705	0.06941
55314	0.0811756	0.016493	0.113016	0.0489662	0.0640501
11414	0.591532	0.0122546	0.615088	0.567162	0.0479262
21414	0.52549	0.0135416	0.551554	0.498859	0.0526948
31414	0.433613	0.014409	0.46132	0.405104	0.0562162
41414	0.304313	0.0186708	0.340707	0.267852	0.0728555
51414	0.246498	0.0163721	0.27869	0.214551	0.0641386
12414	0.543181	0.0132199	0.568521	0.517151	0.0513697
22414	0.477139	0.0162028	0.508605	0.445466	0.0631386
32414	0.385262	0.0152701	0.414646	0.355378	0.0592672
42414	0.255961	0.0186019	0.292867	0.219324	0.0735432
52414	0.198147	0.0164012	0.230487	0.166202	0.0642853
13414	0.475915	0.0141992	0.503026	0.4478	0.0552266
23414	0.409873	0.0155934	0.440018	0.378736	0.0612825
33414	0.317996	0.0172066	0.35093	0.284601	0.0663294
43414	0.188696	0.0190383	0.225738	0.150956	0.0747816
53414	0.130881	0.016726	0.163397	0.0979014	0.0654957
14414	0.38125	0.0178041	0.4157	0.346228	0.0694725
24414	0.315208	0.0184123	0.350942	0.279174	0.0717683
34414	0.223331	0.0185208	0.258834	0.186765	0.0720689
44414	0.0940311	0.0230163	0.138298	0.0486851	0.0896125
54414	0.0362165	0.0200446	0.0748697	-0.00363907	0.0785087
15414	0.338922	0.0168538	0.371883	0.30599	0.0658929
25414	0.27288	0.0176115	0.306845	0.238789	0.0680566
35414	0.181004	0.0174021	0.214509	0.147017	0.0674912
45414	0.0517033	0.0209251	0.0923963	0.0106874	0.0817089
55414	-0.0061113	0.0188243	0.0301597	-0.0434716	0.0736313
11514	0.552503	0.0113373	0.574443	0.530187	0.0442558
21514	0.486461	0.0130466	0.511967	0.460893	0.0510737
31514	0.394584	0.0136055	0.420891	0.368339	0.0525515
41514	0.265284	0.0166828	0.297896	0.232545	0.065351
51514	0.207469	0.0155032	0.237876	0.177263	0.0606131
12514	0.504151	0.0127398	0.528736	0.479237	0.0494993
22514	0.43811	0.0160792	0.469735	0.407014	0.0627214
32514	0.346233	0.014827	0.374728	0.317163	0.0575646
42514	0.216932	0.0168796	0.250191	0.184335	0.0658563
52514	0.159118	0.0158265	0.190527	0.128445	0.0620817
13514	0.436886	0.0136541	0.462989	0.410621	0.0523683
23514	0.370844	0.0153767	0.40057	0.340892	0.0596785
33514	0.278967	0.0167335	0.311314	0.246396	0.0649184
43514	0.149667	0.0172808	0.183257	0.11581	0.0674464
53514	0.091852	0.0160784	0.122973	0.0604831	0.0624895
14514	0.342221	0.0165067	0.374375	0.309701	0.0646741
24514	0.276179	0.0174061	0.309977	0.242128	0.0678483
34514	0.184302	0.017252	0.217299	0.150415	0.0668842
44514	0.0550021	0.0208947	0.0956085	0.0139955	0.081613
54514	-0.00281253	0.0187407	0.0337359	-0.0402335	0.0739693
15514	0.299893	0.0165352	0.332374	0.267009	0.0653648
25514	0.233851	0.0175499	0.267937	0.199713	0.0682244
35514	0.141975	0.0170681	0.174908	0.108797	0.0661112
45514	0.0126743	0.019457	0.0503891	-0.0259768	0.0763659
[truncated: 1,126 more rows]
