# Supplementary material for: Correlations among nicotine dependence, health-related quality of life, and depression in current smokers: a cross-sectional study with a mediation model
Source: Front Psychiatry. 2024 Aug 27;15:1455918. doi: 10.3389/fpsyt.2024.1455918 (PMC11384568; doi:10.3389/fpsyt.2024.1455918)
Supplement: Supplementary file 1 [file DataSheet1.zip › Data sheet 1/Database for current study.xls]

## Sheet: Database for current study
@Xuhao	@5palce_of_residence	@6household_register	@14mothly_family_income	@15gender	@16Agegroup	@16.6Agegroup	@17nation	@20.6ducation_level	@21marriage_status	@25live_alone	@26Job_status	@29.1hypertension	@29.2DM	@29.3dyslipidemia	@29.4stroke	@29.5coronary_heart_disease	@29.6tumors	@29.7asthma	@29.8COPD	@29.9Chronic_kidney_disease	@29.10Chronic_enteritis	@29.11chronic_gastritis	@29.12viral_hepatitis	f@29.13atty_liver_disease	@29.14Alzheimer_disease	@29.15Parkinson_disease	@29.16Emotional_disorders	@Total_chronic_disease	@Total_chronic_diseasegroup3	@32.2smoking_ststus	@35drinking_frequency	@38height_CM	@38height_M	@39weight_jin	@39weight_Kg	@BMI	@BMIgroup	@57_mobility	@58_selfcare	@59_usual_activities	@60_pain_discomfort	@61_anxiety_depression	@State	@EQ_5D_value	@PHQ9.1	@PHQ9.2	@PHQ9.3	@PHQ9.4	@PHQ9.5
8969	1	1	2	2	2	2	2	5	1	0	1	0	0	0	0	0	0	0	0	0	0	0	0	0	0	0	0	0	0	1	0	170	1.7	104	52	18	1	2	4	4	2	2	24422	0.422566	2	2	2	2	2
8989	1	1	2	2	2	2	2	1	2	0	1	0	0	0	0	0	0	0	0	0	1	0	0	0	0	0	0	1	1	1	0	136	1.36	61.5	30.75	16.6	1	2	3	1	4	2	23142	0.517287	1	1	2	1	1
8272	2	2	3	1	2	2	2	5	2	0	2	0	0	0	0	0	0	0	0	0	0	0	0	0	0	0	0	0	0	1	0	181	1.81	180	90	27.5	2	1	1	5	1	3	11513	0.6491	0	0	0	0	0
6338	1	1	4	1	2	2	2	4	1	0	4	0	0	0	0	0	0	0	0	0	0	0	0	0	0	0	0	0	0	1	1	178	1.78	120	60	18.9	1	5	1	1	1	1	51111	0.654966	2	2	2	2	2
10856	2	1	3	2	2	2	2	4	3	1	2	0	0	0	0	0	0	0	0	0	0	0	0	0	0	0	0	0	0	1	2	164	1.64	93	46.5	17.3	1	1	3	2	2	3	13223	0.663944	2	2	0	2	2
4228	1	1	1	1	2	2	2	5	1	0	1	0	0	0	0	0	0	0	0	0	0	0	0	0	0	0	0	0	0	1	1	172	1.72	150	75	25.4	2	4	2	1	1	1	42111	0.66443	2	2	2	2	2
3716	2	2	2	1	2	2	2	5	1	0	1	0	0	0	0	0	0	0	0	0	0	0	0	0	0	0	0	0	0	1	2	172	1.72	120	60	20.3	1	4	1	2	1	1	41211	0.668198	2	1	0	3	3
1388	2	2	1	2	2	2	2	5	1	0	4	0	0	0	0	0	0	0	0	0	0	0	0	0	0	0	0	0	0	1	2	165	1.65	120	60	22	1	2	1	1	1	4	21114	0.719383	2	2	1	3	1
10327	1	1	1	1	2	2	2	1	1	0	1	0	0	0	0	0	0	0	0	0	0	0	0	0	0	0	0	0	0	1	1	178	1.78	150	75	23.7	1	1	3	3	1	1	13311	0.777776	3	3	3	3	3
6669	1	2	4	1	2	2	2	3	3	0	4	0	0	0	0	0	0	0	0	1	0	0	0	0	0	0	0	1	1	1	2	170	1.7	142	71	24.6	2	1	2	1	3	1	12131	0.81325	0	2	2	3	1
463	1	1	2	1	2	2	2	5	1	1	1	0	0	0	0	0	0	0	0	0	0	0	0	0	0	0	0	0	0	1	2	180	1.8	160	80	24.7	2	2	1	1	2	2	21122	0.826741	1	1	1	1	1
4348	1	1	3	1	2	2	2	4	1	0	2	0	0	0	0	0	0	0	0	0	0	0	0	0	0	0	0	0	0	1	3	185	1.85	158	79	23.1	1	1	3	2	1	1	13211	0.8398	1	1	1	1	1
3087	1	1	4	1	2	2	2	4	1	0	1	0	0	0	0	0	0	0	0	0	0	0	0	0	0	0	0	0	0	1	1	175	1.75	130	65	21.2	1	2	1	1	2	1	21121	0.876079	2	2	1	2	2
1136	2	2	1	1	2	2	2	3	1	0	1	0	0	0	0	0	0	0	0	0	0	0	0	0	0	0	0	0	0	1	5	174	1.74	120	60	19.8	1	1	1	1	1	3	11113	0.882022	0	1	2	2	1
2346	1	2	1	1	2	2	2	2	1	0	2	0	0	0	0	0	0	0	0	0	0	0	0	0	0	0	0	0	0	1	3	186	1.86	150	75	21.7	1	1	1	1	1	3	11113	0.882022	1	1	1	1	1
3147	1	1	3	1	2	2	2	5	1	0	2	0	0	0	0	0	0	0	0	0	0	0	0	0	0	0	0	0	0	1	3	177	1.77	140	70	22.3	1	1	1	1	1	3	11113	0.882022	1	1	1	1	1
4008	1	1	4	2	2	2	1	4	1	0	1	0	0	0	0	0	0	0	0	0	0	0	0	0	0	0	0	0	0	1	0	158	1.58	125	62.5	25	2	1	1	1	1	3	11113	0.882022	1	1	1	1	2
5731	2	2	2	1	2	2	2	5	1	0	1	0	0	0	0	0	0	0	0	0	0	0	0	0	0	0	0	0	0	1	3	182	1.82	132	66	19.9	1	1	1	1	1	3	11113	0.882022	1	1	1	1	1
5903	1	2	3	1	2	2	2	5	2	0	2	0	0	0	0	0	0	0	0	0	0	0	0	0	0	0	0	0	0	1	5	180	1.8	180	90	27.8	2	2	2	1	1	1	22111	0.885607	1	1	1	1	1
2191	1	1	1	2	2	2	2	5	1	0	1	0	0	0	0	0	0	0	0	0	1	0	0	0	0	0	0	1	1	1	1	163	1.63	100	50	18.8	1	1	1	1	2	2	11122	0.892783	1	1	1	1	1
2713	2	2	2	1	2	2	2	3	1	1	4	0	0	0	0	0	0	0	0	0	0	1	0	0	0	0	0	1	1	1	0	175	1.75	160	80	26.1	2	1	1	1	2	2	11122	0.892783	1	1	1	1	1
4874	2	2	1	1	2	2	1	4	1	1	2	0	0	0	0	0	0	0	0	0	0	0	0	0	0	0	0	0	0	1	1	183	1.83	130	65	19.4	1	1	1	1	2	2	11122	0.892783	0	0	0	0	1
5538	1	1	1	1	2	2	2	5	1	0	1	0	0	0	0	0	0	0	0	0	0	0	0	0	0	0	0	0	0	1	1	173	1.73	110	55	18.4	1	1	1	1	2	2	11122	0.892783	1	1	1	1	1
9259	1	1	2	1	2	2	2	4	1	0	2	0	0	0	0	0	0	0	0	0	0	0	0	0	0	0	0	0	0	1	3	175	1.75	136	68	22.2	1	1	1	1	2	2	11122	0.892783	1	1	1	2	1
4910	1	1	1	1	2	2	2	4	1	1	1	0	0	0	0	0	0	0	0	0	0	0	0	0	0	0	0	0	0	1	4	195	1.95	120	60	15.8	1	1	1	1	2	1	11121	0.942121	1	1	1	0	1
4915	1	1	3	2	2	2	2	5	1	0	1	0	0	0	0	0	0	0	0	0	0	0	0	0	0	0	0	0	0	1	4	185	1.85	124	62	18.1	1	1	1	1	2	1	11121	0.942121	0	0	0	1	1
6386	2	2	1	1	2	2	2	6	1	0	1	0	0	0	0	0	0	0	0	0	0	0	0	0	0	0	0	0	0	1	1	170	1.7	114	57	19.7	1	1	1	1	2	1	11121	0.942121	1	1	1	1	0
6765	1	1	4	1	2	2	2	5	1	0	1	0	0	0	0	0	0	0	0	0	0	0	0	0	0	0	0	0	0	1	3	185	1.85	180	90	26.3	2	1	1	1	2	1	11121	0.942121	1	0	0	1	0
274	1	2	2	1	2	2	2	5	1	0	1	0	0	0	0	0	0	0	0	0	0	0	0	0	0	0	0	0	0	1	1	173	1.73	134	67	22.4	1	1	1	1	1	2	11112	0.950662	1	0	2	1	0
1140	1	1	1	1	2	2	2	3	1	0	1	0	0	0	0	0	0	0	0	0	0	0	0	0	0	0	0	0	0	1	2	165	1.65	105	52.5	19.3	1	1	1	1	1	2	11112	0.950662	1	1	1	1	1
1310	2	2	2	1	2	2	2	4	1	0	2	0	0	0	0	0	0	0	0	0	0	0	0	0	0	0	0	0	0	1	3	183	1.83	140	70	20.9	1	1	1	1	1	2	11112	0.950662	1	0	0	1	0
1558	2	2	2	1	2	2	2	5	1	0	2	0	0	0	0	0	0	0	0	0	0	0	0	0	0	0	0	0	0	1	1	170	1.7	120	60	20.8	1	1	1	1	1	2	11112	0.950662	1	1	1	1	1
2207	1	2	1	1	2	2	2	4	1	0	2	0	0	0	0	0	0	0	0	0	0	0	0	0	0	0	0	0	0	1	5	176	1.76	160	80	25.8	2	1	1	1	1	2	11112	0.950662	1	1	1	1	1
2718	2	2	2	1	2	2	2	4	1	0	2	0	0	0	0	0	0	0	0	0	0	0	0	0	0	0	0	0	0	1	0	172	1.72	140	70	23.7	1	1	1	1	1	2	11112	0.950662	1	1	1	1	1
2890	1	1	2	1	2	2	2	5	1	0	1	0	0	0	0	0	0	0	0	0	0	0	0	0	0	0	0	0	0	1	1	183	1.83	126	63	18.8	1	1	1	1	1	2	11112	0.950662	0	0	1	2	0
2891	1	1	4	1	2	2	2	5	1	1	1	1	0	0	0	0	0	0	0	0	0	0	0	0	0	0	0	1	1	1	1	187	1.87	170	85	24.3	2	1	1	1	1	2	11112	0.950662	2	1	2	2	2
3109	1	1	2	1	2	2	2	5	1	0	2	0	0	0	0	0	0	0	0	0	0	0	0	0	0	0	0	0	0	1	1	173	1.73	104	52	17.4	1	1	1	1	1	2	11112	0.950662	0	1	0	2	0
3287	1	2	4	1	2	2	2	4	1	0	2	0	0	0	0	0	0	0	0	0	0	0	0	0	0	0	0	0	0	1	1	178	1.78	160	80	25.2	2	1	1	1	1	2	11112	0.950662	1	1	1	1	1
4116	1	1	3	1	2	2	2	5	1	0	1	0	0	0	0	0	0	0	0	0	0	0	0	0	0	0	0	0	0	1	2	178	1.78	145	72.5	22.9	1	1	1	1	1	2	11112	0.950662	0	0	0	0	1
5009	1	2	1	2	2	2	2	5	1	0	1	0	0	0	0	0	0	0	0	0	0	0	0	0	0	0	0	0	0	1	1	153	1.53	90	45	19.2	1	1	1	1	1	2	11112	0.950662	1	1	1	1	1
5411	1	1	4	1	2	2	2	5	1	0	1	0	0	0	0	0	0	0	0	0	0	0	0	0	0	0	0	0	0	1	3	173	1.73	140	70	23.4	1	1	1	1	1	2	11112	0.950662	1	1	1	1	1
5530	1	1	4	1	2	2	1	4	1	0	1	0	0	0	0	0	0	0	0	0	0	0	0	0	0	0	0	0	0	1	1	180	1.8	140	70	21.6	1	1	1	1	1	2	11112	0.950662	1	0	0	0	1
8938	1	2	4	1	2	2	2	2	1	1	2	0	0	0	0	0	0	0	0	0	0	0	0	0	0	0	0	0	0	1	1	173	1.73	130	65	21.7	1	1	1	1	1	2	11112	0.950662	0	0	1	1	1
9035	1	1	4	1	2	2	1	6	1	0	2	0	0	0	0	0	0	0	0	0	0	0	0	0	0	0	0	0	0	1	3	181	1.81	120	60	18.3	1	1	1	1	1	2	11112	0.950662	1	0	0	0	1
8504	1	2	3	1	2	2	2	5	1	0	1	0	0	0	0	0	0	0	0	0	0	0	0	0	0	0	0	0	0	1	1	178	1.78	125	62.5	19.7	1	1	2	1	1	1	12111	0.951649	1	2	1	1	1
120	1	1	4	1	2	2	2	5	1	0	1	0	0	0	0	0	0	0	0	0	0	0	0	0	0	0	0	0	0	1	2	180	1.8	144	72	22.2	1	1	1	1	1	1	11111	1	1	1	0	0	0
253	1	1	2	1	2	2	2	5	1	0	1	0	0	0	0	0	0	0	0	0	0	0	0	0	0	0	0	0	0	1	1	178	1.78	180	90	28.4	3	1	1	1	1	1	11111	1	0	0	0	0	0
276	1	1	4	1	2	2	2	3	1	0	2	0	0	0	0	0	0	0	0	0	0	0	0	0	0	0	0	0	0	1	3	180	1.8	180	90	27.8	2	1	1	1	1	1	11111	1	2	2	0	1	0
471	2	1	4	1	2	2	2	3	1	1	1	0	0	0	0	0	0	0	0	0	0	0	0	0	0	0	0	0	0	1	1	184	1.84	105	52.5	15.5	1	1	1	1	1	1	11111	1	3	2	3	3	3
711	2	2	1	1	2	2	2	4	1	1	2	0	0	0	0	0	0	0	0	0	0	0	0	0	0	0	0	0	0	1	4	180	1.8	175	87.5	27	2	1	1	1	1	1	11111	1	0	0	0	0	0
815	1	1	1	1	2	2	2	5	1	0	2	0	0	0	0	0	0	0	0	0	0	0	0	0	0	0	0	0	0	1	1	183	1.83	170	85	25.4	2	1	1	1	1	1	11111	1	2	1	2	2	1
822	1	1	1	1	2	2	2	5	1	0	1	0	0	0	0	0	0	0	0	0	0	0	0	0	0	0	0	0	0	1	2	173	1.73	160	80	26.7	2	1	1	1	1	1	11111	1	1	1	1	1	1
949	1	1	3	1	2	2	2	6	1	0	1	1	0	0	0	0	0	0	0	0	0	0	0	0	0	0	0	1	1	1	3	181	1.81	152	76	23.2	1	1	1	1	1	1	11111	1	1	0	1	1	1
1036	2	2	1	1	2	2	2	4	1	1	1	0	0	0	0	0	0	0	0	0	0	0	0	0	0	0	0	0	0	1	2	173	1.73	160	80	26.7	2	1	1	1	1	1	11111	1	0	0	0	0	0
1238	2	2	2	1	2	2	2	4	2	1	4	0	0	0	0	0	0	0	0	0	0	0	0	0	0	0	0	0	0	1	1	173	1.73	120	60	20	1	1	1	1	1	1	11111	1	1	1	1	1	1
1253	1	1	2	1	2	2	2	4	1	1	2	0	0	0	0	0	0	0	0	0	0	0	0	0	0	0	0	0	0	1	5	170	1.7	170	85	29.4	3	1	1	1	1	1	11111	1	0	0	0	0	0
1318	2	2	4	1	2	2	2	3	1	1	4	0	0	0	0	0	0	0	0	0	0	0	0	0	0	0	0	0	0	1	5	180	1.8	145	72.5	22.4	1	1	1	1	1	1	11111	1	1	1	1	1	1
1459	1	2	1	1	2	2	2	4	1	0	1	0	0	0	0	0	0	0	0	0	0	0	0	0	0	0	0	0	0	1	2	180	1.8	150	75	23.1	1	1	1	1	1	1	11111	1	1	1	1	1	1
1525	1	1	1	1	2	2	2	3	1	0	2	0	0	0	0	0	0	0	0	0	0	0	0	0	0	0	0	0	0	1	1	170	1.7	108	54	18.7	1	1	1	1	1	1	11111	1	1	1	0	1	0
2007	2	2	2	1	2	2	2	5	1	0	1	0	0	0	0	0	0	0	0	0	0	0	0	0	0	0	0	0	0	1	3	180	1.8	160	80	24.7	2	1	1	1	1	1	11111	1	2	2	2	2	2
2154	2	2	1	1	2	2	2	4	1	0	2	0	0	0	0	0	0	0	0	0	0	0	0	0	0	0	0	0	0	1	0	175	1.75	152	76	24.8	2	1	1	1	1	1	11111	1	0	0	0	1	1
2295	1	1	4	1	2	2	2	4	1	0	2	0	0	0	0	0	0	0	0	0	0	0	0	0	0	0	0	0	0	1	1	180	1.8	150	75	23.1	1	1	1	1	1	1	11111	1	2	1	1	1	2
2531	1	2	1	1	2	2	2	3	1	0	2	0	0	0	0	0	0	0	0	0	0	0	0	0	0	0	0	0	0	1	4	175	1.75	148	74	24.2	2	1	1	1	1	1	11111	1	0	0	0	0	0
2618	2	2	2	1	2	2	2	5	1	0	1	0	0	0	0	0	0	0	0	0	0	0	0	0	0	0	0	0	0	1	0	180	1.8	136	68	21	1	1	1	1	1	1	11111	1	1	1	1	1	0
2630	1	1	4	1	2	2	2	5	1	0	1	0	0	0	0	0	0	0	0	0	0	0	0	0	0	0	0	0	0	1	1	173	1.73	136	68	22.7	1	1	1	1	1	1	11111	1	0	0	1	1	1
2656	1	1	2	1	2	2	2	5	1	0	1	0	0	0	0	0	0	0	0	0	0	0	0	0	0	0	0	0	0	1	1	170	1.7	158	79	27.3	2	1	1	1	1	1	11111	1	2	2	1	1	2
2691	1	1	2	1	2	2	1	5	1	0	1	0	0	0	0	0	0	0	0	0	0	0	0	0	0	0	0	0	0	1	0	182	1.82	186	93	28.1	3	1	1	1	1	1	11111	1	2	1	2	2	2
2699	1	1	4	1	2	2	1	5	1	1	1	0	0	0	0	0	0	0	0	0	0	0	0	0	0	0	0	0	0	1	3	193	1.93	137	68.5	18.4	1	1	1	1	1	1	11111	1	1	1	2	3	3
2918	1	1	3	1	2	2	2	4	1	0	2	0	0	0	0	0	0	0	0	0	0	0	0	0	0	0	0	0	0	1	4	191	1.91	130	65	17.8	1	1	1	1	1	1	11111	1	1	1	1	1	1
3382	1	1	2	1	2	2	2	4	1	0	1	0	0	0	0	0	0	0	0	0	0	0	0	0	0	0	0	0	0	1	2	179	1.79	140	70	21.8	1	1	1	1	1	1	11111	1	0	0	0	0	1
3643	1	2	2	1	2	2	1	5	1	0	1	0	0	0	0	0	0	0	0	0	0	0	0	0	0	0	0	0	0	1	5	178	1.78	136	68	21.5	1	1	1	1	1	1	11111	1	1	0	1	1	0
3695	1	1	1	1	2	2	2	5	1	0	1	0	0	0	0	0	0	0	0	0	0	0	0	0	0	0	0	0	0	1	4	188	1.88	140	70	19.8	1	1	1	1	1	1	11111	1	1	2	2	2	1
3827	1	1	3	1	2	2	1	5	1	1	1	0	0	0	0	0	0	0	0	0	0	0	0	0	0	0	0	0	0	1	2	180	1.8	130	65	20.1	1	1	1	1	1	1	11111	1	0	0	0	0	0
4027	2	2	4	1	2	2	2	5	1	1	1	0	0	0	0	0	0	0	0	0	0	0	0	0	0	0	0	0	0	1	0	180	1.8	160	80	24.7	2	1	1	1	1	1	11111	1	1	1	1	1	0
4082	1	1	4	1	2	2	2	4	1	0	2	0	0	0	0	0	0	0	0	0	0	0	0	0	0	0	0	0	0	1	5	186	1.86	155	77.5	22.4	1	1	1	1	1	1	11111	1	0	0	0	0	0
4094	2	2	2	1	2	2	2	5	1	0	2	0	0	0	0	0	0	0	0	0	0	0	0	0	0	0	0	0	0	1	2	175	1.75	117	58.5	19.1	1	1	1	1	1	1	11111	1	0	0	0	0	0
4128	2	2	2	1	2	2	2	3	1	0	2	0	0	0	0	0	0	0	0	0	0	0	0	0	0	0	0	0	0	1	0	173	1.73	132	66	22.1	1	1	1	1	1	1	11111	1	0	0	2	1	1
4179	1	1	3	1	2	2	2	5	1	0	1	0	0	0	0	0	0	0	0	0	0	0	0	0	0	0	0	0	0	1	4	184	1.84	140	70	20.7	1	1	1	1	1	1	11111	1	0	0	0	0	0
4320	1	1	4	2	2	2	2	5	1	0	1	0	0	0	0	0	0	0	0	0	0	0	0	0	0	0	0	0	0	1	2	165	1.65	90	45	16.5	1	1	1	1	1	1	11111	1	0	0	0	0	0
4647	1	2	4	1	2	2	2	5	1	1	1	0	0	0	0	0	0	0	0	0	0	0	0	0	0	0	0	0	0	1	1	170	1.7	100	50	17.3	1	1	1	1	1	1	11111	1	3	3	3	3	3
4663	1	1	4	1	2	2	2	5	1	0	1	0	0	0	0	0	0	0	0	0	0	0	0	0	0	0	0	0	0	1	4	168	1.68	160	80	28.3	3	1	1	1	1	1	11111	1	2	2	2	2	2
4917	1	1	4	1	2	2	2	2	1	1	2	0	0	0	0	0	0	0	0	0	0	0	0	0	0	0	0	0	0	1	4	185	1.85	160	80	23.4	1	1	1	1	1	1	11111	1	0	0	0	0	0
5033	1	2	3	1	2	2	2	2	1	0	2	0	0	0	0	0	0	0	0	0	0	0	0	0	0	0	0	0	0	1	1	175	1.75	138	69	22.5	1	1	1	1	1	1	11111	1	1	1	1	1	1
5271	1	1	4	1	2	2	2	5	1	1	2	0	0	0	0	0	0	0	0	0	0	0	0	0	0	0	0	0	0	1	0	175	1.75	180	90	29.4	3	1	1	1	1	1	11111	1	0	0	0	0	0
5302	2	2	2	1	2	2	2	5	1	0	1	0	0	0	0	0	0	0	0	0	0	0	0	0	0	0	0	0	0	1	0	171	1.71	106	53	18.1	1	1	1	1	1	1	11111	1	2	2	2	2	1
5603	2	2	4	1	2	2	2	3	1	0	2	0	0	0	0	0	0	0	0	0	0	0	0	0	0	0	0	0	0	1	1	177	1.77	158	79	25.2	2	1	1	1	1	1	11111	1	1	1	0	1	0
5609	1	1	1	2	2	2	2	5	1	0	1	0	0	0	0	0	0	0	0	0	0	0	0	0	0	0	0	0	0	1	0	168	1.68	120	60	21.3	1	1	1	1	1	1	11111	1	2	1	2	3	1
6021	1	1	4	1	2	2	2	6	2	0	2	0	0	0	0	0	0	0	0	0	0	0	0	0	0	0	0	0	0	1	4	182	1.82	170	85	25.7	2	1	1	1	1	1	11111	1	0	0	0	0	0
6273	1	1	4	1	2	2	2	4	1	0	1	0	0	0	0	0	0	0	0	0	0	0	0	0	0	0	0	0	0	1	1	172	1.72	115	57.5	19.4	1	1	1	1	1	1	11111	1	2	2	2	2	2
6281	1	2	4	1	2	2	2	5	1	1	2	0	0	0	0	0	0	0	0	0	0	0	0	0	0	0	0	0	0	1	4	170	1.7	120	60	20.8	1	1	1	1	1	1	11111	1	2	2	2	2	2
6295	1	1	4	1	2	2	2	5	1	1	1	0	0	0	0	0	0	0	0	0	0	0	0	0	0	0	0	0	0	1	3	187	1.87	156	78	22.3	1	1	1	1	1	1	11111	1	2	2	2	2	2
6395	1	1	4	1	2	2	2	5	1	1	1	0	0	0	0	0	0	0	0	0	0	0	0	0	0	0	0	0	0	1	3	180	1.8	200	100	30.9	3	1	1	1	1	1	11111	1	1	1	1	1	1
6410	1	1	2	2	2	2	2	5	1	0	1	0	0	0	0	0	0	0	0	0	0	0	0	0	0	0	0	0	0	1	3	176	1.76	130	65	21	1	1	1	1	1	1	11111	1	0	0	0	0	0
6455	1	1	3	1	2	2	2	5	1	0	1	0	0	0	0	0	0	0	0	0	0	0	0	0	0	0	0	0	0	1	5	190	1.9	160	80	22.2	1	1	1	1	1	1	11111	1	2	2	2	2	2
6552	1	1	2	1	2	2	2	4	1	0	2	0	0	0	0	0	0	0	0	0	0	0	0	0	0	0	0	0	0	1	1	175	1.75	135	67.5	22	1	1	1	1	1	1	11111	1	2	2	2	2	2
6750	1	2	1	1	2	2	2	2	1	0	2	0	0	0	0	0	0	0	0	0	0	0	0	0	0	0	0	0	0	1	4	170	1.7	140	70	24.2	2	1	1	1	1	1	11111	1	2	1	2	3	2
6846	1	1	2	1	2	2	2	5	2	0	2	0	0	0	0	0	0	0	0	0	0	0	0	0	0	0	0	0	0	1	4	184	1.84	140	70	20.7	1	1	1	1	1	1	11111	1	1	1	0	1	1
6974	1	1	4	1	2	2	2	5	1	0	1	0	0	0	0	0	0	0	0	0	0	0	0	0	0	0	0	0	0	1	1	186	1.86	140	70	20.2	1	1	1	1	1	1	11111	1	3	3	3	3	3
7470	2	2	1	1	2	2	1	5	1	0	1	0	0	0	0	0	0	0	0	0	0	0	0	0	0	0	0	0	0	1	0	166	1.66	114	57	20.7	1	1	1	1	1	1	11111	1	2	2	2	2	2
7704	2	2	2	1	2	2	2	5	1	1	1	0	0	0	0	0	0	0	0	0	0	0	0	0	0	0	0	0	0	1	2	170	1.7	115	57.5	19.9	1	1	1	1	1	1	11111	1	1	0	0	0	0
7795	1	2	3	2	2	2	2	5	1	1	1	0	0	0	0	0	0	0	0	0	0	0	0	0	0	0	0	0	0	1	5	163	1.63	100	50	18.8	1	1	1	1	1	1	11111	1	0	0	0	0	0
7870	2	2	4	1	2	2	2	4	1	0	1	0	0	0	0	0	0	0	0	0	0	0	0	0	0	0	0	0	0	1	2	176	1.76	170	85	27.4	2	1	1	1	1	1	11111	1	0	0	0	0	0
8036	2	2	2	1	2	2	2	2	2	0	2	0	0	0	0	0	0	0	0	0	0	0	0	0	0	0	0	0	0	1	4	172	1.72	120	60	20.3	1	1	1	1	1	1	11111	1	0	0	0	0	0
8084	2	2	2	1	2	2	2	4	1	0	1	0	0	0	0	0	0	0	0	0	0	0	0	0	0	0	0	0	0	1	1	178	1.78	120	60	18.9	1	1	1	1	1	1	11111	1	1	1	2	2	1
8093	1	1	3	1	2	2	2	5	1	0	2	0	0	0	0	0	0	0	0	0	0	0	0	0	0	0	0	0	0	1	4	172	1.72	125	62.5	21.1	1	1	1	1	1	1	11111	1	1	1	1	1	1
8206	1	1	2	1	2	2	2	5	1	0	1	0	0	0	0	0	0	0	0	0	0	0	0	0	0	0	0	0	0	1	2	174	1.74	110	55	18.2	1	1	1	1	1	1	11111	1	0	0	0	0	0
8227	2	2	2	1	2	2	2	2	1	1	2	0	0	0	0	0	0	0	0	0	0	0	0	0	0	0	0	0	0	1	0	170	1.7	90	45	15.6	1	1	1	1	1	1	11111	1	0	0	0	0	0
8417	1	1	3	1	2	2	2	5	1	0	2	0	0	0	0	0	0	0	0	0	0	0	0	0	0	0	0	0	0	1	5	172	1.72	120	60	20.3	1	1	1	1	1	1	11111	1	3	3	3	3	3
8594	1	1	4	1	2	2	2	5	1	0	1	0	0	0	0	0	0	0	0	0	0	0	0	0	0	0	0	0	0	1	2	187	1.87	115	57.5	16.4	1	1	1	1	1	1	11111	1	0	0	0	0	0
8870	2	2	4	1	2	2	2	4	1	0	1	0	0	0	0	0	0	0	0	0	0	0	0	0	0	0	0	0	0	1	5	170	1.7	140	70	24.2	2	1	1	1	1	1	11111	1	0	0	0	0	0
8980	1	1	2	1	2	2	2	4	1	0	1	0	0	0	0	0	0	0	0	0	0	0	0	0	0	0	0	0	0	1	6	185	1.85	170	85	24.8	2	1	1	1	1	1	11111	1	1	1	1	1	1
9204	1	2	3	1	2	2	2	4	1	1	2	0	0	0	0	0	0	0	0	0	0	0	0	0	0	0	0	0	0	1	2	172	1.72	120	60	20.3	1	1	1	1	1	1	11111	1	0	0	0	0	0
9308	2	2	1	1	2	2	2	5	1	0	1	0	0	0	0	0	0	0	0	0	0	0	0	0	0	0	0	0	0	1	2	172	1.72	125	62.5	21.1	1	1	1	1	1	1	11111	1	1	0	1	1	1
9478	1	2	2	1	2	2	2	5	1	1	2	0	0	0	0	0	0	0	0	0	0	0	0	0	0	0	0	0	0	1	1	172	1.72	104	52	17.6	1	1	1	1	1	1	11111	1	1	1	1	1	1
9620	1	2	1	1	2	2	1	5	1	0	1	0	0	0	0	0	0	0	0	0	0	0	0	0	0	0	0	0	0	1	3	178	1.78	164	82	25.9	2	1	1	1	1	1	11111	1	1	1	1	2	1
9859	2	2	4	1	2	2	2	4	1	0	4	0	0	0	0	0	0	0	0	0	0	0	0	0	0	0	0	0	0	1	5	178	1.78	120	60	18.9	1	1	1	1	1	1	11111	1	3	3	3	3	3
10031	1	1	3	2	2	2	2	5	1	0	1	0	0	0	0	0	0	0	0	0	0	0	0	0	0	0	0	0	0	1	0	165	1.65	108	54	19.8	1	1	1	1	1	1	11111	1	1	1	1	1	1
10190	2	2	3	1	2	2	2	4	1	0	1	0	0	0	0	0	0	0	0	0	0	0	0	0	0	0	0	0	0	1	6	180	1.8	110	55	17	1	1	1	1	1	1	11111	1	2	2	2	2	0
10217	1	1	4	1	2	2	2	5	1	0	1	0	0	0	0	0	0	0	0	0	0	0	0	0	0	0	0	0	0	1	1	193	1.93	196	98	26.3	2	1	1	1	1	1	11111	1	1	1	1	1	1
10218	2	2	4	1	2	2	2	4	1	1	4	0	0	0	0	0	0	0	0	0	0	0	0	0	0	0	0	0	0	1	0	171	1.71	112	56	19.2	1	1	1	1	1	1	11111	1	0	0	0	0	0
10219	1	2	2	1	2	2	2	4	1	0	1	0	0	0	0	0	0	0	0	0	0	0	0	0	0	0	0	0	0	1	2	176	1.76	135	67.5	21.8	1	1	1	1	1	1	11111	1	1	1	1	1	1
10220	2	2	1	1	2	2	2	3	1	1	1	0	0	0	0	0	0	0	0	0	0	0	0	0	0	0	0	0	0	1	0	181	1.81	140	70	21.4	1	1	1	1	1	1	11111	1	3	2	2	1	2
10222	2	2	2	1	2	2	2	4	1	0	1	0	0	0	0	0	0	0	0	0	0	0	0	0	0	0	0	0	0	1	0	178	1.78	120	60	18.9	1	1	1	1	1	1	11111	1	0	0	0	0	0
10329	2	2	2	1	2	2	2	4	1	0	1	0	0	0	0	0	0	0	0	0	0	0	0	0	0	0	0	0	0	1	3	180	1.8	140	70	21.6	1	1	1	1	1	1	11111	1	1	0	0	0	0
10338	2	2	4	1	2	2	1	3	1	1	2	0	0	0	0	0	0	0	0	0	0	0	0	0	0	0	0	0	0	1	2	183	1.83	180	90	26.9	2	1	1	1	1	1	11111	1	2	2	2	2	2
10385	1	1	4	1	2	2	2	5	1	1	2	0	0	0	0	0	0	0	0	0	0	0	0	0	0	0	0	0	0	1	2	172	1.72	119	59.5	20.1	1	1	1	1	1	1	11111	1	1	0	0	2	2
10452	1	1	1	2	2	2	2	1	3	1	1	0	0	0	0	0	0	0	0	0	0	0	0	0	0	0	0	0	0	1	5	180	1.8	100	50	15.4	1	1	1	1	1	1	11111	1	3	2	1	2	2
10712	1	1	2	1	2	2	2	4	1	1	2	0	0	0	0	0	0	0	0	0	0	0	0	0	0	0	0	0	0	1	1	176	1.76	140	70	22.6	1	1	1	1	1	1	11111	1	1	1	1	1	1
10175	2	2	1	1	3	2	2	5	1	1	4	0	0	0	0	0	0	0	0	0	0	0	0	0	0	0	0	0	0	1	1	168	1.68	140	70	24.8	2	4	4	2	4	2	44242	0.156862	1	2	1	0	0
9023	1	1	3	2	3	2	2	5	2	0	2	1	0	1	0	0	1	0	0	0	0	0	0	1	0	0	0	4	3	1	2	178	1.78	135	67.5	21.3	1	3	3	2	4	3	33243	0.312187	1	1	3	1	3
9660	2	1	1	1	3	2	1	5	1	0	1	0	0	0	0	0	0	0	0	0	0	0	0	0	0	0	0	0	0	1	5	174	1.74	148	74	24.4	2	3	4	2	2	3	34223	0.41136	1	1	1	1	1
10962	1	1	2	1	3	2	2	1	1	1	2	0	0	0	0	0	0	0	0	0	0	0	0	0	0	0	0	0	0	1	4	188	1.88	140	70	19.8	1	3	3	2	2	3	33223	0.506025	1	1	1	1	1
4656	1	1	4	1	3	2	2	6	2	0	2	0	0	0	0	0	0	0	0	0	0	0	0	0	0	0	0	0	0	1	6	188	1.88	169	84.5	23.9	1	4	3	1	2	1	43121	0.539285	2	2	2	2	2
4180	1	2	3	1	3	2	2	5	1	0	2	0	0	0	0	0	0	0	0	0	0	0	0	0	0	0	0	0	0	1	2	169	1.69	155	77.5	27.1	2	2	1	2	3	3	21233	0.632999	1	1	1	3	1
3236	1	2	1	1	3	2	2	3	1	0	2	0	0	0	0	0	0	0	0	0	0	0	0	0	0	0	0	0	0	1	6	172	1.72	130	65	22	1	5	1	1	1	1	51111	0.654966	0	2	1	3	2
4657	1	1	1	1	3	2	2	1	2	0	2	0	0	0	0	0	0	0	0	0	0	0	0	0	0	0	0	0	0	1	2	189	1.89	140	70	19.6	1	1	3	3	2	1	13321	0.719898	2	1	2	1	2
7387	2	2	1	2	3	2	2	3	2	0	4	0	0	0	0	0	0	0	0	0	0	0	0	0	0	0	0	0	0	1	4	160	1.6	105	52.5	20.5	1	1	1	5	1	1	11511	0.767078	1	2	1	2	1
4074	1	1	2	1	3	2	2	2	1	0	2	0	0	0	0	0	0	0	0	0	0	0	0	0	0	0	0	0	0	1	2	178	1.78	150	75	23.7	1	1	1	1	3	2	11132	0.812263	0	0	0	0	0
6829	1	2	2	1	3	2	2	2	2	0	4	0	0	0	0	0	0	0	0	0	0	0	0	0	0	0	0	0	0	1	2	165	1.65	140	70	25.7	2	1	1	1	2	3	11123	0.824144	1	1	1	2	1
532	2	2	1	1	3	2	1	3	1	1	1	1	0	0	0	0	0	0	0	0	0	0	0	0	0	0	0	1	1	1	2	174	1.74	180	90	29.7	3	2	1	1	2	2	21122	0.826741	3	3	3	3	3
335	2	2	2	1	3	2	2	5	1	0	1	0	0	0	0	0	0	0	0	0	0	0	0	0	0	0	0	0	0	1	3	172	1.72	160	80	27	2	1	1	1	1	3	11113	0.882022	2	2	2	2	2
1106	1	1	4	1	3	2	2	4	1	1	2	0	0	0	0	0	0	0	0	0	0	0	0	0	0	0	0	0	0	1	3	179	1.79	150	75	23.4	1	1	1	1	1	3	11113	0.882022	1	1	1	1	1
2043	1	1	4	1	3	2	2	5	1	0	2	0	0	0	0	0	0	0	0	0	0	0	0	1	0	0	0	1	1	1	1	170	1.7	160	80	27.7	2	1	1	1	1	3	11113	0.882022	2	2	2	2	1
10107	1	1	1	1	3	2	2	2	1	1	4	0	0	0	0	0	0	0	0	0	0	0	0	0	0	0	0	0	0	1	0	170	1.7	170	85	29.4	3	1	1	1	1	3	11113	0.882022	1	1	2	2	1
3058	1	1	4	1	3	2	2	4	1	0	2	0	0	0	0	0	0	0	0	0	0	0	0	0	0	0	0	0	0	1	1	185	1.85	176	88	25.7	2	2	1	1	1	2	21112	0.88462	1	1	3	2	2
4032	2	2	1	1	3	2	2	3	2	0	4	0	0	0	0	0	0	0	0	0	0	0	0	0	0	0	0	0	0	1	1	172	1.72	120	60	20.3	1	1	1	1	2	2	11122	0.892783	1	1	0	1	0
5057	1	1	2	1	3	2	2	5	1	0	2	0	0	0	0	0	0	0	0	0	0	0	0	0	0	0	0	0	0	1	3	200	2	194	97	24.3	2	1	1	1	2	2	11122	0.892783	1	0	0	1	1
6481	1	2	2	2	3	2	2	2	2	0	4	1	0	0	0	0	0	0	0	0	0	0	0	0	0	0	0	1	1	1	3	160	1.6	135	67.5	26.4	2	1	1	1	2	2	11122	0.892783	1	1	1	1	1
7058	1	1	4	1	3	2	2	5	2	0	2	0	0	0	0	0	0	0	0	0	0	0	0	0	0	0	0	0	0	1	3	176	1.76	140	70	22.6	1	1	1	1	2	2	11122	0.892783	1	1	1	1	0
8443	2	2	1	1	3	2	2	3	2	0	2	0	0	0	0	0	0	0	0	0	0	1	0	0	0	0	1	2	2	1	2	176	1.76	160	80	25.8	2	1	1	1	2	2	11122	0.892783	1	1	3	1	1
10364	1	1	2	2	3	2	1	6	2	0	2	0	0	0	0	0	0	0	0	0	0	0	0	0	0	0	0	0	0	1	3	165	1.65	100	50	18.4	1	1	1	1	2	2	11122	0.892783	1	1	1	1	1
9695	1	2	2	1	3	2	2	1	1	0	4	0	0	0	0	0	0	0	0	0	0	0	0	0	0	0	0	0	0	1	6	160	1.6	120	60	23.4	1	2	1	1	1	1	21111	0.933958	2	1	2	1	2
5238	1	1	4	1	3	2	2	4	1	1	2	0	0	0	0	0	0	0	0	0	0	0	0	0	0	0	0	0	0	1	3	180	1.8	160	80	24.7	2	1	1	1	2	1	11121	0.942121	0	0	0	0	0
6380	1	1	2	1	3	2	2	4	2	0	2	0	0	0	0	0	0	0	0	0	0	0	0	0	0	0	0	0	0	1	2	178	1.78	152	76	24	2	1	1	1	2	1	11121	0.942121	0	0	1	0	0
7699	1	2	2	1	3	2	2	4	1	0	2	0	0	0	0	0	0	0	0	0	0	0	0	0	0	0	0	0	0	1	2	176	1.76	160	80	25.8	2	1	1	1	2	1	11121	0.942121	0	0	0	0	0
593	2	2	2	1	3	2	1	5	1	0	1	0	0	0	0	0	0	0	0	0	0	0	0	0	0	0	0	0	0	1	2	181	1.81	180	90	27.5	2	1	1	1	1	2	11112	0.950662	0	0	1	1	0
783	1	1	3	2	3	2	2	6	1	0	4	0	0	0	0	0	0	0	0	0	0	0	0	0	0	0	0	0	0	1	3	168	1.68	103	51.5	18.2	1	1	1	1	1	2	11112	0.950662	1	1	2	1	1
831	2	2	1	1	3	2	1	5	1	0	2	0	0	0	0	0	0	0	0	0	0	0	0	0	0	0	0	0	0	1	2	186	1.86	165	82.5	23.8	1	1	1	1	1	2	11112	0.950662	1	0	1	1	0
933	1	1	1	1	3	2	2	4	1	1	4	0	0	0	0	0	0	0	0	0	0	0	0	0	0	0	0	0	0	1	1	174	1.74	95	47.5	15.7	1	1	1	1	1	2	11112	0.950662	1	1	1	1	1
1282	1	2	3	1	3	2	2	5	2	0	4	0	0	0	0	0	0	0	0	0	0	0	0	0	0	0	0	0	0	1	4	175	1.75	130	65	21.2	1	1	1	1	1	2	11112	0.950662	2	2	2	2	2
2397	1	2	2	2	3	2	2	6	1	0	1	0	0	0	0	0	0	0	0	0	0	0	0	0	0	0	0	0	0	1	3	160	1.6	98	49	19.1	1	1	1	1	1	2	11112	0.950662	1	1	2	2	2
3145	1	1	4	1	3	2	2	6	1	0	1	0	0	0	0	0	0	0	0	0	0	0	0	0	0	0	0	0	0	1	2	171	1.71	150	75	25.6	2	1	1	1	1	2	11112	0.950662	1	0	0	1	0
4060	1	1	2	2	3	2	2	5	1	0	2	0	0	0	0	0	0	0	0	0	0	0	0	0	0	0	0	0	0	1	2	165	1.65	120	60	22	1	1	1	1	1	2	11112	0.950662	1	1	1	1	0
4110	1	2	3	1	3	2	2	3	3	1	4	0	0	0	0	0	0	0	0	0	0	0	0	0	0	0	0	0	0	1	1	180	1.8	160	80	24.7	2	1	1	1	1	2	11112	0.950662	1	2	3	2	1
4136	1	1	4	1	3	2	2	5	1	0	2	0	0	0	0	0	0	0	0	0	0	0	0	0	0	0	0	0	0	1	2	178	1.78	160	80	25.2	2	1	1	1	1	2	11112	0.950662	1	1	1	1	1
4142	1	1	3	1	3	2	2	5	1	0	2	0	0	0	0	0	0	0	0	0	0	0	0	0	0	0	0	0	0	1	3	179	1.79	158	79	24.7	2	1	1	1	1	2	11112	0.950662	1	1	1	1	1
4648	1	1	3	1	3	2	2	5	2	0	2	0	0	0	0	0	0	0	0	0	0	0	0	0	0	0	0	0	0	1	3	171	1.71	120	60	20.5	1	1	1	1	1	2	11112	0.950662	1	1	2	1	1
4767	1	1	4	1	3	2	1	3	1	1	2	0	0	0	0	0	0	0	0	0	0	0	0	0	0	0	0	0	0	1	1	178	1.78	120	60	18.9	1	1	1	1	1	2	11112	0.950662	2	0	1	1	0
5196	1	1	1	1	3	2	2	2	1	1	2	0	0	0	0	0	0	0	0	0	0	0	0	0	0	0	0	0	0	1	5	183	1.83	140	70	20.9	1	1	1	1	1	2	11112	0.950662	1	1	1	1	1
5619	1	1	1	1	3	2	2	4	2	0	2	0	0	0	0	0	0	0	0	0	0	0	0	0	0	0	0	0	0	1	1	172	1.72	156	78	26.4	2	1	1	1	1	2	11112	0.950662	1	1	1	1	0
6222	1	1	1	2	3	2	1	3	1	1	2	0	0	0	0	0	0	0	0	0	0	0	0	0	0	0	0	0	0	1	4	165	1.65	140	70	25.7	2	1	1	1	1	2	11112	0.950662	1	2	1	1	1
6329	1	1	2	1	3	2	2	5	2	0	2	0	0	0	0	0	0	0	0	0	0	0	0	0	0	0	0	0	0	1	3	170	1.7	165	82.5	28.5	3	1	1	1	1	2	11112	0.950662	1	0	0	1	1
6349	1	1	2	2	3	2	2	4	1	1	4	0	0	0	0	0	0	0	0	0	0	0	0	0	0	0	0	0	0	1	0	153	1.53	120	60	25.6	2	1	1	1	1	2	11112	0.950662	1	1	3	3	3
6699	1	1	2	1	3	2	2	3	2	0	2	0	0	0	0	0	0	0	0	0	0	0	0	0	0	0	0	0	0	1	0	174	1.74	131	65.5	21.6	1	1	1	1	1	2	11112	0.950662	1	1	2	1	1
6777	2	2	1	1	3	2	2	3	2	0	2	0	0	0	0	0	0	0	0	0	0	0	0	0	0	0	0	0	0	1	2	176	1.76	150	75	24.2	2	1	1	1	1	2	11112	0.950662	1	1	1	1	1
7878	2	2	1	1	3	2	2	3	2	0	4	0	0	0	0	0	0	0	0	0	0	0	0	0	0	0	0	0	0	1	3	170	1.7	138	69	23.9	1	1	1	1	1	2	11112	0.950662	1	2	1	2	1
10248	1	1	3	1	3	2	2	5	2	0	2	0	0	0	0	0	0	0	0	0	0	0	0	1	0	0	0	1	1	1	3	173	1.73	150	75	25.1	2	1	1	1	1	2	11112	0.950662	2	2	1	1	1
10528	1	1	2	1	3	2	2	5	2	0	2	0	0	0	0	0	0	0	0	0	0	0	0	0	0	0	0	0	0	1	3	179	1.79	150	75	23.4	1	1	1	1	1	2	11112	0.950662	1	0	0	1	1
10628	1	2	2	1	3	2	2	5	2	0	2	0	0	0	0	0	0	0	0	0	0	0	0	0	0	0	0	0	0	1	5	175	1.75	180	90	29.4	3	1	1	1	1	2	11112	0.950662	1	0	0	1	1
10901	1	1	3	1	3	2	2	4	1	0	2	0	0	0	0	0	0	0	0	0	0	0	0	0	0	0	0	0	0	1	5	180	1.8	148	74	22.8	1	1	1	1	1	2	11112	0.950662	3	2	3	2	2
5257	1	1	3	1	3	2	2	6	2	0	2	0	0	0	0	0	0	0	0	0	0	0	0	0	0	0	0	0	0	1	3	172	1.72	150	75	25.4	2	1	1	2	1	1	11211	0.955417	0	0	0	1	1
217	1	1	2	1	3	2	2	5	1	1	2	0	0	0	0	0	0	0	0	0	0	0	0	0	0	0	0	0	0	1	2	176	1.76	150	75	24.2	2	1	1	1	1	1	11111	1	1	0	1	1	1
308	1	2	2	1	3	2	2	4	2	0	2	0	0	0	0	0	0	0	0	0	0	0	0	0	0	0	0	0	0	1	0	175	1.75	146	73	23.8	1	1	1	1	1	1	11111	1	0	0	0	0	0
350	1	2	2	1	3	2	2	5	1	0	2	0	0	0	0	0	0	0	0	0	0	0	0	0	0	0	0	0	0	1	0	183	1.83	180	90	26.9	2	1	1	1	1	1	11111	1	1	1	1	1	1
365	1	2	1	1	3	2	2	4	2	0	2	0	0	0	0	0	0	0	0	0	0	0	0	0	0	0	0	0	0	1	0	176	1.76	180	90	29.1	3	1	1	1	1	1	11111	1	0	0	0	0	0
428	1	2	2	1	3	2	2	3	2	0	4	0	0	0	0	0	0	0	0	0	0	0	0	0	0	0	0	0	0	1	3	178	1.78	100	50	15.8	1	1	1	1	1	1	11111	1	1	1	0	1	1
572	1	2	4	1	3	2	2	5	1	1	2	0	0	0	0	0	0	0	0	0	0	0	0	0	0	0	0	0	0	1	0	183	1.83	140	70	20.9	1	1	1	1	1	1	11111	1	1	1	1	1	1
591	1	1	3	1	3	2	2	4	1	0	1	0	0	0	0	0	0	0	0	0	0	0	0	0	0	0	0	0	0	1	5	185	1.85	160	80	23.4	1	1	1	1	1	1	11111	1	3	3	3	3	3
636	2	2	3	1	3	2	2	4	2	0	2	0	0	0	0	0	0	0	0	0	0	0	0	0	0	0	0	0	0	1	1	178	1.78	120	60	18.9	1	1	1	1	1	1	11111	1	0	0	0	0	0
683	1	1	1	1	3	2	2	6	1	1	4	0	0	0	0	0	0	0	0	0	0	0	0	0	0	0	0	0	0	1	1	199	1.99	200	100	25.3	2	1	1	1	1	1	11111	1	0	1	2	3	3
761	1	2	4	1	3	2	2	4	1	0	2	0	0	0	0	0	0	0	0	0	0	0	0	0	0	0	0	0	0	1	1	162	1.62	130	65	24.8	2	1	1	1	1	1	11111	1	0	0	0	1	1
928	1	1	2	1	3	2	2	5	2	0	2	0	0	0	0	0	0	0	0	0	0	0	0	0	0	0	0	0	0	1	3	175	1.75	100	50	16.3	1	1	1	1	1	1	11111	1	0	0	0	0	0
1026	1	2	1	1	3	2	1	4	1	1	4	0	0	0	0	0	0	0	0	0	0	0	0	0	0	0	0	0	0	1	2	172	1.72	128	64	21.6	1	1	1	1	1	1	11111	1	1	0	1	2	1
1099	1	2	1	1	3	2	2	4	1	0	4	0	0	0	0	0	0	0	0	0	0	0	0	0	0	0	0	0	0	1	0	170	1.7	100	50	17.3	1	1	1	1	1	1	11111	1	1	0	1	1	0
1176	2	2	1	1	3	2	2	2	2	0	4	0	0	0	0	0	0	0	0	0	0	0	0	0	0	0	0	0	0	1	0	170	1.7	122	61	21.1	1	1	1	1	1	1	11111	1	0	0	1	0	1
1185	2	2	1	1	3	2	2	1	1	0	1	0	0	0	0	0	0	0	0	0	0	0	0	0	0	0	0	0	0	1	3	180	1.8	140	70	21.6	1	1	1	1	1	1	11111	1	3	3	3	3	3
1251	1	1	2	1	3	2	2	5	1	0	1	0	0	0	0	0	0	0	0	0	0	0	0	0	0	0	0	0	0	1	0	178	1.78	120	60	18.9	1	1	1	1	1	1	11111	1	1	2	1	2	1
1394	2	2	2	1	3	2	1	2	2	0	2	0	0	0	0	0	0	0	0	0	0	0	0	0	0	0	0	0	0	1	3	175	1.75	155	77.5	25.3	2	1	1	1	1	1	11111	1	1	1	0	1	1
1419	1	2	2	1	3	2	2	6	1	0	1	0	0	0	0	0	0	0	0	0	0	0	0	0	0	0	0	0	0	1	4	181	1.81	168	84	25.6	2	1	1	1	1	1	11111	1	0	0	0	0	0
1527	1	2	1	1	3	2	1	1	2	0	4	0	0	0	0	0	0	0	0	0	0	0	0	0	0	0	0	0	0	1	6	165	1.65	140	70	25.7	2	1	1	1	1	1	11111	1	3	3	3	3	3
1600	1	1	4	1	3	2	2	6	2	0	2	0	0	0	0	0	0	0	0	0	0	0	0	0	0	0	0	0	0	1	1	170	1.7	160	80	27.7	2	1	1	1	1	1	11111	1	1	0	0	0	1
1939	1	1	2	1	3	2	2	5	1	1	2	0	0	0	0	0	0	1	0	0	0	0	0	0	0	0	0	1	1	1	1	180	1.8	160	80	24.7	2	1	1	1	1	1	11111	1	1	1	1	1	0
1983	1	1	4	1	3	2	2	5	1	1	2	0	0	0	0	0	0	0	0	0	0	0	0	0	0	0	0	0	0	1	5	177	1.77	160	80	25.5	2	1	1	1	1	1	11111	1	1	1	1	1	1
2075	1	2	1	1	3	2	2	4	2	0	2	0	0	0	0	0	0	0	0	0	0	0	0	0	0	0	0	0	0	1	0	175	1.75	160	80	26.1	2	1	1	1	1	1	11111	1	0	0	0	0	0
2139	2	1	1	1	3	2	2	5	1	1	2	0	0	0	0	0	0	0	0	0	0	0	0	0	0	0	0	0	0	1	4	170	1.7	150	75	26	2	1	1	1	1	1	11111	1	1	1	1	1	1
2242	2	2	1	1	3	2	2	4	2	0	2	0	0	0	0	0	0	0	0	0	0	0	0	0	0	0	0	0	0	1	3	180	1.8	160	80	24.7	2	1	1	1	1	1	11111	1	1	0	0	0	0
2493	1	1	4	1	3	2	2	5	1	0	1	0	0	1	0	0	0	0	0	0	0	0	0	0	0	0	0	1	1	1	6	183	1.83	180	90	26.9	2	1	1	1	1	1	11111	1	1	1	1	2	2
2520	1	2	3	1	3	2	2	5	1	0	2	0	0	0	0	0	0	0	0	0	0	0	0	0	0	0	0	0	0	1	2	177	1.77	146	73	23.3	1	1	1	1	1	1	11111	1	0	0	1	0	0
2804	1	1	1	1	3	2	2	2	2	0	2	0	0	0	0	0	0	0	0	0	0	0	0	0	0	0	0	0	0	1	0	180	1.8	140	70	21.6	1	1	1	1	1	1	11111	1	0	0	0	0	0
2930	2	2	2	1	3	2	2	4	2	0	2	0	0	0	0	0	0	0	0	0	0	0	0	0	0	0	0	0	0	1	3	181	1.81	195	97.5	29.8	3	1	1	1	1	1	11111	1	0	0	0	1	1
2955	1	1	4	1	3	2	2	6	2	0	2	0	0	0	0	0	0	0	0	0	0	0	0	0	0	0	0	0	0	1	2	180	1.8	145	72.5	22.4	1	1	1	1	1	1	11111	1	0	0	0	1	0
3018	1	1	4	1	3	2	2	5	1	1	2	0	0	0	0	0	0	0	0	0	0	0	0	0	0	0	0	0	0	1	3	177	1.77	160	80	25.5	2	1	1	1	1	1	11111	1	1	0	3	1	0
3143	1	1	3	2	3	2	1	5	2	0	2	0	0	0	0	0	0	0	0	0	0	0	0	0	0	0	0	0	0	1	2	183	1.83	200	100	29.9	3	1	1	1	1	1	11111	1	0	2	1	1	0
3272	1	1	2	1	3	2	2	4	1	1	4	0	0	0	0	0	0	0	0	0	0	0	0	0	0	0	0	0	0	1	5	181	1.81	142	71	21.7	1	1	1	1	1	1	11111	1	1	1	1	1	1
3317	1	1	2	1	3	2	2	5	1	0	1	0	0	0	0	0	0	0	0	0	0	0	0	0	0	0	0	0	0	1	2	172	1.72	130	65	22	1	1	1	1	1	1	11111	1	1	0	0	0	0
3399	2	2	2	1	3	2	2	2	1	1	4	0	0	0	0	0	0	0	0	1	0	0	0	0	0	0	0	1	1	1	6	167	1.67	124	62	22.2	1	1	1	1	1	1	11111	1	1	1	1	1	1
3473	2	2	1	1	3	2	2	3	2	0	4	0	0	0	0	0	0	0	0	0	0	0	0	0	0	0	0	0	0	1	6	170	1.7	108	54	18.7	1	1	1	1	1	1	11111	1	0	0	0	0	1
3510	1	2	2	1	3	2	2	5	1	0	1	0	0	0	0	0	0	0	0	0	0	0	0	0	0	0	0	0	0	1	6	177	1.77	135	67.5	21.5	1	1	1	1	1	1	11111	1	2	2	2	2	2
3602	2	2	1	1	3	2	2	5	1	0	1	0	0	0	0	0	0	0	0	0	0	0	0	0	0	0	0	0	0	1	6	187	1.87	140	70	20	1	1	1	1	1	1	11111	1	2	1	1	1	1
3618	1	1	4	1	3	2	1	5	2	0	2	0	0	0	0	0	0	0	0	0	0	0	0	0	0	0	0	0	0	1	2	170	1.7	130	65	22.5	1	1	1	1	1	1	11111	1	0	0	0	0	0
3636	2	2	2	1	3	2	2	3	2	0	2	0	0	0	0	0	0	0	0	0	0	0	0	0	0	0	0	0	0	1	5	168	1.68	115	57.5	20.4	1	1	1	1	1	1	11111	1	1	0	1	0	1
3833	1	2	3	1	3	2	2	6	1	1	2	0	0	0	0	0	0	0	0	0	0	0	0	0	0	0	0	0	0	1	0	170	1.7	105	52.5	18.2	1	1	1	1	1	1	11111	1	1	0	0	0	0
3834	1	1	3	1	3	2	2	2	2	0	2	0	0	0	0	0	0	0	0	0	0	0	0	0	0	0	0	0	0	1	4	176	1.76	130	65	21	1	1	1	1	1	1	11111	1	1	0	1	1	1
3931	2	2	2	1	3	2	2	4	1	0	2	0	0	0	0	0	0	0	0	0	0	0	0	0	0	0	0	0	0	1	0	170	1.7	152	76	26.3	2	1	1	1	1	1	11111	1	0	0	0	0	0
3932	1	2	3	1	3	2	2	4	1	0	2	0	0	0	0	0	0	0	0	0	0	0	0	0	0	0	0	0	0	1	0	175	1.75	150	75	24.5	2	1	1	1	1	1	11111	1	0	0	0	0	0
3934	1	1	2	1	3	2	2	4	1	1	2	0	0	0	0	0	0	0	0	0	0	0	0	0	0	0	0	0	0	1	0	178	1.78	120	60	18.9	1	1	1	1	1	1	11111	1	1	0	0	1	0
3936	1	1	4	1	3	2	2	4	1	0	2	0	0	0	0	0	0	0	0	0	0	0	0	0	0	0	0	0	0	1	1	182	1.82	145	72.5	21.9	1	1	1	1	1	1	11111	1	0	0	0	0	0
3964	1	2	2	1	3	2	2	4	1	0	2	0	0	0	0	0	0	0	0	0	0	0	0	0	0	0	0	0	0	1	1	175	1.75	130	65	21.2	1	1	1	1	1	1	11111	1	0	0	0	0	0
4026	2	2	4	1	3	2	2	5	1	1	1	0	0	0	0	0	0	0	0	0	0	0	0	0	0	0	0	0	0	1	5	175	1.75	144	72	23.5	1	1	1	1	1	1	11111	1	0	0	0	0	0
4035	1	2	2	1	3	2	2	5	1	1	2	0	0	0	0	0	0	0	0	0	0	0	0	0	0	0	0	0	0	1	1	169	1.69	110	55	19.3	1	1	1	1	1	1	11111	1	2	1	1	2	2
4084	1	1	2	1	3	2	2	4	1	1	2	0	0	0	0	0	0	0	0	0	0	1	0	0	0	0	0	1	1	1	4	170	1.7	134	67	23.2	1	1	1	1	1	1	11111	1	0	0	0	2	2
4102	1	2	4	2	3	2	2	5	1	0	1	0	0	0	0	0	0	0	0	0	0	0	0	0	0	0	0	0	0	1	0	168	1.68	96	48	17	1	1	1	1	1	1	11111	1	1	1	2	1	2
4147	1	2	4	1	3	2	2	5	1	0	2	0	0	0	0	0	0	0	0	0	0	0	0	0	0	0	0	0	0	1	2	178	1.78	160	80	25.2	2	1	1	1	1	1	11111	1	0	0	0	0	0
4259	1	1	3	1	3	2	2	4	2	0	2	0	0	0	0	0	0	0	0	0	0	0	0	0	0	0	0	0	0	1	5	171	1.71	115	57.5	19.7	1	1	1	1	1	1	11111	1	1	1	1	1	2
4282	1	2	1	2	3	2	2	1	2	0	3	0	0	0	0	0	0	0	0	0	0	0	0	0	0	0	0	0	0	1	6	189	1.89	200	100	28	3	1	1	1	1	1	11111	1	2	2	2	2	2
4312	1	1	2	1	3	2	2	5	2	0	2	0	0	0	0	0	0	0	0	0	0	0	0	0	0	0	0	0	0	1	2	180	1.8	140	70	21.6	1	1	1	1	1	1	11111	1	1	0	0	0	1
4349	2	2	1	1	3	2	2	2	2	0	4	0	0	0	0	0	0	0	0	0	0	0	0	0	0	0	0	0	0	1	0	165	1.65	100	50	18.4	1	1	1	1	1	1	11111	1	0	0	0	0	0
4380	1	1	4	1	3	2	2	5	1	1	2	0	0	0	0	0	0	0	0	0	0	0	0	0	0	0	0	0	0	1	1	180	1.8	140	70	21.6	1	1	1	1	1	1	11111	1	0	0	0	0	0
4384	1	2	4	1	3	2	2	3	2	1	2	0	0	0	0	0	0	0	0	0	0	0	0	0	0	0	0	0	0	1	4	173	1.73	120	60	20	1	1	1	1	1	1	11111	1	1	1	2	2	0
4388	1	1	4	1	3	2	2	5	1	1	2	0	0	0	0	0	0	0	0	0	0	0	0	0	0	0	0	0	0	1	2	172	1.72	132	66	22.3	1	1	1	1	1	1	11111	1	0	0	0	1	0
4391	1	1	3	1	3	2	2	4	1	1	2	0	0	0	0	0	0	0	0	0	0	0	0	0	0	0	0	0	0	1	4	165	1.65	125	62.5	23	1	1	1	1	1	1	11111	1	0	0	0	0	1
4423	1	1	4	1	3	2	2	4	1	0	2	0	0	0	0	0	0	0	0	0	0	0	0	0	0	0	0	0	0	1	1	175	1.75	130	65	21.2	1	1	1	1	1	1	11111	1	1	1	1	1	1
4486	1	1	3	2	3	2	2	3	2	0	2	0	0	0	0	0	0	0	0	0	0	0	0	0	0	0	0	0	0	1	5	170	1.7	130	65	22.5	1	1	1	1	1	1	11111	1	1	2	2	1	1
4673	1	2	2	2	3	2	2	3	1	0	1	0	0	0	0	0	0	0	0	0	0	0	0	0	0	0	0	0	0	1	0	150	1.5	96	48	21.3	1	1	1	1	1	1	11111	1	0	0	0	0	0
4692	1	1	2	1	3	2	2	6	2	1	4	0	0	0	0	0	0	0	0	0	0	0	0	0	0	0	0	0	0	1	5	180	1.8	134	67	20.7	1	1	1	1	1	1	11111	1	0	0	0	0	0
5035	1	1	2	2	3	2	2	4	1	1	2	0	0	0	0	0	0	0	0	0	0	0	0	0	0	0	0	0	0	1	0	165	1.65	96	48	17.6	1	1	1	1	1	1	11111	1	1	1	1	1	1
5148	1	1	3	2	3	2	2	5	1	0	2	0	0	0	0	0	0	0	0	0	0	0	0	0	0	0	0	0	0	1	2	163	1.63	110	55	20.7	1	1	1	1	1	1	11111	1	1	0	2	1	0
5184	2	2	1	1	3	2	2	3	2	0	4	0	0	0	0	0	0	0	0	0	0	0	0	0	0	0	0	0	0	1	5	178	1.78	134	67	21.1	1	1	1	1	1	1	11111	1	1	0	0	1	0
5330	2	2	2	1	3	2	2	2	2	0	4	0	0	0	0	0	0	0	0	0	0	0	0	0	0	0	0	0	0	1	5	175	1.75	160	80	26.1	2	1	1	1	1	1	11111	1	2	1	2	2	2
5382	1	1	2	1	3	2	2	5	1	0	4	0	0	0	0	0	0	0	0	0	0	0	0	0	0	0	0	0	0	1	2	172	1.72	140	70	23.7	1	1	1	1	1	1	11111	1	1	0	0	1	0
5547	1	2	2	1	3	2	1	2	2	0	4	1	0	0	0	0	0	0	0	0	0	0	0	0	0	0	0	1	1	1	5	180	1.8	164	82	25.3	2	1	1	1	1	1	11111	1	1	0	1	1	1
5618	2	2	2	1	3	2	2	5	1	0	2	0	0	0	0	0	0	0	0	0	0	0	0	0	0	0	0	0	0	1	2	180	1.8	135	67.5	20.8	1	1	1	1	1	1	11111	1	0	0	0	1	1
5665	1	1	3	1	3	2	2	5	1	0	2	0	0	1	0	0	0	0	0	0	0	1	0	0	0	0	0	2	2	1	1	176	1.76	170	85	27.4	2	1	1	1	1	1	11111	1	0	0	0	0	1
5896	1	1	4	1	3	2	2	5	2	0	2	0	0	0	0	0	0	0	0	0	0	0	0	0	0	0	0	0	0	1	1	191	1.91	185	92.5	25.4	2	1	1	1	1	1	11111	1	0	0	0	1	0
5913	1	2	2	1	3	2	2	5	2	0	2	0	0	0	0	0	0	0	0	0	0	0	0	0	0	0	0	0	0	1	2	183	1.83	155	77.5	23.1	1	1	1	1	1	1	11111	1	0	0	1	1	1
5933	2	1	3	1	3	2	1	4	2	0	2	0	0	0	0	0	0	0	0	0	0	0	0	0	0	0	0	0	0	1	3	165	1.65	120	60	22	1	1	1	1	1	1	11111	1	0	0	0	0	0
5966	2	2	3	1	3	2	1	4	1	1	2	0	0	0	0	0	0	0	0	0	0	0	0	0	0	0	0	0	0	1	2	171	1.71	121	60.5	20.7	1	1	1	1	1	1	11111	1	0	0	0	0	0
6006	1	2	4	1	3	2	2	5	2	0	2	0	0	0	0	0	0	0	0	0	0	0	0	1	0	0	0	1	1	1	1	172	1.72	130	65	22	1	1	1	1	1	1	11111	1	2	2	1	2	2
6013	1	1	4	2	3	2	2	5	1	1	2	0	0	0	0	0	0	0	0	0	0	1	0	0	0	0	0	1	1	1	2	185	1.85	118	59	17.2	1	1	1	1	1	1	11111	1	1	1	1	1	0
6022	2	2	1	1	3	2	2	5	1	0	1	0	0	0	0	0	0	0	0	0	0	0	0	0	0	0	0	0	0	1	2	175	1.75	130	65	21.2	1	1	1	1	1	1	11111	1	0	0	0	0	0
6072	1	1	4	1	3	2	1	5	2	0	2	0	0	0	0	0	0	0	0	0	0	0	0	0	0	0	0	0	0	1	4	172	1.72	120	60	20.3	1	1	1	1	1	1	11111	1	2	2	2	2	2
6101	1	2	3	2	3	2	1	3	1	1	2	0	0	0	0	0	0	0	0	0	0	0	0	0	0	0	0	0	0	1	2	160	1.6	88	44	17.2	1	1	1	1	1	1	11111	1	0	0	1	0	1
6425	1	1	3	1	3	2	2	6	1	1	2	0	0	0	0	0	0	0	0	0	0	0	0	0	0	0	0	0	0	1	3	182	1.82	124	62	18.7	1	1	1	1	1	1	11111	1	1	1	1	1	1
6523	2	1	2	1	3	2	2	2	1	1	2	0	0	0	0	0	0	0	0	0	0	0	0	0	0	0	0	0	0	1	0	176	1.76	108	54	17.4	1	1	1	1	1	1	11111	1	0	1	0	0	0
6537	1	2	1	1	3	2	2	6	1	0	1	0	0	0	0	0	0	0	0	0	0	0	0	0	0	0	0	0	0	1	2	168	1.68	130	65	23	1	1	1	1	1	1	11111	1	1	0	1	1	0
6624	2	2	1	1	3	2	2	4	1	1	2	0	0	0	0	0	0	0	0	0	0	0	0	0	0	0	0	0	0	1	2	170	1.7	148	74	25.6	2	1	1	1	1	1	11111	1	0	0	0	0	0
6640	1	2	1	1	3	2	2	2	2	0	4	0	0	0	0	0	0	0	0	0	0	0	0	0	0	0	0	0	0	1	3	172	1.72	120	60	20.3	1	1	1	1	1	1	11111	1	2	2	2	2	2
6649	1	1	1	1	3	2	2	5	2	0	2	0	0	0	0	0	0	0	0	0	0	0	0	0	0	0	0	0	0	1	2	176	1.76	134	67	21.6	1	1	1	1	1	1	11111	1	1	1	1	1	0
6702	1	1	4	1	3	2	2	3	2	0	2	0	0	1	0	0	0	0	0	0	0	0	0	0	0	0	0	1	1	1	4	173	1.73	127	63.5	21.2	1	1	1	1	1	1	11111	1	2	0	1	2	1
6767	1	1	3	1	3	2	2	4	2	0	2	0	0	0	0	0	0	0	0	0	0	0	0	0	0	0	0	0	0	1	5	170	1.7	150	75	26	2	1	1	1	1	1	11111	1	0	0	0	0	0
6816	1	1	3	1	3	2	2	4	2	0	2	0	0	0	0	0	0	0	0	0	0	0	0	0	0	0	0	0	0	1	1	186	1.86	190	95	27.5	2	1	1	1	1	1	11111	1	0	0	0	0	0
6844	1	1	3	1	3	2	2	3	2	0	4	0	0	0	0	0	0	0	0	0	0	0	0	0	0	0	0	0	0	1	3	176	1.76	145	72.5	23.4	1	1	1	1	1	1	11111	1	1	1	1	1	0
7108	2	2	2	1	3	2	2	2	2	0	4	0	0	0	0	0	0	0	0	0	0	0	0	0	0	0	0	0	0	1	4	175	1.75	125	62.5	20.4	1	1	1	1	1	1	11111	1	0	0	0	0	0
7185	1	1	3	1	3	2	2	6	2	0	4	0	0	0	0	0	0	0	0	0	0	1	0	0	0	0	0	1	1	1	0	185	1.85	130	65	19	1	1	1	1	1	1	11111	1	1	0	1	0	1
7189	2	2	2	1	3	2	2	4	2	0	2	0	0	0	0	0	0	0	0	0	0	0	0	0	0	0	0	0	0	1	3	188	1.88	168	84	23.8	1	1	1	1	1	1	11111	1	1	1	1	1	1
7395	1	1	4	1	3	2	2	5	2	0	2	0	0	0	0	0	0	0	0	0	0	0	0	0	0	0	0	0	0	1	2	170	1.7	148	74	25.6	2	1	1	1	1	1	11111	1	0	0	0	0	0
7411	1	1	2	1	3	2	2	4	2	0	2	0	0	0	0	0	0	0	0	0	0	0	0	0	0	0	0	0	0	1	5	183	1.83	190	95	28.4	3	1	1	1	1	1	11111	1	0	0	0	0	0
7426	1	1	2	1	3	2	2	4	1	1	2	0	0	0	0	0	0	0	0	0	0	0	0	0	0	0	0	0	0	1	4	175	1.75	140	70	22.9	1	1	1	1	1	1	11111	1	1	0	0	0	0
7580	1	1	2	1	3	2	2	5	2	0	2	0	0	0	0	0	0	0	0	0	0	0	0	0	0	0	0	0	0	1	0	175	1.75	120	60	19.6	1	1	1	1	1	1	11111	1	0	0	0	0	0
7650	1	1	4	1	3	2	2	2	1	0	2	0	0	0	0	0	0	0	0	0	0	0	0	0	0	0	0	0	0	1	2	174	1.74	100	50	16.5	1	1	1	1	1	1	11111	1	0	0	1	1	1
7696	1	2	3	2	3	2	2	5	1	1	2	0	0	0	0	0	0	0	0	0	0	0	0	0	0	0	0	0	0	1	0	170	1.7	110	55	19	1	1	1	1	1	1	11111	1	0	0	1	1	1
7779	1	1	4	1	3	2	2	5	2	0	2	0	0	0	0	0	0	0	0	0	0	0	0	0	0	0	0	0	0	1	3	182	1.82	110	55	16.6	1	1	1	1	1	1	11111	1	1	2	2	1	1
7812	2	2	1	1	3	2	2	2	2	0	2	0	0	0	0	0	0	0	0	0	0	0	0	0	0	0	0	0	0	1	1	178	1.78	120	60	18.9	1	1	1	1	1	1	11111	1	1	1	1	1	1
7848	1	1	4	1	3	2	2	6	2	0	1	0	0	0	0	0	0	0	0	0	0	0	0	0	0	0	0	0	0	1	5	180	1.8	150	75	23.1	1	1	1	1	1	1	11111	1	3	3	3	3	3
7866	2	2	1	1	3	2	2	4	1	0	1	0	0	0	0	0	0	0	0	0	0	0	0	0	0	0	0	0	0	1	1	177	1.77	140	70	22.3	1	1	1	1	1	1	11111	1	2	2	2	2	2
7869	2	2	1	1	3	2	2	4	1	0	1	0	0	0	0	0	0	0	0	0	0	0	0	0	0	0	0	0	0	1	1	175	1.75	139	69.5	22.7	1	1	1	1	1	1	11111	1	2	2	2	2	1
7899	1	1	2	1	3	2	2	5	2	0	2	0	0	0	0	0	0	0	0	0	0	0	0	0	0	0	0	0	0	1	3	186	1.86	126	63	18.2	1	1	1	1	1	1	11111	1	0	0	0	0	0
8161	2	2	1	1	3	2	1	3	2	0	4	0	0	0	0	0	0	0	0	0	0	0	0	0	0	0	0	0	0	1	0	175	1.75	143	71.5	23.3	1	1	1	1	1	1	11111	1	1	1	1	1	1
8310	1	2	2	1	3	2	2	5	2	0	2	0	0	0	0	0	0	0	0	0	0	0	0	0	0	0	0	0	0	1	2	183	1.83	155	77.5	23.1	1	1	1	1	1	1	11111	1	1	1	1	1	1
8348	1	1	2	1	3	2	2	5	2	0	2	0	0	0	0	0	0	0	0	0	0	0	0	0	0	0	0	0	0	1	1	190	1.9	192	96	26.6	2	1	1	1	1	1	11111	1	1	0	0	1	1
8586	1	1	1	1	3	2	2	6	1	0	2	0	0	0	0	0	0	0	0	0	0	0	0	0	0	0	0	0	0	1	0	180	1.8	125	62.5	19.3	1	1	1	1	1	1	11111	1	2	2	2	2	2
8934	1	1	1	1	3	2	2	6	2	0	2	0	0	0	0	0	0	0	0	0	0	0	0	0	0	0	0	0	0	1	3	180	1.8	130	65	20.1	1	1	1	1	1	1	11111	1	0	0	0	0	0
8995	2	2	1	2	3	2	2	2	1	0	2	0	0	0	0	0	0	0	0	0	0	0	0	0	0	0	0	0	0	1	4	166	1.66	130	65	23.6	1	1	1	1	1	1	11111	1	2	3	3	3	2
9029	1	1	4	2	3	2	2	5	1	1	4	0	0	0	0	0	0	0	0	0	0	0	0	0	0	0	0	0	0	1	0	187	1.87	120	60	17.2	1	1	1	1	1	1	11111	1	0	0	0	0	0
9151	1	1	2	1	3	2	2	5	2	0	2	0	0	0	0	0	0	0	0	0	0	0	0	0	0	0	0	0	0	1	3	182	1.82	150	75	22.6	1	1	1	1	1	1	11111	1	1	1	1	1	1
9224	1	2	1	1	3	2	2	2	2	0	4	0	0	0	0	0	0	0	0	0	0	0	0	0	0	0	0	0	0	1	5	170	1.7	150	75	26	2	1	1	1	1	1	11111	1	0	0	0	0	0
9413	1	2	2	1	3	2	2	3	2	0	2	0	0	0	0	0	0	0	0	0	0	0	0	0	0	0	0	0	0	1	2	178	1.78	140	70	22.1	1	1	1	1	1	1	11111	1	0	1	0	0	0
9433	1	1	4	1	3	2	2	6	1	0	2	0	0	0	0	0	0	0	0	0	0	0	0	0	0	0	0	0	0	1	3	180	1.8	140	70	21.6	1	1	1	1	1	1	11111	1	0	0	0	1	0
9504	1	2	3	1	3	2	2	3	2	0	2	0	0	0	0	0	0	0	0	0	0	0	0	0	0	0	0	0	0	1	3	178	1.78	140	70	22.1	1	1	1	1	1	1	11111	1	1	0	1	1	1
9623	2	2	2	1	3	2	2	3	2	0	2	0	0	0	0	0	0	0	0	0	0	0	0	0	0	0	0	0	0	1	4	180	1.8	160	80	24.7	2	1	1	1	1	1	11111	1	0	0	0	0	0
9701	1	1	2	1	3	2	2	4	1	0	4	0	0	0	0	0	0	0	0	0	0	0	0	0	0	0	0	0	0	1	5	178	1.78	140	70	22.1	1	1	1	1	1	1	11111	1	1	1	0	1	1
9702	1	2	3	1	3	2	2	3	2	0	2	0	0	0	0	0	0	0	0	0	0	0	0	0	0	0	0	0	0	1	4	175	1.75	130	65	21.2	1	1	1	1	1	1	11111	1	0	0	0	0	0
9704	1	1	4	1	3	2	2	3	2	0	2	0	0	0	0	0	0	0	0	0	0	0	0	0	0	0	0	0	0	1	0	172	1.72	130	65	22	1	1	1	1	1	1	11111	1	0	0	0	0	0
9829	1	1	2	1	3	2	2	5	2	0	2	0	0	0	0	0	0	0	0	0	0	0	0	0	0	0	0	0	0	1	4	178	1.78	140	70	22.1	1	1	1	1	1	1	11111	1	2	2	2	2	2
9910	2	2	2	1	3	2	2	4	2	0	2	0	0	0	0	0	0	0	0	0	0	0	0	0	0	0	0	0	0	1	1	172	1.72	120	60	20.3	1	1	1	1	1	1	11111	1	2	1	1	1	1
10009	1	1	1	1	3	2	1	4	1	0	1	0	0	0	0	0	0	0	0	0	0	0	0	0	0	0	0	0	0	1	4	171	1.71	97.5	48.75	16.7	1	1	1	1	1	1	11111	1	0	0	1	1	1
10144	1	2	3	1	3	2	2	5	2	0	2	0	0	0	0	0	0	0	0	0	0	0	0	0	0	0	0	0	0	1	5	175	1.75	160	80	26.1	2	1	1	1	1	1	11111	1	2	2	0	1	1
10255	1	2	4	2	3	2	2	4	2	0	4	0	0	0	0	0	0	0	0	0	0	0	0	0	0	0	0	0	0	1	0	160	1.6	128	64	25	2	1	1	1	1	1	11111	1	2	1	2	1	1
10263	1	1	2	1	3	2	2	5	2	0	2	0	0	0	0	0	0	0	0	0	0	0	0	0	0	0	0	0	0	1	3	178	1.78	120	60	18.9	1	1	1	1	1	1	11111	1	1	1	1	1	1
10283	1	1	1	1	3	2	2	4	1	0	4	0	0	0	0	0	0	0	0	0	0	0	0	0	0	0	0	0	0	1	0	171	1.71	110	55	18.8	1	1	1	1	1	1	11111	1	0	0	2	0	0
10529	1	2	2	1	3	2	2	2	1	0	4	0	0	0	0	0	0	0	0	0	0	0	0	0	0	0	0	0	0	1	4	162	1.62	120	60	22.9	1	1	1	1	1	1	11111	1	2	0	0	1	1
10634	2	2	1	1	3	2	2	5	2	0	2	0	0	0	0	0	0	0	0	0	0	0	0	0	0	0	0	0	0	1	0	172	1.72	120	60	20.3	1	1	1	1	1	1	11111	1	1	1	1	1	1
10651	1	1	2	1	3	2	2	4	1	0	2	0	0	0	0	0	0	0	0	0	0	0	0	0	0	0	0	0	0	1	3	165	1.65	110	55	20.2	1	1	1	1	1	1	11111	1	1	1	1	1	1
10723	1	2	2	1	3	2	2	4	1	0	1	0	0	0	0	0	0	0	0	0	0	0	0	0	0	0	0	0	0	1	2	171	1.71	121	60.5	20.7	1	1	1	1	1	1	11111	1	1	1	0	1	1
10949	1	1	2	2	3	2	2	5	2	0	2	0	0	0	0	0	0	0	0	0	0	0	0	0	0	0	0	0	0	1	0	176	1.76	135	67.5	21.8	1	1	1	1	1	1	11111	1	1	0	0	1	0
10985	1	1	2	1	3	2	2	4	2	0	2	0	0	0	0	0	0	0	0	0	0	0	0	0	0	0	0	0	0	1	1	170	1.7	126	63	21.8	1	1	1	1	1	1	11111	1	1	0	0	0	0
7088	1	1	1	2	4	3	2	6	1	1	1	0	0	0	0	0	0	0	0	0	0	0	0	0	0	0	0	0	0	1	6	199	1.99	200	100	25.3	2	2	4	4	5	5	24455	-0.0303679	2	2	2	2	2
3564	2	2	1	1	4	3	2	1	1	1	4	0	0	0	0	0	0	0	0	0	0	0	0	0	0	0	0	0	0	1	6	155	1.55	90	45	18.7	1	4	3	3	3	5	43335	0.094392	3	3	3	3	3
9108	1	2	1	1	4	3	2	3	2	0	3	1	0	0	0	0	0	0	0	0	0	0	0	0	0	0	0	1	1	1	0	172	1.72	130	65	22	1	5	4	1	3	3	54133	0.188309	2	1	2	1	2
1257	2	2	1	1	4	3	1	1	4	1	1	0	0	0	0	0	0	0	0	0	0	0	0	0	0	0	0	0	0	1	0	166	1.66	113	56.5	20.5	1	4	5	1	1	1	45111	0.460172	3	3	3	3	3
10706	1	2	4	1	4	3	2	6	2	0	1	0	0	1	0	0	0	0	0	1	0	0	0	0	0	0	0	2	2	1	2	189	1.89	116	58	16.2	1	1	1	2	4	4	11244	0.489126	1	3	2	2	2
3167	1	2	1	1	4	3	2	3	1	1	1	0	0	0	0	0	0	0	0	0	0	0	0	0	0	0	0	0	0	1	6	180	1.8	140	70	21.6	1	3	2	2	3	3	32233	0.492771	1	1	1	1	1
3627	1	1	1	2	4	3	2	4	2	0	2	0	0	0	0	0	0	0	0	0	0	0	0	0	0	0	0	0	0	1	5	165	1.65	114	57	20.9	1	1	1	1	4	3	11143	0.630306	1	2	1	1	1
7927	2	2	1	2	4	3	2	2	3	0	4	0	0	0	0	0	0	0	0	0	0	0	0	0	0	0	0	0	0	1	4	171	1.71	149	74.5	25.5	2	1	1	1	3	2	11132	0.812263	1	1	1	1	1
2258	2	2	1	1	4	3	2	2	2	0	4	0	0	0	0	0	0	0	0	0	0	0	0	0	0	0	0	0	0	1	0	172	1.72	120	60	20.3	1	1	1	1	2	3	11123	0.824144	0	0	0	0	0
3829	1	1	2	1	4	3	2	4	1	0	2	0	0	0	0	0	0	0	0	0	0	1	0	0	0	0	0	1	1	1	3	172	1.72	140	70	23.7	1	1	1	1	2	3	11123	0.824144	1	1	2	2	1
2420	1	1	4	1	4	3	2	4	1	1	2	0	0	0	0	0	0	0	0	0	0	0	0	0	0	0	0	0	0	1	1	183	1.83	150	75	22.4	1	2	1	1	2	2	21122	0.826741	1	2	2	1	1
4782	1	1	4	1	4	3	2	4	1	1	2	0	0	0	0	0	0	0	0	0	0	0	0	0	0	0	0	0	0	1	2	183	1.83	152	76	22.7	1	2	1	1	2	2	21122	0.826741	2	1	1	2	1
6666	1	2	4	1	4	3	2	6	2	1	4	0	0	0	1	0	0	0	0	0	0	0	0	0	0	0	0	1	1	1	5	174	1.74	130	65	21.5	1	1	2	2	2	1	12221	0.849187	2	1	3	1	3
1515	1	1	1	1	4	3	2	2	2	0	2	1	1	1	0	0	0	0	0	0	0	0	0	1	0	0	1	5	3	1	5	170	1.7	110	55	19	1	1	1	1	1	3	11113	0.882022	3	3	3	3	3
10204	1	2	1	1	4	3	2	2	2	1	4	0	0	0	0	0	0	0	0	0	0	0	0	0	0	0	0	0	0	1	0	172	1.72	120	60	20.3	1	1	3	1	1	1	13111	0.884383	2	1	1	2	1
935	1	1	3	1	4	3	2	4	2	0	2	1	0	1	0	0	0	0	0	0	0	0	0	0	0	0	0	2	2	1	4	178	1.78	183	91.5	28.9	3	1	1	1	2	2	11122	0.892783	2	2	2	2	0
4859	1	2	4	1	4	3	2	4	2	0	2	0	0	0	0	0	0	0	0	0	0	0	0	0	0	0	0	0	0	1	0	168	1.68	146	73	25.9	2	1	1	1	2	2	11122	0.892783	1	1	1	1	1
5487	1	1	2	1	4	3	2	5	2	0	2	0	0	0	0	0	0	0	0	0	0	1	0	0	0	0	0	1	1	1	5	160	1.6	138	69	27	2	1	1	1	2	2	11122	0.892783	1	1	1	1	2
5620	1	1	1	1	4	3	2	5	2	0	2	0	0	0	0	0	0	0	0	0	0	0	0	0	0	0	0	0	0	1	0	170	1.7	120	60	20.8	1	1	1	1	2	2	11122	0.892783	1	1	1	1	1
6089	1	2	2	2	4	3	2	5	3	0	2	0	0	0	0	0	0	0	0	0	0	0	0	0	0	0	0	0	0	1	2	164	1.64	110	55	20.4	1	1	1	1	2	2	11122	0.892783	0	0	1	1	0
6358	1	2	4	1	4	3	2	5	2	0	2	1	0	1	0	0	0	0	0	0	0	0	0	0	0	0	0	2	2	1	5	178	1.78	190	95	30	3	1	1	1	2	2	11122	0.892783	2	2	1	2	2
7933	1	1	3	1	4	3	2	5	1	1	4	0	0	0	0	0	0	0	0	0	0	0	0	0	0	0	0	0	0	1	4	182	1.82	160	80	24.2	2	1	1	1	2	2	11122	0.892783	1	2	1	0	3
8073	2	2	2	1	4	3	2	4	1	0	4	0	0	0	0	0	0	0	0	0	0	0	0	0	0	0	0	0	0	1	0	171	1.71	160	80	27.4	2	1	1	1	2	2	11122	0.892783	2	0	1	2	1
2001	1	1	3	1	4	3	1	5	2	0	2	0	0	0	0	0	0	0	0	0	0	0	0	0	0	0	0	0	0	1	2	175	1.75	160	80	26.1	2	2	1	1	1	1	21111	0.933958	2	2	2	2	2
8391	1	2	1	1	4	3	2	1	1	1	4	0	0	0	0	0	0	0	0	0	0	0	0	0	0	0	1	1	1	1	1	171	1.71	140	70	23.9	1	2	1	1	1	1	21111	0.933958	1	1	1	1	1
8659	1	1	2	1	4	3	2	3	2	0	2	0	0	0	0	0	0	0	0	0	0	0	0	0	0	0	0	0	0	1	3	172	1.72	125	62.5	21.1	1	2	1	1	1	1	21111	0.933958	1	0	0	0	0
1630	1	1	3	1	4	3	2	5	1	0	2	0	0	0	0	0	0	0	0	0	0	0	0	0	0	0	0	0	0	1	0	180	1.8	140	70	21.6	1	1	1	1	2	1	11121	0.942121	1	0	1	1	1
2414	1	1	2	1	4	3	2	3	2	0	2	1	0	1	0	0	0	0	0	0	0	0	0	0	0	0	0	2	2	1	3	175	1.75	140	70	22.9	1	1	1	1	2	1	11121	0.942121	0	0	2	2	1
7416	2	2	2	1	4	3	2	3	1	1	2	0	0	0	0	0	0	0	0	0	0	0	0	0	0	0	0	0	0	1	1	175	1.75	85	42.5	13.9	1	1	1	1	2	1	11121	0.942121	1	1	1	1	1
3112	1	2	2	1	4	3	1	2	2	0	4	0	0	0	0	0	0	0	0	0	0	0	0	0	0	0	0	0	0	1	3	170	1.7	135	67.5	23.4	1	1	1	1	1	2	11112	0.950662	1	1	1	1	1
6723	1	1	3	1	4	3	2	4	2	0	2	0	0	0	0	0	0	0	0	0	0	0	0	0	0	0	0	0	0	1	2	175	1.75	116	58	18.9	1	1	1	1	1	2	11112	0.950662	1	1	1	1	1
6946	1	1	2	1	4	3	2	6	2	0	2	0	0	0	0	0	0	0	0	0	0	0	0	0	0	0	0	0	0	1	3	173	1.73	175	87.5	29.2	3	1	1	1	1	2	11112	0.950662	2	2	2	2	0
7653	1	1	4	1	4	3	2	4	2	0	2	0	0	0	0	0	0	0	0	0	0	0	0	0	0	0	0	0	0	1	5	174	1.74	170	85	28.1	3	1	1	1	1	2	11112	0.950662	0	0	3	3	0
8181	1	1	4	1	4	3	2	5	2	0	2	0	0	0	0	0	0	0	0	0	0	0	0	0	0	0	0	0	0	1	2	181	1.81	165	82.5	25.2	2	1	1	1	1	2	11112	0.950662	1	1	1	1	1
8240	1	1	1	1	4	3	2	3	1	1	2	0	0	0	0	0	0	0	0	0	0	0	0	0	0	0	0	0	0	1	5	168	1.68	120	60	21.3	1	1	1	1	1	2	11112	0.950662	1	0	0	0	0
8581	1	1	2	1	4	3	2	5	1	1	2	1	1	0	0	0	0	0	0	0	0	0	0	0	0	0	0	2	2	1	6	178	1.78	153	76.5	24.1	2	1	1	1	1	2	11112	0.950662	1	1	1	1	1
10448	1	1	2	1	4	3	2	3	2	0	4	0	0	0	0	0	0	0	0	0	0	0	0	0	0	0	0	0	0	1	4	180	1.8	140	70	21.6	1	1	1	1	1	2	11112	0.950662	0	1	1	1	0
10543	1	2	2	1	4	3	2	2	2	0	2	0	0	0	0	0	0	0	0	0	0	0	0	0	0	0	0	0	0	1	3	168	1.68	152	76	26.9	2	1	1	1	1	2	11112	0.950662	1	1	1	1	1
10633	2	2	2	1	4	3	2	2	2	0	2	0	0	0	0	0	0	0	0	0	0	0	0	0	0	0	0	0	0	1	3	178	1.78	140	70	22.1	1	1	1	1	1	2	11112	0.950662	1	0	0	0	0
10684	1	1	1	1	4	3	2	5	2	0	2	0	0	0	0	0	0	0	0	0	0	0	0	0	0	0	0	0	0	1	3	178	1.78	156	78	24.6	2	1	1	1	1	2	11112	0.950662	1	0	0	1	0
10846	2	2	1	1	4	3	2	1	2	0	4	0	0	0	0	0	0	0	0	0	0	0	0	0	0	0	0	0	0	1	3	176	1.76	123	61.5	19.9	1	1	1	1	1	2	11112	0.950662	2	1	2	0	1
10917	1	1	3	1	4	3	2	5	2	0	2	0	0	0	0	0	0	0	0	0	0	0	0	0	0	0	0	0	0	1	1	172	1.72	140	70	23.7	1	1	1	1	1	2	11112	0.950662	1	1	1	1	0
3222	2	2	2	1	4	3	2	2	2	0	4	0	0	0	0	0	0	0	0	0	0	0	0	0	0	0	0	0	0	1	0	178	1.78	164	82	25.9	2	1	2	1	1	1	12111	0.951649	1	2	2	1	1
111	1	1	1	1	4	3	2	5	2	0	2	0	0	0	0	0	0	0	0	0	0	0	0	0	0	0	0	0	0	1	4	178	1.78	180	90	28.4	3	1	1	1	1	1	11111	1	0	0	0	0	0
271	1	1	1	1	4	3	2	5	2	0	2	0	0	0	0	0	0	0	0	0	0	0	0	0	0	0	0	0	0	1	2	175	1.75	150	75	24.5	2	1	1	1	1	1	11111	1	0	0	0	0	1
539	1	1	1	1	4	3	2	5	2	0	2	0	0	0	0	0	0	0	0	0	0	0	0	0	0	0	0	0	0	1	5	180	1.8	161	80.5	24.8	2	1	1	1	1	1	11111	1	1	1	1	1	0
866	2	2	1	1	4	3	1	1	2	0	4	0	0	0	0	0	0	0	0	0	0	0	0	0	0	0	0	0	0	1	5	180	1.8	120	60	18.5	1	1	1	1	1	1	11111	1	1	0	1	1	1
994	1	2	2	1	4	3	2	5	2	0	2	0	0	0	0	0	0	0	0	0	0	0	0	0	0	0	0	0	0	1	5	175	1.75	140	70	22.9	1	1	1	1	1	1	11111	1	0	0	0	0	0
1143	2	2	1	1	4	3	2	4	2	0	2	0	0	0	0	0	0	0	0	0	0	0	0	0	0	0	0	0	0	1	5	172	1.72	130	65	22	1	1	1	1	1	1	11111	1	0	1	1	0	1
1277	2	2	1	1	4	3	2	3	2	0	4	0	0	0	0	0	0	0	0	0	0	0	0	0	0	0	0	0	0	1	0	172	1.72	120	60	20.3	1	1	1	1	1	1	11111	1	2	2	2	2	2
1301	2	2	3	1	4	3	2	2	2	0	4	0	0	0	0	0	0	0	0	0	0	0	0	0	0	0	0	0	0	1	0	178	1.78	130	65	20.5	1	1	1	1	1	1	11111	1	0	0	0	0	0
1342	2	2	1	1	4	3	2	3	2	1	2	0	0	0	0	0	0	0	0	0	0	0	0	0	0	0	0	0	0	1	0	172	1.72	148	74	25	2	1	1	1	1	1	11111	1	1	1	2	1	2
1599	2	2	2	1	4	3	1	5	2	0	2	0	0	0	0	0	0	0	0	0	0	0	0	0	0	0	0	0	0	1	4	168	1.68	110	55	19.5	1	1	1	1	1	1	11111	1	0	0	1	1	1
1951	1	1	2	1	4	3	2	3	2	0	1	0	0	0	0	0	0	0	0	0	0	0	0	0	0	0	0	0	0	1	0	182	1.82	150	75	22.6	1	1	1	1	1	1	11111	1	3	1	2	1	2
2275	2	2	4	1	4	3	2	4	2	1	2	0	0	0	0	0	0	0	0	0	0	0	0	0	0	0	0	0	0	1	2	178	1.78	145	72.5	22.9	1	1	1	1	1	1	11111	1	0	0	0	0	0
2308	2	2	1	1	4	3	2	3	2	0	4	0	0	0	0	0	0	0	0	0	0	0	0	0	0	0	0	0	0	1	5	172	1.72	130	65	22	1	1	1	1	1	1	11111	1	1	1	0	1	1
2735	1	1	1	1	4	3	2	4	2	0	4	0	0	0	0	0	0	0	0	0	0	0	0	0	0	0	0	0	0	1	3	170	1.7	130	65	22.5	1	1	1	1	1	1	11111	1	2	1	1	2	1
3163	1	1	3	1	4	3	2	3	1	0	2	0	0	0	0	0	0	0	0	0	0	0	0	1	0	0	0	1	1	1	1	172	1.72	93	46.5	15.7	1	1	1	1	1	1	11111	1	2	1	2	1	2
3217	1	2	2	1	4	3	2	3	2	0	2	0	0	0	0	0	0	0	0	0	0	0	0	0	0	0	0	0	0	1	5	175	1.75	160	80	26.1	2	1	1	1	1	1	11111	1	0	0	0	0	0
3237	2	2	2	1	4	3	2	3	2	0	2	0	0	0	0	0	0	0	0	0	0	0	0	0	0	0	0	0	0	1	5	171	1.71	84	42	14.4	1	1	1	1	1	1	11111	1	0	0	0	0	0
3266	1	2	2	1	4	3	1	4	2	0	4	0	0	0	0	0	0	0	0	0	0	0	0	0	0	0	0	0	0	1	3	181	1.81	130	65	19.8	1	1	1	1	1	1	11111	1	1	1	2	2	1
3440	1	1	3	1	4	3	2	4	2	0	2	0	0	0	0	0	0	0	0	0	0	0	0	0	0	0	0	0	0	1	5	172	1.72	120	60	20.3	1	1	1	1	1	1	11111	1	2	2	2	2	2
3465	2	2	1	1	4	3	2	2	2	0	4	0	0	0	0	0	0	0	0	0	0	0	0	0	0	0	0	0	0	1	6	173	1.73	185	92.5	30.9	3	1	1	1	1	1	11111	1	0	0	0	0	0
3523	1	2	1	1	4	3	2	1	2	0	4	0	0	0	0	0	0	0	0	0	0	0	0	0	0	0	0	0	0	1	4	176	1.76	130	65	21	1	1	1	1	1	1	11111	1	1	1	1	1	1
3565	1	1	2	1	4	3	2	5	2	0	2	0	0	0	0	0	0	0	0	0	0	0	0	0	0	0	0	0	0	1	2	175	1.75	150	75	24.5	2	1	1	1	1	1	11111	1	0	0	0	0	0
3746	1	1	2	1	4	3	2	2	2	0	2	0	0	0	0	0	0	0	0	0	0	0	0	0	0	0	0	0	0	1	6	172	1.72	140	70	23.7	1	1	1	1	1	1	11111	1	0	0	0	0	0
3935	1	1	2	1	4	3	2	3	2	0	4	0	0	0	0	0	0	0	0	0	0	0	0	0	0	0	0	0	0	1	1	183	1.83	180	90	26.9	2	1	1	1	1	1	11111	1	1	0	1	1	1
3974	1	2	2	1	4	3	2	1	2	1	2	0	0	0	0	0	0	0	0	0	0	0	0	0	0	0	0	0	0	1	3	177	1.77	130	65	20.7	1	1	1	1	1	1	11111	1	0	0	0	1	1
4046	2	2	2	1	4	3	2	4	1	1	4	0	0	0	0	0	0	0	0	0	0	0	0	0	0	0	0	0	0	1	2	166	1.66	110	55	20	1	1	1	1	1	1	11111	1	2	3	2	2	1
4328	2	2	1	1	4	3	2	1	2	0	4	0	0	0	0	0	0	0	0	0	0	0	0	0	0	0	0	0	0	1	6	165	1.65	138	69	25.3	2	1	1	1	1	1	11111	1	2	2	2	1	1
4538	2	2	2	1	4	3	2	5	1	0	2	0	0	0	0	0	0	0	0	0	0	0	0	0	0	0	0	0	0	1	2	182	1.82	150	75	22.6	1	1	1	1	1	1	11111	1	2	2	2	1	1
4743	1	1	3	1	4	3	2	6	2	0	2	0	0	0	0	0	0	0	0	0	0	0	0	0	0	0	0	0	0	1	3	180	1.8	130	65	20.1	1	1	1	1	1	1	11111	1	0	0	0	0	0
4781	1	2	1	1	4	3	2	4	2	1	2	0	0	0	0	0	0	0	0	0	0	0	0	0	0	0	0	0	0	1	2	175	1.75	150	75	24.5	2	1	1	1	1	1	11111	1	1	1	1	1	1
5227	1	1	1	1	4	3	2	5	2	0	2	0	0	0	0	0	0	0	0	0	0	0	0	0	0	0	0	0	0	1	2	175	1.75	136	68	22.2	1	1	1	1	1	1	11111	1	1	0	1	1	1
5273	1	1	2	1	4	3	2	5	2	0	2	0	0	0	0	0	0	0	0	0	0	0	0	0	0	0	0	0	0	1	1	178	1.78	140	70	22.1	1	1	1	1	1	1	11111	1	0	1	2	1	1
5639	1	1	3	1	4	3	2	5	2	0	2	0	0	0	0	0	0	0	0	0	0	0	0	0	0	0	0	0	0	1	1	178	1.78	152	76	24	2	1	1	1	1	1	11111	1	1	0	1	1	1
5929	1	1	4	1	4	3	2	5	2	0	2	0	0	0	0	0	0	0	0	0	0	0	0	0	0	0	0	0	0	1	3	182	1.82	150	75	22.6	1	1	1	1	1	1	11111	1	2	2	1	2	2
5932	2	1	1	1	4	3	2	5	2	0	2	0	0	0	0	0	0	0	0	0	0	0	0	0	0	0	0	0	0	1	0	174	1.74	140	70	23.1	1	1	1	1	1	1	11111	1	1	0	1	1	1
6217	1	1	4	1	4	3	1	4	1	1	1	0	0	0	0	0	0	0	0	0	0	0	0	0	0	0	0	0	0	1	1	184	1.84	124	62	18.3	1	1	1	1	1	1	11111	1	0	0	0	0	0
6236	2	2	1	1	4	3	2	3	1	0	1	0	0	0	0	0	0	0	0	0	0	0	0	0	0	0	0	0	0	1	1	180	1.8	140	70	21.6	1	1	1	1	1	1	11111	1	1	1	1	1	1
6368	1	1	2	1	4	3	2	4	2	0	2	0	0	0	0	0	0	0	0	0	0	0	0	0	0	0	0	0	0	1	2	170	1.7	100	50	17.3	1	1	1	1	1	1	11111	1	1	0	1	1	1
6675	1	1	1	1	4	3	2	1	1	1	4	0	0	0	0	0	0	0	0	0	0	0	0	0	0	0	0	0	0	1	6	169	1.69	140	70	24.5	2	1	1	1	1	1	11111	1	2	3	2	3	2
6694	2	2	2	1	4	3	2	3	2	0	2	0	0	0	0	0	0	0	0	0	0	0	0	0	0	0	0	0	0	1	5	175	1.75	120	60	19.6	1	1	1	1	1	1	11111	1	1	0	0	0	0
6720	2	2	3	1	4	3	2	5	2	0	2	0	0	0	0	0	0	0	0	0	0	0	0	0	0	0	0	0	0	1	2	178	1.78	113	56.5	17.8	1	1	1	1	1	1	11111	1	1	0	0	1	1
6748	2	2	1	1	4	3	2	1	2	0	4	0	0	0	0	0	0	0	0	0	0	0	0	0	0	0	0	0	0	1	4	181	1.81	145	72.5	22.1	1	1	1	1	1	1	11111	1	1	0	0	0	0
6843	1	1	3	1	4	3	2	4	1	1	4	0	0	0	0	0	0	0	0	0	0	0	0	0	0	0	0	0	0	1	0	170	1.7	110	55	19	1	1	1	1	1	1	11111	1	0	0	0	0	0
6916	1	2	3	1	4	3	2	4	2	0	4	0	0	0	0	0	0	0	0	0	0	0	0	0	0	0	0	0	0	1	6	172	1.72	150	75	25.4	2	1	1	1	1	1	11111	1	0	0	0	0	0
6932	2	2	4	1	4	3	2	1	2	0	2	0	0	0	0	0	0	0	0	0	0	0	0	0	0	0	0	0	0	1	0	177	1.77	125	62.5	19.9	1	1	1	1	1	1	11111	1	0	0	0	0	0
7267	1	1	1	1	4	3	2	1	1	0	1	0	0	0	0	0	0	0	0	0	0	0	0	0	0	0	0	0	0	1	6	170	1.7	119	59.5	20.6	1	1	1	1	1	1	11111	1	1	2	2	1	2
7277	1	1	2	1	4	3	2	3	2	0	2	0	0	0	0	0	0	0	0	0	0	0	0	0	0	0	0	0	0	1	0	185	1.85	140	70	20.5	1	1	1	1	1	1	11111	1	0	0	0	0	0
7310	1	2	1	1	4	3	1	2	2	0	4	0	0	0	0	0	0	0	0	0	0	0	0	1	0	0	0	1	1	1	1	173	1.73	130	65	21.7	1	1	1	1	1	1	11111	1	0	0	1	1	1
7318	1	2	3	1	4	3	2	3	1	0	4	0	0	0	0	0	0	0	0	0	0	0	0	0	0	0	0	0	0	1	5	166	1.66	134	67	24.3	2	1	1	1	1	1	11111	1	0	0	1	1	1
7353	1	1	1	1	4	3	2	4	2	0	2	0	0	0	0	0	0	0	0	0	0	0	0	0	0	0	0	0	0	1	5	165	1.65	110	55	20.2	1	1	1	1	1	1	11111	1	0	0	0	0	0
7673	1	1	3	1	4	3	2	5	2	0	2	0	0	0	0	0	0	0	0	0	0	0	0	0	0	0	0	0	0	1	3	184	1.84	170	85	25.1	2	1	1	1	1	1	11111	1	0	0	0	0	0
7675	2	2	2	2	4	3	2	4	2	0	2	0	0	0	0	0	0	0	0	0	0	0	0	0	0	0	0	0	0	1	3	181	1.81	135	67.5	20.6	1	1	1	1	1	1	11111	1	0	0	0	1	0
7681	1	2	2	1	4	3	2	3	1	1	4	0	0	0	0	0	0	0	0	0	0	0	0	0	0	0	0	0	0	1	3	172	1.72	140	70	23.7	1	1	1	1	1	1	11111	1	1	0	1	1	1
7708	1	1	2	1	4	3	2	4	2	0	2	0	0	0	0	0	0	0	0	0	0	0	0	0	0	0	0	0	0	1	3	175	1.75	150	75	24.5	2	1	1	1	1	1	11111	1	0	0	0	0	0
7714	1	2	4	1	4	3	1	2	2	0	2	0	0	0	0	0	0	0	0	0	0	0	0	0	0	0	0	0	0	1	4	169	1.69	91	45.5	15.9	1	1	1	1	1	1	11111	1	1	0	1	1	0
7964	1	1	3	1	4	3	2	6	2	0	2	0	0	0	0	0	0	0	0	0	0	0	0	0	0	0	0	0	0	1	4	190	1.9	150	75	20.8	1	1	1	1	1	1	11111	1	3	2	1	3	3
8099	1	2	4	1	4	3	2	4	2	1	2	0	0	0	0	0	0	0	0	0	0	0	0	0	0	0	0	0	0	1	5	168	1.68	160	80	28.3	3	1	1	1	1	1	11111	1	1	1	0	1	1
8100	2	2	3	1	4	3	2	4	2	0	4	0	0	0	0	0	0	0	0	0	0	0	0	0	0	0	0	0	0	1	3	172	1.72	135	67.5	22.8	1	1	1	1	1	1	11111	1	0	0	0	0	0
8175	1	1	1	1	4	3	2	3	1	1	4	0	0	0	0	0	0	0	0	0	0	0	0	0	0	0	0	0	0	1	6	174	1.74	140	70	23.1	1	1	1	1	1	1	11111	1	1	1	1	1	1
8234	2	2	2	1	4	3	1	3	2	0	2	0	1	0	0	0	0	0	0	0	0	0	0	0	0	0	0	1	1	1	6	160	1.6	120	60	23.4	1	1	1	1	1	1	11111	1	0	0	1	0	1
8278	2	1	2	1	4	3	2	5	2	0	2	0	0	0	0	0	0	0	0	0	0	0	0	0	0	0	0	0	0	1	0	172	1.72	140	70	23.7	1	1	1	1	1	1	11111	1	1	1	1	1	1
8411	1	1	4	2	4	3	2	6	1	1	2	0	0	0	0	0	0	0	0	0	0	0	0	0	0	0	0	0	0	1	6	170	1.7	120	60	20.8	1	1	1	1	1	1	11111	1	1	1	2	1	2
8469	1	1	4	1	4	3	2	5	2	0	2	0	0	0	0	0	0	0	0	0	0	0	0	0	0	0	0	0	0	1	2	178	1.78	160	80	25.2	2	1	1	1	1	1	11111	1	0	0	0	0	0
8470	1	1	2	1	4	3	2	5	2	0	2	0	0	0	0	0	0	0	0	0	0	0	0	0	0	0	0	0	0	1	3	177	1.77	140	70	22.3	1	1	1	1	1	1	11111	1	1	1	1	1	1
8481	1	2	3	1	4	3	2	4	1	0	2	0	0	0	0	0	0	0	0	0	0	0	0	0	0	0	0	0	0	1	5	170	1.7	140	70	24.2	2	1	1	1	1	1	11111	1	1	0	0	0	0
8539	1	1	3	1	4	3	2	3	2	0	1	0	0	0	0	0	0	0	0	0	0	0	0	0	0	0	0	0	0	1	6	186	1.86	150	75	21.7	1	1	1	1	1	1	11111	1	0	1	2	2	2
8688	1	1	1	1	4	3	2	4	2	0	4	0	0	0	0	0	0	0	0	0	0	0	0	0	0	0	0	0	0	1	0	156	1.56	110	55	22.6	1	1	1	1	1	1	11111	1	2	2	2	2	1
8705	1	1	4	1	4	3	2	3	2	0	2	0	0	0	0	0	0	0	0	0	0	0	0	0	0	0	0	0	0	1	5	163	1.63	146	73	27.5	2	1	1	1	1	1	11111	1	2	1	2	1	1
8774	1	2	2	1	4	3	2	4	2	0	4	0	0	0	0	0	0	0	0	0	0	0	0	0	0	0	0	0	0	1	0	172	1.72	120	60	20.3	1	1	1	1	1	1	11111	1	2	3	2	2	2
8819	2	2	1	1	4	3	2	3	2	1	4	0	0	0	0	0	0	0	0	0	0	0	0	0	0	0	0	0	0	1	1	177	1.77	147	73.5	23.5	1	1	1	1	1	1	11111	1	0	0	0	0	0
8867	1	1	4	1	4	3	2	4	2	0	2	1	0	0	0	0	0	0	0	0	0	0	0	0	0	0	0	1	1	1	0	170	1.7	140	70	24.2	2	1	1	1	1	1	11111	1	0	0	0	0	0
9230	1	2	2	1	4	3	1	3	2	0	2	0	0	0	0	0	0	0	0	0	0	0	0	0	0	0	0	0	0	1	2	160	1.6	100	50	19.5	1	1	1	1	1	1	11111	1	0	0	0	0	0
9334	1	1	1	2	4	3	1	5	2	0	2	0	0	0	0	0	0	0	0	0	0	0	0	0	0	0	0	0	0	1	1	170	1.7	128	64	22.1	1	1	1	1	1	1	11111	1	0	1	0	1	1
9410	1	1	3	1	4	3	2	4	2	0	2	0	0	0	0	0	0	0	0	0	0	0	0	0	0	0	0	0	0	1	2	177	1.77	136	68	21.7	1	1	1	1	1	1	11111	1	1	1	0	0	0
9420	1	1	3	1	4	3	2	4	2	0	2	0	0	0	0	0	0	0	0	0	0	0	0	0	0	0	0	0	0	1	3	178	1.78	180	90	28.4	3	1	1	1	1	1	11111	1	1	1	1	1	1
9723	2	2	3	1	4	3	2	6	2	0	2	0	0	0	0	0	0	0	0	0	0	0	0	0	0	0	0	0	0	1	0	178	1.78	135	67.5	21.3	1	1	1	1	1	1	11111	1	0	0	0	0	0
9865	2	2	2	1	4	3	2	5	2	0	2	0	0	0	0	0	0	0	0	0	0	0	0	0	0	0	0	0	0	1	0	180	1.8	170	85	26.2	2	1	1	1	1	1	11111	1	1	1	1	1	1
9999	1	1	4	1	4	3	2	4	2	0	2	0	0	0	0	0	0	0	0	0	0	0	0	0	0	0	0	0	0	1	0	174	1.74	135	67.5	22.3	1	1	1	1	1	1	11111	1	0	0	0	0	0
10127	1	1	3	1	4	3	2	3	2	0	2	0	0	0	0	0	0	0	0	0	0	0	0	0	0	0	0	0	0	1	5	179	1.79	140	70	21.8	1	1	1	1	1	1	11111	1	1	0	0	0	0
10131	1	1	3	1	4	3	2	5	2	0	4	0	0	0	0	0	0	0	0	0	0	0	0	0	0	0	0	0	0	1	4	176	1.76	150	75	24.2	2	1	1	1	1	1	11111	1	0	1	0	0	1
10201	1	1	2	2	4	3	2	5	2	0	2	0	0	0	0	0	0	0	0	0	0	0	0	0	0	0	0	0	0	1	2	180	1.8	136	68	21	1	1	1	1	1	1	11111	1	1	1	1	1	1
10278	1	1	3	1	4	3	2	5	2	0	2	0	0	0	0	0	0	0	0	0	0	0	0	0	0	0	0	0	0	1	3	180	1.8	140	70	21.6	1	1	1	1	1	1	11111	1	0	0	0	0	0
10365	2	2	1	1	4	3	2	4	2	0	4	0	0	0	0	0	0	0	0	0	0	0	0	0	0	0	0	0	0	1	5	180	1.8	140	70	21.6	1	1	1	1	1	1	11111	1	3	3	3	3	3
10378	1	1	3	2	4	3	2	4	2	0	2	0	0	0	0	0	0	0	0	0	0	0	0	0	0	0	0	0	0	1	5	176	1.76	154	77	24.9	2	1	1	1	1	1	11111	1	0	0	1	0	1
10658	2	2	2	1	4	3	1	3	2	0	4	0	0	0	0	0	0	0	0	0	0	0	0	0	0	0	0	0	0	1	3	175	1.75	142	71	23.2	1	1	1	1	1	1	11111	1	2	0	0	0	1
10661	2	2	2	1	4	3	1	3	2	0	4	0	0	0	0	0	0	0	0	0	0	0	0	0	0	0	0	0	0	1	1	168	1.68	152	76	26.9	2	1	1	1	1	1	11111	1	1	2	1	1	1
10738	1	1	4	2	4	3	2	6	2	0	2	0	0	0	0	0	0	0	0	0	0	0	0	0	0	0	0	0	0	1	0	165	1.65	90	45	16.5	1	1	1	1	1	1	11111	1	1	2	1	2	2
10897	2	2	3	2	4	3	2	4	2	1	2	0	0	0	0	0	0	0	0	0	0	0	0	0	0	0	0	0	0	1	3	158	1.58	120	60	24	2	1	1	1	1	1	11111	1	3	2	3	2	2
10946	1	1	2	1	4	3	2	3	2	0	4	0	0	0	0	0	0	0	0	0	0	0	0	0	0	0	0	0	0	1	2	175	1.75	108	54	17.6	1	1	1	1	1	1	11111	1	0	0	0	1	0
11000	1	2	2	1	4	3	2	5	2	0	2	0	0	0	0	0	0	0	0	0	0	0	0	0	0	0	0	0	0	1	6	180	1.8	190	95	29.3	3	1	1	1	1	1	11111	1	1	2	1	2	1
11027	1	1	4	1	4	3	2	5	2	0	2	0	0	0	0	0	0	0	0	0	0	0	0	0	0	0	0	0	0	1	2	178	1.78	140	70	22.1	1	1	1	1	1	1	11111	1	0	0	0	0	0
7031	1	1	1	2	5	3	2	5	1	1	1	0	0	0	0	0	0	0	0	0	0	0	0	0	0	0	0	0	0	1	1	160	1.6	110	55	21.5	1	4	5	5	2	2	45522	0.120032	2	2	2	2	2
5882	1	1	1	1	5	3	1	3	2	0	2	0	0	0	0	0	0	0	0	0	0	1	0	1	0	0	1	3	3	1	1	168	1.68	160	80	28.3	3	1	1	1	4	5	11145	0.490517	3	3	3	3	3
4722	2	2	2	2	5	3	2	6	2	0	2	1	0	0	0	0	0	0	0	0	1	0	1	0	0	0	0	3	3	1	6	169	1.69	150	75	26.3	2	3	2	2	2	3	32223	0.573291	3	0	2	0	2
3482	2	2	2	1	5	3	2	3	2	0	2	0	0	0	0	0	0	0	0	0	0	0	0	0	0	0	0	0	0	1	1	176	1.76	115	57.5	18.6	1	1	1	1	1	5	11115	0.742233	0	0	0	0	0
829	1	1	2	1	5	3	2	5	3	1	4	1	0	1	0	0	0	0	0	0	0	0	0	0	0	0	1	3	3	1	1	174	1.74	160	80	26.4	2	2	1	1	2	3	21123	0.758102	0	0	0	0	0
990	2	2	1	1	5	3	2	2	2	0	4	0	0	0	0	0	0	0	0	0	0	0	0	0	0	0	0	0	0	1	0	172	1.72	136	68	23	1	2	2	1	2	2	22122	0.77839	0	1	2	1	0
1713	1	1	1	2	5	3	2	3	4	0	4	0	0	0	0	0	0	0	0	0	0	0	0	0	0	0	0	0	0	1	3	170	1.7	105	52.5	18.2	1	1	1	1	3	2	11132	0.812263	1	0	2	1	1
9564	1	1	4	1	5	3	2	6	2	0	3	0	0	0	0	1	1	0	0	0	0	0	0	0	0	0	0	2	2	1	4	178	1.78	142	71	22.4	1	1	1	1	3	2	11132	0.812263	1	1	1	1	1
1733	1	1	4	1	5	3	2	4	2	0	2	0	0	0	0	0	0	0	0	0	0	0	0	0	0	0	0	0	0	1	2	181	1.81	170	85	25.9	2	1	1	1	2	3	11123	0.824144	1	1	0	2	0
10768	1	2	3	1	5	3	2	4	2	0	2	0	0	0	0	0	0	0	0	0	0	0	0	0	0	0	0	0	0	1	3	172	1.72	141	70.5	23.8	1	2	1	1	2	2	21122	0.826741	2	1	2	2	1
1323	1	1	4	1	5	3	2	5	2	0	2	0	0	0	0	0	0	0	0	0	0	0	1	0	0	0	0	1	1	1	3	168	1.68	130	65	23	1	3	1	1	1	1	31111	0.842081	3	3	3	3	3
5712	2	2	1	1	5	3	2	2	2	0	4	0	0	0	0	0	0	0	0	0	0	0	0	0	0	0	0	0	0	1	3	178	1.78	130	65	20.5	1	1	1	2	2	2	11222	0.8482	0	0	1	1	0
5867	1	1	3	1	5	3	2	5	2	0	2	1	0	0	0	0	0	0	0	0	0	0	0	0	0	0	0	1	1	1	1	165	1.65	77	38.5	14.1	1	1	1	2	2	2	11222	0.8482	0	0	0	1	0
887	2	2	1	1	5	3	2	2	2	0	4	0	0	0	0	0	0	0	0	0	0	0	0	0	0	0	0	0	0	1	3	172	1.72	140	70	23.7	1	1	1	1	2	2	11122	0.892783	1	1	0	2	0
898	2	2	1	1	5	3	2	2	2	0	4	0	0	0	0	0	0	0	0	0	0	0	0	0	0	0	0	0	0	1	3	171	1.71	140	70	23.9	1	1	1	1	2	2	11122	0.892783	1	1	0	1	0
2046	1	1	4	1	5	3	2	5	3	1	2	0	0	0	0	0	0	0	0	0	0	0	0	0	0	0	1	1	1	1	0	174	1.74	136	68	22.5	1	1	1	1	2	2	11122	0.892783	1	1	2	1	1
3198	1	1	1	1	5	3	2	2	2	0	2	0	0	0	0	0	0	0	0	0	0	0	0	0	0	0	0	0	0	1	5	174	1.74	136	68	22.5	1	1	1	1	2	2	11122	0.892783	2	0	0	1	1
3574	1	1	3	1	5	3	2	6	2	0	2	0	0	0	0	0	0	0	0	0	0	1	0	0	0	0	0	1	1	1	3	185	1.85	150	75	21.9	1	1	1	1	2	2	11122	0.892783	2	2	2	2	2
3598	2	2	4	1	5	3	2	5	2	0	2	0	0	0	0	0	0	0	0	0	0	0	0	0	0	0	0	0	0	1	3	174	1.74	140	70	23.1	1	1	1	1	2	2	11122	0.892783	1	1	1	1	1
6674	1	1	3	2	5	3	2	4	2	0	2	1	0	0	0	0	0	0	0	0	0	0	0	0	0	0	0	1	1	1	2	171	1.71	116	58	19.8	1	1	1	1	2	2	11122	0.892783	1	2	1	2	1
6768	1	1	2	1	5	3	2	4	2	0	2	0	0	0	0	0	0	0	0	0	0	0	0	0	0	0	0	0	0	1	3	177	1.77	190	95	30.3	3	1	1	1	2	2	11122	0.892783	2	1	1	1	1
6964	1	2	3	1	5	3	2	5	2	0	2	0	0	0	0	0	0	0	0	0	0	0	0	0	0	0	0	0	0	1	1	182	1.82	105	52.5	15.8	1	1	1	1	2	2	11122	0.892783	1	0	1	1	3
8564	1	1	2	1	5	3	2	5	3	1	2	0	0	0	0	0	0	0	0	0	0	0	0	1	0	0	0	1	1	1	3	175	1.75	140	70	22.9	1	1	1	1	2	2	11122	0.892783	1	0	1	1	0
9185	1	1	2	1	5	3	2	3	2	0	2	0	0	0	0	0	0	0	0	0	0	0	0	0	0	0	0	0	0	1	1	178	1.78	150	75	23.7	1	1	1	1	2	2	11122	0.892783	1	1	1	1	1
9249	1	1	2	1	5	3	2	5	2	0	2	0	0	0	0	0	0	0	0	0	0	0	0	0	0	0	0	0	0	1	3	178	1.78	163	81.5	25.7	2	1	1	1	2	2	11122	0.892783	1	0	0	1	1
10815	2	2	2	1	5	3	2	3	2	0	2	0	0	0	0	1	0	0	0	0	0	1	0	0	0	0	0	2	2	1	4	175	1.75	150	75	24.5	2	1	1	1	2	2	11122	0.892783	2	2	2	2	2
940	2	2	4	1	5	3	2	2	2	0	2	0	0	0	0	0	0	0	0	0	0	0	0	0	0	0	0	0	0	1	6	176	1.76	150	75	24.2	2	2	1	1	1	1	21111	0.933958	3	2	2	3	2
3540	1	1	4	1	5	3	2	1	2	1	2	0	0	0	0	0	0	0	0	0	0	0	0	0	0	0	0	0	0	1	5	168	1.68	150	75	26.6	2	2	1	1	1	1	21111	0.933958	1	1	2	1	1
2310	1	2	3	1	5	3	2	4	2	0	4	0	0	0	0	0	0	0	0	0	0	0	0	0	0	0	0	0	0	1	0	172	1.72	90	45	15.2	1	1	1	1	2	1	11121	0.942121	0	0	0	0	0
8521	1	1	2	1	5	3	2	5	2	0	2	1	1	0	0	0	0	0	0	0	0	0	0	0	0	0	0	2	2	1	3	176	1.76	150	75	24.2	2	1	1	1	2	1	11121	0.942121	2	1	2	2	1
9257	1	1	4	1	5	3	2	5	2	0	2	0	0	0	0	0	0	0	0	0	0	0	0	0	0	0	0	0	0	1	5	182	1.82	160	80	24.2	2	1	1	1	2	1	11121	0.942121	0	0	1	0	0
9448	2	2	2	1	5	3	2	3	2	0	4	0	0	0	0	0	0	0	0	0	0	0	0	0	0	0	0	0	0	1	1	160	1.6	120	60	23.4	1	1	1	1	2	1	11121	0.942121	1	1	1	1	1
980	1	1	1	2	5	3	2	5	2	0	4	0	0	0	0	0	0	0	0	0	0	0	0	0	0	0	0	0	0	1	6	170	1.7	156	78	27	2	1	1	1	1	2	11112	0.950662	3	3	3	3	1
3189	1	1	3	1	5	3	2	5	2	0	2	1	0	1	0	0	0	0	0	0	0	0	0	1	0	0	0	3	3	1	5	176	1.76	170	85	27.4	2	1	1	1	1	2	11112	0.950662	1	1	1	1	1
3896	1	2	2	1	5	3	2	4	2	0	4	0	0	0	0	0	0	0	0	0	0	0	0	0	0	0	0	0	0	1	4	176	1.76	132	66	21.3	1	1	1	1	1	2	11112	0.950662	1	1	1	1	1
4987	1	1	4	1	5	3	2	5	2	1	2	0	0	0	0	0	0	0	0	0	0	0	0	0	0	0	0	0	0	1	1	172	1.72	125	62.5	21.1	1	1	1	1	1	2	11112	0.950662	1	3	3	3	1
6822	1	1	2	1	5	3	2	4	2	0	2	0	0	0	0	0	0	0	0	0	0	0	0	0	0	0	0	0	0	1	2	179	1.79	142	71	22.2	1	1	1	1	1	2	11112	0.950662	1	1	1	1	1
6935	1	1	2	1	5	3	2	5	2	1	2	1	0	0	0	0	0	0	0	0	0	0	0	0	0	0	0	1	1	1	4	175	1.75	97.5	48.75	15.9	1	1	1	1	1	2	11112	0.950662	0	0	0	1	0
7259	1	1	2	1	5	3	2	4	2	0	2	0	0	0	0	0	0	0	0	0	0	0	0	0	0	0	0	0	0	1	3	178	1.78	155	77.5	24.5	2	1	1	1	1	2	11112	0.950662	1	0	0	1	1
8077	1	1	2	1	5	3	2	5	2	0	2	0	0	0	0	0	0	0	0	0	0	0	0	0	0	0	0	0	0	1	2	170	1.7	140	70	24.2	2	1	1	1	1	2	11112	0.950662	1	1	1	1	2
8882	1	1	1	1	5	3	2	1	2	0	4	0	0	0	0	0	0	0	0	0	0	0	0	0	0	0	0	0	0	1	4	175	1.75	130	65	21.2	1	1	1	1	1	2	11112	0.950662	2	1	1	1	1
9574	1	2	3	1	5	3	2	1	2	0	4	1	0	1	0	0	0	0	0	0	0	0	0	0	0	0	0	2	2	1	2	173	1.73	135	67.5	22.6	1	1	1	1	1	2	11112	0.950662	1	1	1	1	1
10268	1	1	2	1	5	3	2	3	2	0	2	0	0	0	0	0	0	0	0	0	0	0	0	0	0	0	0	0	0	1	3	178	1.78	148	74	23.4	1	1	1	1	1	2	11112	0.950662	1	1	1	1	0
10406	1	2	2	1	5	3	2	1	2	0	4	0	0	0	0	0	0	0	0	0	0	0	0	0	0	0	0	0	0	1	3	175	1.75	123	61.5	20.1	1	1	1	1	1	2	11112	0.950662	1	2	1	1	1
191	1	1	1	1	5	3	2	4	2	0	2	0	0	0	0	0	0	0	0	0	0	0	0	0	0	0	0	0	0	1	2	175	1.75	156	78	25.5	2	1	1	1	1	1	11111	1	1	0	1	0	1
380	1	2	4	1	5	3	2	2	2	0	2	0	0	0	0	0	0	0	0	0	0	0	0	0	0	0	0	0	0	1	6	172	1.72	160	80	27	2	1	1	1	1	1	11111	1	1	2	1	1	1
497	1	2	2	1	5	3	2	5	2	0	2	0	0	0	0	0	0	0	0	0	0	0	0	0	0	0	0	0	0	1	4	172	1.72	170	85	28.7	3	1	1	1	1	1	11111	1	1	1	1	1	1
662	1	1	2	1	5	3	2	5	2	0	2	0	0	0	0	0	0	0	0	0	0	0	0	0	0	0	0	0	0	1	3	186	1.86	160	80	23.1	1	1	1	1	1	1	11111	1	1	1	0	1	1
673	2	2	4	1	5	3	2	5	3	0	2	0	0	0	0	0	0	0	0	0	0	0	0	0	0	0	0	0	0	1	1	176	1.76	152	76	24.5	2	1	1	1	1	1	11111	1	1	0	1	1	0
890	2	2	2	1	5	3	2	2	2	0	2	0	0	0	0	0	0	0	0	0	0	0	0	0	0	0	0	0	0	1	3	171	1.71	146	73	25	2	1	1	1	1	1	11111	1	1	1	0	1	1
956	2	2	3	1	5	3	2	3	2	0	2	0	0	0	0	0	0	0	0	0	0	0	0	0	0	0	0	0	0	1	2	168	1.68	135	67.5	23.9	1	1	1	1	1	1	11111	1	1	0	1	1	1
1014	1	1	2	1	5	3	2	4	1	0	2	0	0	0	0	0	0	0	0	0	0	0	0	0	0	0	0	0	0	1	0	165	1.65	105	52.5	19.3	1	1	1	1	1	1	11111	1	0	0	0	0	1
1065	1	1	4	1	5	3	2	5	2	0	2	0	0	0	0	0	0	0	0	0	0	0	0	0	0	0	0	0	0	1	4	175	1.75	180	90	29.4	3	1	1	1	1	1	11111	1	2	1	2	1	2
1154	2	1	2	1	5	3	2	4	2	0	4	0	0	0	0	0	0	0	0	0	0	0	0	0	0	0	0	0	0	1	1	170	1.7	140	70	24.2	2	1	1	1	1	1	11111	1	0	2	0	0	0
1444	2	2	2	1	5	3	2	1	2	0	4	0	0	0	0	0	0	0	0	0	0	0	0	0	0	0	0	0	0	1	4	166	1.66	156	78	28.3	3	1	1	1	1	1	11111	1	0	0	0	0	0
1624	1	1	4	1	5	3	2	3	2	0	4	0	0	0	0	0	0	0	0	0	0	0	0	0	0	0	0	0	0	1	3	177	1.77	160	80	25.5	2	1	1	1	1	1	11111	1	0	0	1	0	1
1772	1	1	2	1	5	3	2	2	2	0	4	0	0	0	0	0	0	0	0	0	0	0	0	0	0	0	0	0	0	1	4	172	1.72	160	80	27	2	1	1	1	1	1	11111	1	1	1	1	1	1
1905	2	2	1	1	5	3	2	4	2	0	2	0	0	0	0	0	0	0	0	0	0	0	0	0	0	0	0	0	0	1	3	178	1.78	175	87.5	27.6	2	1	1	1	1	1	11111	1	1	0	1	1	0
1958	1	1	2	2	5	3	2	3	1	1	4	0	0	0	0	0	0	0	0	0	0	0	0	0	0	0	0	0	0	1	4	173	1.73	130	65	21.7	1	1	1	1	1	1	11111	1	1	2	1	1	1
1982	1	2	2	1	5	3	2	3	2	0	4	0	0	0	0	0	0	0	0	0	0	0	0	0	0	0	0	0	0	1	1	168	1.68	135	67.5	23.9	1	1	1	1	1	1	11111	1	0	0	0	0	0
1987	1	1	3	1	5	3	2	5	1	0	2	0	0	0	0	0	0	0	0	0	0	0	0	0	0	0	0	0	0	1	0	172	1.72	130	65	22	1	1	1	1	1	1	11111	1	1	1	1	1	1
2039	1	1	2	1	5	3	2	5	2	0	2	0	0	0	0	0	0	0	0	0	0	0	0	0	0	0	0	0	0	1	3	172	1.72	170	85	28.7	3	1	1	1	1	1	11111	1	0	0	0	0	0
2323	1	1	2	1	5	3	2	4	2	0	2	0	0	0	0	0	0	0	0	0	0	0	0	0	0	0	0	0	0	1	2	169	1.69	105	52.5	18.4	1	1	1	1	1	1	11111	1	1	2	3	3	0
2330	2	2	1	1	5	3	2	4	2	0	4	0	0	0	0	0	0	0	0	0	0	0	0	0	0	0	0	0	0	1	3	171	1.71	150	75	25.6	2	1	1	1	1	1	11111	1	1	1	2	1	1
2352	1	1	3	1	5	3	2	4	2	0	2	0	0	0	0	0	0	0	0	0	0	0	0	0	0	0	0	0	0	1	3	174	1.74	145	72.5	23.9	1	1	1	1	1	1	11111	1	0	0	0	1	1
2401	1	1	2	1	5	3	2	4	2	0	4	0	0	0	0	0	0	0	0	0	0	0	0	0	0	0	0	0	0	1	4	168	1.68	110	55	19.5	1	1	1	1	1	1	11111	1	1	0	0	1	1
2535	1	1	1	1	5	3	2	3	2	0	2	0	0	0	0	0	0	0	0	0	0	0	0	0	0	0	0	0	0	1	4	173	1.73	143	71.5	23.9	1	1	1	1	1	1	11111	1	1	1	1	1	1
2589	2	2	1	1	5	3	2	2	2	0	4	0	0	0	0	0	0	0	0	0	0	0	0	0	0	0	0	0	0	1	2	172	1.72	127	63.5	21.5	1	1	1	1	1	1	11111	1	0	0	0	0	0
3140	1	1	1	1	5	3	2	1	1	1	1	0	0	0	0	0	0	0	0	0	0	0	0	0	0	0	0	0	0	1	6	172	1.72	120	60	20.3	1	1	1	1	1	1	11111	1	0	0	0	0	0
3206	1	2	1	2	5	3	2	4	2	1	3	0	0	0	0	0	0	0	0	0	0	0	0	0	0	0	0	0	0	1	5	180	1.8	150	75	23.1	1	1	1	1	1	1	11111	1	1	1	1	1	1
3584	1	1	2	1	5	3	2	5	2	0	2	0	0	0	0	0	0	0	0	0	0	0	0	0	0	0	0	0	0	1	3	172	1.72	165	82.5	27.9	2	1	1	1	1	1	11111	1	0	0	0	1	1
3706	1	1	3	1	5	3	2	5	2	0	2	0	0	0	0	0	0	0	0	0	0	0	0	0	0	0	0	0	0	1	4	170	1.7	130	65	22.5	1	1	1	1	1	1	11111	1	1	1	1	1	2
3821	1	1	2	2	5	3	2	5	2	0	2	0	0	0	0	0	0	0	0	0	0	0	0	0	0	0	0	0	0	1	1	160	1.6	108	54	21.1	1	1	1	1	1	1	11111	1	1	0	1	1	0
4104	2	2	2	1	5	3	2	2	2	0	4	0	0	0	0	0	0	0	0	0	0	0	0	0	0	0	0	0	0	1	0	172	1.72	120	60	20.3	1	1	1	1	1	1	11111	1	0	0	0	0	0
4117	2	2	1	1	5	3	2	2	1	0	4	0	0	0	0	0	0	0	0	0	0	0	0	0	0	0	0	0	0	1	3	176	1.76	145	72.5	23.4	1	1	1	1	1	1	11111	1	1	0	0	0	1
4188	1	1	3	2	5	3	2	2	2	0	4	0	0	0	0	0	0	0	0	0	0	0	0	0	0	0	0	0	0	1	3	163	1.63	130	65	24.5	2	1	1	1	1	1	11111	1	0	0	1	1	0
4331	2	2	1	1	5	3	2	2	2	0	4	0	0	1	0	0	0	0	0	0	0	0	0	0	0	0	0	1	1	1	2	172	1.72	150	75	25.4	2	1	1	1	1	1	11111	1	0	0	0	0	0
4611	1	1	2	1	5	3	2	4	2	0	2	0	0	0	0	0	0	0	0	0	0	0	0	0	0	0	0	0	0	1	4	180	1.8	160	80	24.7	2	1	1	1	1	1	11111	1	0	0	0	0	0
4674	1	2	4	1	5	3	2	3	2	0	2	0	0	0	0	0	0	0	0	0	0	0	0	0	0	0	0	0	0	1	0	160	1.6	100	50	19.5	1	1	1	1	1	1	11111	1	0	0	0	0	0
5036	1	2	2	1	5	3	2	3	2	0	2	0	0	0	0	0	0	0	0	0	0	0	0	0	0	0	0	0	0	1	6	177	1.77	148	74	23.6	1	1	1	1	1	1	11111	1	0	0	0	0	0
5037	1	1	2	1	5	3	2	4	3	0	2	0	0	1	0	0	0	0	0	0	1	0	0	0	0	0	0	2	2	1	5	160	1.6	140	70	27.3	2	1	1	1	1	1	11111	1	3	3	3	3	3
5154	2	2	2	1	5	3	2	2	2	0	2	0	0	0	0	0	0	0	0	0	0	0	0	0	0	0	0	0	0	1	5	170	1.7	120	60	20.8	1	1	1	1	1	1	11111	1	0	0	0	0	0
5198	1	2	2	1	5	3	2	3	2	0	2	0	0	0	0	0	0	0	0	0	0	0	0	0	0	0	0	0	0	1	3	170	1.7	140	70	24.2	2	1	1	1	1	1	11111	1	1	0	0	0	0
5224	1	2	3	1	5	3	1	5	2	0	2	0	0	0	0	0	0	0	0	0	0	0	0	0	0	0	0	0	0	1	3	180	1.8	120	60	18.5	1	1	1	1	1	1	11111	1	2	2	1	2	2
5253	1	1	3	2	5	3	2	3	3	1	2	0	0	0	0	0	0	0	0	0	0	0	0	0	0	0	0	0	0	1	4	173	1.73	135	67.5	22.6	1	1	1	1	1	1	11111	1	0	1	0	2	1
5393	2	2	1	1	5	3	2	2	2	0	4	0	0	0	0	0	0	0	0	0	0	0	0	0	0	0	0	0	0	1	2	171	1.71	120	60	20.5	1	1	1	1	1	1	11111	1	0	0	1	0	0
5611	1	1	4	1	5	3	2	4	2	0	2	1	0	1	0	0	0	0	0	0	0	0	0	0	0	0	0	2	2	1	2	172	1.72	166	83	28.1	3	1	1	1	1	1	11111	1	1	0	1	1	0
5646	1	1	4	2	5	3	2	5	1	0	2	0	0	0	0	0	0	0	0	0	0	0	0	0	0	0	0	0	0	1	0	161	1.61	135	67.5	26	2	1	1	1	1	1	11111	1	0	0	0	0	1
5669	2	2	1	2	5	3	2	3	2	0	4	0	0	0	0	0	0	0	0	0	0	0	0	0	0	0	0	0	0	1	0	162	1.62	112	56	21.3	1	1	1	1	1	1	11111	1	2	2	1	1	1
5827	2	2	2	1	5	3	2	3	3	0	4	0	0	0	0	0	0	0	0	0	0	0	0	0	0	0	0	0	0	1	1	175	1.75	130	65	21.2	1	1	1	1	1	1	11111	1	1	1	1	1	1
5837	2	2	1	1	5	3	2	3	2	0	2	0	0	0	0	0	0	0	0	0	0	0	0	0	0	0	0	0	0	1	0	172	1.72	140	70	23.7	1	1	1	1	1	1	11111	1	0	0	0	0	0
5862	1	1	3	1	5	3	1	5	2	0	2	0	0	0	0	0	0	0	0	0	0	0	0	0	0	0	0	0	0	1	2	176	1.76	100	50	16.1	1	1	1	1	1	1	11111	1	0	0	0	0	0
5909	1	1	2	1	5	3	2	5	2	0	2	1	0	0	0	0	0	0	0	0	0	0	0	0	0	0	0	1	1	1	0	170	1.7	170	85	29.4	3	1	1	1	1	1	11111	1	1	0	0	0	0
5962	2	2	3	1	5	3	2	2	2	0	2	0	0	0	0	0	0	0	0	0	0	0	0	0	0	0	0	0	0	1	6	178	1.78	150	75	23.7	1	1	1	1	1	1	11111	1	1	1	1	1	1
6044	1	1	2	1	5	3	2	3	2	0	2	0	0	0	0	0	0	0	0	0	0	0	0	0	0	0	0	0	0	1	0	175	1.75	140	70	22.9	1	1	1	1	1	1	11111	1	0	0	0	0	0
6305	2	2	1	1	5	3	2	2	2	0	4	0	0	0	0	0	0	0	0	0	0	0	0	0	0	0	0	0	0	1	5	174	1.74	150	75	24.8	2	1	1	1	1	1	11111	1	2	1	1	1	1
6528	1	1	4	1	5	3	2	5	2	0	2	0	0	0	0	0	0	0	0	0	0	0	0	0	0	0	0	0	0	1	4	177	1.77	160	80	25.5	2	1	1	1	1	1	11111	1	0	0	0	1	1
6601	1	1	2	1	5	3	2	3	2	0	2	1	0	1	0	0	0	0	0	0	0	1	0	0	0	0	0	3	3	1	2	172	1.72	140	70	23.7	1	1	1	1	1	1	11111	1	0	0	0	1	0
6667	1	1	4	1	5	3	2	6	2	0	3	0	0	0	0	1	1	0	0	0	0	0	0	0	1	0	0	3	3	1	6	178	1.78	142	71	22.4	1	1	1	1	1	1	11111	1	3	2	3	2	3
6726	1	1	2	1	5	3	2	5	2	0	2	0	0	0	0	0	0	0	0	0	0	0	0	0	0	0	0	0	0	1	0	173	1.73	160	80	26.7	2	1	1	1	1	1	11111	1	0	0	0	0	0
6741	1	1	1	1	5	3	2	5	2	0	2	1	0	0	0	0	0	0	0	0	0	0	0	0	0	0	0	1	1	1	5	173	1.73	152	76	25.4	2	1	1	1	1	1	11111	1	0	0	0	0	0
6894	1	1	3	1	5	3	2	4	2	0	2	0	0	0	0	0	0	0	0	0	0	0	0	0	0	0	0	0	0	1	1	173	1.73	130	65	21.7	1	1	1	1	1	1	11111	1	1	0	0	1	0
6913	1	1	4	1	5	3	2	5	2	0	2	0	0	0	0	0	0	0	0	0	0	0	0	0	0	0	0	0	0	1	3	180	1.8	190	95	29.3	3	1	1	1	1	1	11111	1	0	0	0	0	0
7109	1	1	4	1	5	3	2	5	2	0	2	0	0	0	0	0	0	0	0	0	0	0	0	0	0	0	0	0	0	1	0	183	1.83	190	95	28.4	3	1	1	1	1	1	11111	1	1	0	2	2	0
7169	1	1	2	1	5	3	2	3	2	0	2	1	0	0	0	0	0	0	0	0	0	0	0	0	0	0	0	1	1	1	5	168	1.68	160	80	28.3	3	1	1	1	1	1	11111	1	1	0	0	0	0
7225	1	1	1	1	5	3	2	5	1	1	2	0	0	0	0	0	0	0	0	0	0	0	0	0	0	0	0	0	0	1	2	182	1.82	154	77	23.2	1	1	1	1	1	1	11111	1	3	3	3	3	2
7281	1	1	1	1	5	3	2	3	2	0	2	0	0	0	0	0	0	0	0	0	0	0	0	0	0	0	0	0	0	1	1	180	1.8	140	70	21.6	1	1	1	1	1	1	11111	1	0	0	0	0	0
7297	2	2	3	1	5	3	2	4	2	0	2	0	0	0	0	0	0	0	0	0	0	0	0	0	0	0	0	0	0	1	2	180	1.8	142	71	21.9	1	1	1	1	1	1	11111	1	0	0	0	0	0
7348	2	1	2	1	5	3	2	3	2	0	2	0	0	0	0	0	0	0	0	0	0	0	0	0	0	0	0	0	0	1	0	172	1.72	150	75	25.4	2	1	1	1	1	1	11111	1	0	0	1	1	1
7442	1	1	3	1	5	3	2	4	1	1	2	0	0	0	0	0	0	0	0	0	0	0	0	0	0	0	0	0	0	1	1	165	1.65	98	49	18	1	1	1	1	1	1	11111	1	3	3	3	3	3
7546	1	1	3	1	5	3	2	5	2	0	2	0	0	0	0	0	0	0	0	0	0	0	0	0	0	0	0	0	0	1	2	174	1.74	148	74	24.4	2	1	1	1	1	1	11111	1	0	1	0	0	0
7583	2	2	2	1	5	3	2	2	2	0	2	0	0	0	0	0	0	0	0	0	0	0	0	0	0	0	0	0	0	1	1	170	1.7	140	70	24.2	2	1	1	1	1	1	11111	1	0	0	0	0	0
7731	1	1	2	2	5	3	2	5	2	0	2	0	0	0	0	0	0	0	0	0	0	0	0	0	0	0	0	0	0	1	1	175	1.75	150	75	24.5	2	1	1	1	1	1	11111	1	2	2	2	2	2
7948	2	2	2	1	5	3	1	3	2	0	4	1	0	0	0	0	0	0	0	0	0	0	0	0	0	0	0	1	1	1	3	172	1.72	130	65	22	1	1	1	1	1	1	11111	1	2	1	2	2	1
8116	2	2	2	1	5	3	2	3	1	1	4	0	0	0	0	0	0	0	0	0	0	0	0	0	0	0	0	0	0	1	4	175	1.75	130	65	21.2	1	1	1	1	1	1	11111	1	0	0	0	0	0
8195	1	1	3	2	5	3	2	5	2	0	2	0	0	0	0	0	0	0	0	0	0	0	0	0	0	0	0	0	0	1	0	160	1.6	110	55	21.5	1	1	1	1	1	1	11111	1	0	0	0	0	0
8219	1	1	2	1	5	3	2	3	2	0	2	0	0	0	0	0	0	0	0	0	0	0	0	0	0	0	0	0	0	1	3	175	1.75	142	71	23.2	1	1	1	1	1	1	11111	1	2	1	1	1	0
8220	1	2	1	1	5	3	2	3	2	0	2	0	0	0	0	0	0	0	0	0	0	0	0	0	0	0	0	0	0	1	4	170	1.7	140	70	24.2	2	1	1	1	1	1	11111	1	0	1	1	0	0
8276	1	1	3	1	5	3	2	5	2	0	2	0	0	0	0	0	0	0	0	0	0	0	0	0	0	0	0	0	0	1	0	173	1.73	164	82	27.4	2	1	1	1	1	1	11111	1	0	0	0	1	0
8322	1	1	1	1	5	3	2	5	2	0	2	1	0	1	0	0	0	0	0	0	0	0	0	0	0	0	0	2	2	1	5	173	1.73	150	75	25.1	2	1	1	1	1	1	11111	1	0	0	0	0	0
8396	1	1	3	1	5	3	1	5	2	0	2	0	0	0	0	0	0	0	0	0	0	0	0	0	0	0	0	0	0	1	2	176	1.76	190	95	30.7	3	1	1	1	1	1	11111	1	0	1	1	0	0
8466	2	2	2	1	5	3	2	3	2	0	2	0	0	0	0	0	0	0	0	0	0	0	0	0	0	0	0	0	0	1	4	176	1.76	120	60	19.4	1	1	1	1	1	1	11111	1	1	1	0	1	0
8788	1	2	4	1	5	3	2	2	2	0	2	0	0	0	0	0	0	0	0	0	0	0	0	0	0	0	0	0	0	1	3	170	1.7	140	70	24.2	2	1	1	1	1	1	11111	1	1	1	1	1	1
8946	1	1	3	1	5	3	2	2	2	0	2	0	0	0	0	0	0	0	0	0	0	0	0	0	0	0	0	0	0	1	4	166	1.66	126	63	22.9	1	1	1	1	1	1	11111	1	0	0	0	0	0
9046	1	1	4	1	5	3	2	5	2	0	2	0	0	0	0	0	0	0	0	0	0	0	0	0	0	0	0	0	0	1	3	178	1.78	163	81.5	25.7	2	1	1	1	1	1	11111	1	0	0	0	0	0
9136	1	1	2	1	5	3	2	3	2	0	2	0	0	0	0	0	0	0	0	0	0	0	0	0	0	0	0	0	0	1	3	165	1.65	120	60	22	1	1	1	1	1	1	11111	1	1	1	1	1	1
9175	1	1	4	1	5	3	2	4	2	0	2	0	0	0	0	0	0	0	0	0	0	0	0	0	0	0	0	0	0	1	0	180	1.8	160	80	24.7	2	1	1	1	1	1	11111	1	3	3	3	3	3
9403	1	1	3	1	5	3	2	5	2	0	2	0	0	0	0	0	0	0	0	0	0	0	0	0	0	0	0	0	0	1	2	178	1.78	109	54.5	17.2	1	1	1	1	1	1	11111	1	1	0	3	1	1
9641	1	2	3	1	5	3	2	3	2	0	2	0	0	0	0	0	0	0	0	0	0	0	0	0	0	0	0	0	0	1	3	178	1.78	150	75	23.7	1	1	1	1	1	1	11111	1	0	0	0	0	1
10361	1	1	3	1	5	3	2	5	2	0	2	0	0	0	0	0	0	0	0	0	0	0	0	0	0	0	0	0	0	1	0	170	1.7	130	65	22.5	1	1	1	1	1	1	11111	1	1	1	1	1	1
10400	1	1	4	1	5	3	2	5	3	0	2	0	0	0	0	0	0	0	0	0	0	0	0	0	0	0	0	0	0	1	5	181	1.81	160	80	24.4	2	1	1	1	1	1	11111	1	1	1	1	1	1
10420	1	1	3	1	5	3	2	5	2	0	2	0	0	0	0	0	0	0	0	0	0	0	0	0	0	0	0	0	0	1	4	185	1.85	143	71.5	20.9	1	1	1	1	1	1	11111	1	1	0	1	0	0
10586	1	2	2	1	5	3	1	2	2	0	2	0	0	0	0	0	0	0	0	0	0	0	0	0	0	0	0	0	0	1	3	170	1.7	150	75	26	2	1	1	1	1	1	11111	1	0	1	1	1	1
10685	1	2	2	2	5	3	2	5	2	0	4	0	0	0	0	0	0	0	0	0	0	0	0	0	0	0	0	0	0	1	4	175	1.75	150	75	24.5	2	1	1	1	1	1	11111	1	2	1	1	1	1
10896	1	1	3	1	5	3	2	4	2	0	4	0	0	0	0	0	0	0	0	0	0	0	0	0	0	0	0	0	0	1	2	172	1.72	120	60	20.3	1	1	1	1	1	1	11111	1	3	2	2	2	2
10920	1	1	3	1	5	3	2	6	2	0	2	0	0	0	0	0	0	0	0	0	0	0	0	0	0	0	0	0	0	1	5	172	1.72	100	50	16.9	1	1	1	1	1	1	11111	1	2	2	2	2	2
10999	1	2	3	1	5	3	2	3	4	0	2	0	0	0	0	0	0	0	0	0	0	0	0	0	0	0	0	0	0	1	0	172	1.72	120	60	20.3	1	1	1	1	1	1	11111	1	3	2	3	2	2
11028	1	1	2	1	5	3	2	5	2	0	2	1	0	0	0	0	0	0	0	0	0	0	0	0	0	0	0	1	1	1	5	180	1.8	160	80	24.7	2	1	1	1	1	1	11111	1	2	2	2	2	2
3772	2	2	1	1	6	4	2	3	2	0	4	1	1	1	1	1	0	0	0	0	0	0	0	0	0	0	0	5	3	1	3	175	1.75	160	80	26.1	2	4	4	3	3	4	44334	0.0429195	1	2	0	3	0
9911	1	2	2	1	6	4	2	4	2	0	2	0	0	0	0	0	0	0	0	0	0	0	0	0	0	0	0	0	0	1	4	174	1.74	115	57.5	19	1	4	4	3	3	4	44334	0.0429195	2	1	2	2	2
1166	1	1	4	1	6	4	2	3	2	0	2	0	0	0	0	0	0	0	0	0	0	0	0	0	0	0	0	0	0	1	0	190	1.9	200	100	27.7	2	3	3	3	3	3	33333	0.363481	3	2	1	0	3
10498	1	1	3	1	6	4	2	5	2	0	2	0	0	0	0	0	0	0	0	0	0	0	0	0	0	0	0	0	0	1	2	183	1.83	150	75	22.4	1	1	5	3	3	1	15331	0.502386	2	2	1	0	2
1596	2	1	2	1	6	4	2	5	2	0	2	0	0	0	0	0	0	0	0	0	0	0	0	0	1	0	0	1	1	1	2	169	1.69	150	75	26.3	2	1	3	4	1	3	13413	0.572512	2	2	2	2	1
4762	1	1	1	1	6	4	1	1	1	1	4	0	0	0	0	0	0	0	0	0	0	0	0	0	0	0	1	1	1	1	6	193	1.93	120	60	16.1	1	1	1	1	1	5	11115	0.742233	0	0	0	0	0
4532	1	2	3	1	6	4	2	2	2	0	4	0	0	0	0	0	0	0	0	0	0	0	0	0	0	0	0	0	0	1	3	160	1.6	80	40	15.6	1	2	1	2	3	1	21231	0.750976	1	0	1	1	0
8440	1	1	2	1	6	4	2	5	2	0	2	1	0	0	0	0	0	0	0	0	0	0	0	0	0	0	0	1	1	1	3	168	1.68	150	75	26.6	2	1	1	1	1	4	11114	0.785425	1	2	1	1	1
2904	1	1	2	1	6	4	2	4	2	0	2	0	0	0	0	0	0	0	0	0	0	0	0	0	0	0	0	0	0	1	1	178	1.78	140	70	22.1	1	1	2	2	2	2	12222	0.799849	1	1	1	1	1
2763	1	1	4	1	6	4	2	4	2	0	4	0	0	0	0	0	0	0	0	0	0	0	0	0	0	0	0	0	0	1	2	172	1.72	165	82.5	27.9	2	1	1	1	2	3	11123	0.824144	2	1	3	3	1
3545	2	2	1	1	6	4	2	3	2	1	4	0	0	0	0	0	0	0	0	0	0	0	0	0	0	0	0	0	0	1	1	170	1.7	130	65	22.5	1	1	1	1	2	3	11123	0.824144	0	0	1	1	0
3549	1	1	1	1	6	4	2	3	2	0	4	0	0	0	0	0	0	0	0	0	0	0	0	0	0	0	0	0	0	1	1	176	1.76	101	50.5	16.3	1	1	1	1	2	3	11123	0.824144	2	1	2	1	1
7196	2	1	2	1	6	4	2	5	2	0	2	1	0	0	0	1	0	0	0	0	0	1	0	0	0	0	0	3	3	1	2	176	1.76	170	85	27.4	2	1	1	1	2	3	11123	0.824144	1	1	1	1	1
10091	1	1	3	1	6	4	2	5	2	1	2	0	0	0	0	0	0	0	0	0	0	0	0	0	0	0	0	0	0	1	5	185	1.85	140	70	20.5	1	3	1	1	1	1	31111	0.842081	0	0	0	0	0
8744	1	1	2	1	6	4	2	5	2	0	2	0	0	0	0	0	0	0	0	0	0	0	0	0	0	0	0	0	0	1	3	170	1.7	130	65	22.5	1	1	1	2	2	2	11222	0.8482	3	1	3	3	3
5210	1	1	1	1	6	4	2	2	2	0	2	0	0	0	0	0	0	0	0	0	0	0	0	0	0	0	0	0	0	1	3	164	1.64	130	65	24.2	2	1	1	1	3	1	11131	0.861601	0	0	0	0	0
1966	2	2	1	1	6	4	2	3	1	1	4	0	0	0	0	0	0	0	0	0	0	0	0	0	0	0	0	0	0	1	0	172	1.72	120	60	20.3	1	1	1	1	1	3	11113	0.882022	3	1	0	1	3
5951	1	2	1	1	6	4	2	2	2	1	4	0	0	0	0	0	0	0	0	0	0	0	0	0	0	0	0	0	0	1	1	175	1.75	160	80	26.1	2	1	1	1	1	3	11113	0.882022	3	3	3	3	1
455	1	1	2	1	6	4	2	3	2	0	4	0	0	0	0	0	0	0	0	0	0	0	1	0	0	0	0	1	1	1	0	165	1.65	140	70	25.7	2	1	1	1	2	2	11122	0.892783	1	1	3	1	1
625	2	2	2	1	6	4	2	3	2	0	4	0	0	0	0	0	0	0	0	0	0	0	0	0	0	0	0	0	0	1	0	173	1.73	140	70	23.4	1	1	1	1	2	2	11122	0.892783	1	1	2	1	2
754	1	2	1	1	6	4	2	1	2	1	4	0	0	0	0	0	0	0	0	0	0	0	0	0	0	0	0	0	0	1	5	176	1.76	120	60	19.4	1	1	1	1	2	2	11122	0.892783	0	2	0	2	0
963	1	2	4	1	6	4	2	2	2	0	4	0	0	0	0	0	0	0	0	0	0	0	0	0	0	0	0	0	0	1	4	165	1.65	140	70	25.7	2	1	1	1	2	2	11122	0.892783	1	1	0	1	1
2615	1	1	2	1	6	4	2	2	2	0	2	0	0	0	0	0	0	0	0	0	0	0	0	0	0	0	0	0	0	1	3	172	1.72	140	70	23.7	1	1	1	1	2	2	11122	0.892783	0	1	0	0	1
2833	2	2	2	1	6	4	2	3	2	1	2	1	0	0	0	0	0	0	0	0	0	0	0	0	0	0	0	1	1	1	1	167	1.67	170	85	30.5	3	1	1	1	2	2	11122	0.892783	0	1	1	1	1
3091	1	1	4	2	6	4	1	5	2	0	2	0	0	0	0	0	0	0	0	0	0	0	0	0	0	0	0	0	0	1	1	163	1.63	130	65	24.5	2	1	1	1	2	2	11122	0.892783	1	1	1	1	0
3970	1	2	2	1	6	4	2	5	2	0	2	1	0	1	0	0	0	0	0	0	0	0	0	0	0	0	0	2	2	1	4	173	1.73	175	87.5	29.2	3	1	1	1	2	2	11122	0.892783	2	1	1	1	1
4810	1	2	2	1	6	4	2	1	2	0	4	0	0	0	0	0	0	0	0	0	0	1	0	0	0	0	0	1	1	1	1	172	1.72	104	52	17.6	1	1	1	1	2	2	11122	0.892783	1	1	1	1	1
4988	2	2	1	1	6	4	2	3	2	0	2	0	0	0	0	0	0	0	0	0	0	0	0	0	0	0	0	0	0	1	2	172	1.72	160	80	27	2	1	1	1	2	2	11122	0.892783	1	1	1	1	1
6031	1	2	4	1	6	4	2	3	2	0	2	0	0	0	0	0	0	0	0	0	0	0	0	0	0	0	0	0	0	1	1	172	1.72	121	60.5	20.5	1	1	1	1	2	2	11122	0.892783	1	1	2	1	1
6563	1	1	2	1	6	4	2	3	2	0	2	1	0	1	0	0	0	0	0	0	0	0	0	0	0	0	0	2	2	1	2	170	1.7	146	73	25.3	2	1	1	1	2	2	11122	0.892783	0	0	0	0	0
7451	1	1	1	1	6	4	2	5	2	0	2	0	0	0	0	0	0	0	0	0	0	0	0	0	0	0	0	0	0	1	3	187	1.87	190	95	27.2	2	1	1	1	2	2	11122	0.892783	1	1	1	2	1
8303	1	1	2	1	6	4	2	5	2	0	2	0	0	0	0	0	0	0	0	0	0	0	0	0	0	0	0	0	0	1	4	175	1.75	85	42.5	13.9	1	1	1	1	2	2	11122	0.892783	0	0	0	0	0
8378	1	1	1	1	6	4	1	4	3	0	2	0	0	0	0	0	0	0	0	0	0	0	0	0	0	0	0	0	0	1	3	172	1.72	134	67	22.6	1	1	1	1	2	2	11122	0.892783	1	0	1	1	1
8999	1	2	1	1	6	4	2	2	2	0	2	1	0	0	0	0	0	0	0	0	0	0	0	0	0	0	0	1	1	1	4	177	1.77	159	79.5	25.4	2	1	1	1	2	2	11122	0.892783	1	1	1	1	1
348	1	1	3	2	6	4	2	3	2	1	2	1	0	0	0	0	0	0	0	0	0	0	0	0	0	0	0	1	1	1	4	163	1.63	144	72	27.1	2	1	1	1	2	1	11121	0.942121	1	1	1	1	1
693	1	1	3	1	6	4	2	4	2	0	2	0	0	0	0	0	0	0	0	0	0	0	0	0	0	0	0	0	0	1	3	162	1.62	150	75	28.6	3	1	1	1	2	1	11121	0.942121	1	0	1	1	1
1363	1	1	4	1	6	4	2	3	2	0	2	0	0	0	0	0	0	0	0	0	0	0	0	0	0	0	0	0	0	1	3	170	1.7	160	80	27.7	2	1	1	1	2	1	11121	0.942121	2	2	2	2	2
3971	1	1	4	1	6	4	2	5	2	0	2	0	0	0	0	0	0	0	0	0	0	0	0	0	0	0	0	0	0	1	3	178	1.78	148	74	23.4	1	1	1	1	2	1	11121	0.942121	1	0	3	1	1
4220	1	1	4	1	6	4	2	6	2	0	2	0	0	0	0	0	0	0	0	0	0	1	0	0	0	0	0	1	1	1	3	175	1.75	136	68	22.2	1	1	1	1	2	1	11121	0.942121	1	0	0	0	0
4243	2	2	4	1	6	4	1	3	2	0	2	1	0	0	0	0	0	0	0	0	0	0	0	0	0	0	0	1	1	1	2	175	1.75	180	90	29.4	3	1	1	1	2	1	11121	0.942121	1	1	0	1	1
6417	1	1	1	1	6	4	2	4	2	0	2	0	0	0	0	0	0	0	0	0	0	0	0	0	0	0	0	0	0	1	4	173	1.73	148	74	24.7	2	1	1	1	2	1	11121	0.942121	0	0	0	1	1
6594	1	1	2	1	6	4	2	2	3	0	2	0	0	0	0	0	0	0	0	0	0	1	0	0	0	0	0	1	1	1	4	175	1.75	150	75	24.5	2	1	1	1	2	1	11121	0.942121	1	0	1	1	1
7376	2	2	4	1	6	4	2	4	2	0	4	0	0	0	0	0	0	0	0	0	0	0	0	0	0	0	0	0	0	1	0	168	1.68	140	70	24.8	2	1	1	1	2	1	11121	0.942121	0	1	1	0	2
7465	2	2	1	1	6	4	1	2	2	0	4	0	0	0	0	0	0	0	0	0	0	0	0	0	0	0	0	0	0	1	0	173	1.73	130	65	21.7	1	1	1	1	2	1	11121	0.942121	0	0	1	1	1
7847	1	1	1	1	6	4	1	3	2	0	4	0	0	0	0	0	0	0	0	0	0	0	0	0	0	0	0	0	0	1	6	170	1.7	160	80	27.7	2	1	1	1	2	1	11121	0.942121	1	0	1	0	0
804	1	1	3	1	6	4	2	4	2	0	2	0	0	0	0	0	0	0	0	0	0	0	0	0	0	0	0	0	0	1	3	171	1.71	160	80	27.4	2	1	1	1	1	2	11112	0.950662	1	1	1	1	1
1286	1	1	3	1	6	4	2	4	2	0	2	0	0	0	0	0	0	0	0	0	0	0	0	0	0	0	0	0	0	1	4	168	1.68	125	62.5	22.1	1	1	1	1	1	2	11112	0.950662	1	1	1	1	2
2794	2	2	2	1	6	4	2	1	2	0	4	0	0	0	0	0	0	0	0	0	0	0	0	0	0	0	0	0	0	1	3	172	1.72	160	80	27	2	1	1	1	1	2	11112	0.950662	2	1	2	2	1
3418	1	1	2	1	6	4	2	5	2	0	2	0	0	0	0	0	0	0	0	0	0	0	0	0	0	0	0	0	0	1	4	170	1.7	140	70	24.2	2	1	1	1	1	2	11112	0.950662	1	0	0	1	1
5156	2	2	2	1	6	4	2	2	2	0	4	0	0	0	0	0	0	0	0	0	0	0	0	0	0	0	0	0	0	1	3	178	1.78	178	89	28.1	3	1	1	1	1	2	11112	0.950662	0	0	0	0	0
5372	2	2	2	1	6	4	2	2	2	0	4	0	0	0	0	0	0	0	0	0	0	0	0	0	0	0	1	1	1	1	6	173	1.73	135	67.5	22.6	1	1	1	1	1	2	11112	0.950662	1	1	1	1	1
5865	1	1	3	1	6	4	2	5	3	0	2	0	0	0	0	0	0	0	0	0	0	0	0	0	0	0	0	0	0	1	2	180	1.8	150	75	23.1	1	1	1	1	1	2	11112	0.950662	2	2	2	2	2
6488	1	2	3	1	6	4	2	2	2	0	4	0	0	0	0	0	0	0	0	0	0	0	0	0	0	0	0	0	0	1	5	178	1.78	160	80	25.2	2	1	1	1	1	2	11112	0.950662	1	1	1	1	0
6638	1	2	3	1	6	4	2	2	2	0	2	0	0	0	0	0	0	0	0	0	0	0	0	0	0	0	0	0	0	1	2	180	1.8	148	74	22.8	1	1	1	1	1	2	11112	0.950662	0	0	1	1	1
7055	2	2	1	1	6	4	2	1	2	0	4	0	0	0	0	0	0	0	0	0	0	0	0	0	0	0	0	0	0	1	3	173	1.73	140	70	23.4	1	1	1	1	1	2	11112	0.950662	1	1	1	1	1
8141	2	2	1	1	6	4	1	1	2	0	4	0	0	0	0	0	0	0	0	0	0	0	0	0	0	0	0	0	0	1	3	170	1.7	125	62.5	21.6	1	1	1	1	1	2	11112	0.950662	1	0	1	1	1
9508	2	2	1	1	6	4	2	2	2	0	4	0	0	0	0	0	0	0	0	0	0	0	0	0	0	0	0	0	0	1	6	173	1.73	116	58	19.4	1	1	1	1	1	2	11112	0.950662	1	0	1	1	0
9819	1	1	2	1	6	4	2	5	2	0	2	0	0	0	0	0	0	0	0	0	0	0	0	1	0	0	0	1	1	1	4	174	1.74	95	47.5	15.7	1	1	1	1	1	2	11112	0.950662	1	1	2	1	1
10155	1	1	3	1	6	4	2	2	2	0	2	0	0	0	0	0	0	0	0	0	0	0	0	0	0	0	0	0	0	1	3	175	1.75	135	67.5	22	1	1	1	1	1	2	11112	0.950662	1	0	0	1	0
10168	2	2	1	1	6	4	1	2	2	0	4	0	0	0	0	0	0	0	0	0	0	0	0	0	0	0	0	0	0	1	2	183	1.83	144	72	21.5	1	1	1	1	1	2	11112	0.950662	1	1	2	1	1
10445	1	1	2	1	6	4	2	3	2	0	2	0	0	0	0	0	0	0	0	0	0	0	0	0	0	0	0	0	0	1	3	175	1.75	150	75	24.5	2	1	1	1	1	2	11112	0.950662	1	0	0	0	1
157	1	1	1	1	6	4	2	3	2	0	2	0	0	0	0	0	0	0	0	0	0	0	0	0	0	0	0	0	0	1	1	172	1.72	135	67.5	22.8	1	1	1	1	1	1	11111	1	1	0	0	1	0
765	1	2	2	1	6	4	2	1	2	0	4	0	0	0	0	0	0	0	0	0	0	0	0	0	0	0	0	0	0	1	4	173	1.73	130	65	21.7	1	1	1	1	1	1	11111	1	0	0	0	1	1
811	1	1	2	1	6	4	2	1	2	0	2	0	0	0	0	0	0	0	0	0	0	0	0	0	0	0	0	0	0	1	6	172	1.72	150	75	25.4	2	1	1	1	1	1	11111	1	0	0	0	0	0
1029	2	2	1	1	6	4	2	2	2	0	2	0	0	0	0	0	0	0	0	0	0	0	0	0	0	0	0	0	0	1	2	165	1.65	120	60	22	1	1	1	1	1	1	11111	1	1	1	1	1	1
1093	1	2	2	2	6	4	2	3	2	0	2	0	0	0	0	0	0	0	0	0	0	0	0	0	0	0	0	0	0	1	0	150	1.5	105	52.5	23.3	1	1	1	1	1	1	11111	1	1	0	2	2	1
1095	1	2	1	1	6	4	2	2	2	0	4	0	0	0	0	0	0	0	0	0	0	0	0	0	0	0	0	0	0	1	1	168	1.68	110	55	19.5	1	1	1	1	1	1	11111	1	0	0	0	0	0
1146	2	2	1	1	6	4	2	1	2	0	4	0	0	0	0	0	0	0	0	0	0	0	0	0	0	0	0	0	0	1	0	170	1.7	110	55	19	1	1	1	1	1	1	11111	1	1	2	1	1	1
1197	2	2	1	1	6	4	2	3	2	1	2	0	0	0	0	0	0	0	0	0	0	0	0	0	0	0	0	0	0	1	5	178	1.78	150	75	23.7	1	1	1	1	1	1	11111	1	0	0	0	0	0
1303	1	1	3	1	6	4	2	5	2	0	2	0	1	0	0	0	0	0	0	0	0	0	0	0	0	0	0	1	1	1	0	183	1.83	180	90	26.9	2	1	1	1	1	1	11111	1	1	0	3	1	1
1340	2	2	1	1	6	4	2	2	2	0	4	0	0	0	0	0	0	0	0	0	0	0	0	0	0	0	0	0	0	1	6	165	1.65	130	65	23.9	1	1	1	1	1	1	11111	1	1	1	0	1	0
1386	1	1	2	1	6	4	2	5	2	0	2	1	0	1	0	0	0	0	0	0	0	0	0	1	0	0	0	3	3	1	3	173	1.73	150	75	25.1	2	1	1	1	1	1	11111	1	0	0	1	0	0
1595	1	2	2	1	6	4	2	3	2	0	4	0	0	0	0	0	0	0	0	0	0	0	0	0	0	0	0	0	0	1	0	168	1.68	90	45	15.9	1	1	1	1	1	1	11111	1	0	0	1	1	1
1644	1	1	2	1	6	4	2	2	2	1	2	0	0	0	0	0	0	0	0	0	0	0	0	0	0	0	0	0	0	1	2	172	1.72	150	75	25.4	2	1	1	1	1	1	11111	1	2	1	3	2	2
1724	1	1	3	1	6	4	2	4	2	0	2	0	0	0	0	0	0	0	0	0	0	0	0	0	0	0	0	0	0	1	3	172	1.72	148	74	25	2	1	1	1	1	1	11111	1	1	1	1	1	1
1725	2	2	3	1	6	4	2	2	2	0	4	1	0	0	0	0	0	0	0	0	0	0	0	0	0	0	0	1	1	1	1	165	1.65	165	82.5	30.3	3	1	1	1	1	1	11111	1	1	0	0	0	0
1883	1	2	2	2	6	4	2	3	2	0	2	0	0	0	0	0	0	0	0	0	0	0	0	0	0	0	0	0	0	1	4	173	1.73	154	77	25.7	2	1	1	1	1	1	11111	1	1	0	0	0	1
1993	1	1	2	1	6	4	2	3	2	0	2	0	0	0	0	0	0	0	0	0	0	0	0	0	0	0	0	0	0	1	6	177	1.77	158	79	25.2	2	1	1	1	1	1	11111	1	0	0	0	0	0
2015	1	1	2	1	6	4	2	2	2	0	2	1	0	0	0	0	0	0	0	0	0	0	0	0	0	0	0	1	1	1	4	170	1.7	145	72.5	25.1	2	1	1	1	1	1	11111	1	0	0	1	1	1
2125	2	2	2	1	6	4	2	3	2	0	2	0	0	0	0	0	0	0	0	0	0	0	0	0	0	0	0	0	0	1	3	182	1.82	140	70	21.1	1	1	1	1	1	1	11111	1	1	0	0	1	1
2283	1	1	3	1	6	4	2	5	2	0	2	0	0	0	0	0	0	0	0	0	0	0	0	0	0	0	0	0	0	1	4	174	1.74	136	68	22.5	1	1	1	1	1	1	11111	1	1	1	1	1	1
2406	1	1	2	1	6	4	2	4	2	0	4	0	0	0	0	0	0	0	0	0	0	0	0	0	0	0	0	0	0	1	4	175	1.75	125	62.5	20.4	1	1	1	1	1	1	11111	1	0	0	0	1	1
2422	2	2	1	1	6	4	2	2	2	0	4	0	0	0	0	0	0	0	0	0	0	0	0	0	0	0	0	0	0	1	2	170	1.7	155	77.5	26.8	2	1	1	1	1	1	11111	1	0	0	0	0	0
2450	2	2	1	1	6	4	2	1	2	0	2	0	0	0	0	0	0	0	0	0	0	0	0	0	0	0	0	0	0	1	2	172	1.72	140	70	23.7	1	1	1	1	1	1	11111	1	1	1	0	1	1
2661	2	1	2	1	6	4	2	1	2	0	4	0	0	0	0	0	0	0	0	0	0	0	0	0	0	0	0	0	0	1	0	172	1.72	145	72.5	24.5	2	1	1	1	1	1	11111	1	1	0	0	1	1
2672	1	1	3	1	6	4	2	5	2	0	2	0	0	0	0	0	0	0	0	0	0	0	0	0	0	0	0	0	0	1	2	168	1.68	117	58.5	20.7	1	1	1	1	1	1	11111	1	0	0	0	0	1
2812	1	2	3	1	6	4	2	1	2	0	2	0	0	0	0	0	0	0	0	0	0	0	0	0	0	0	0	0	0	1	5	175	1.75	170	85	27.8	2	1	1	1	1	1	11111	1	0	0	1	1	1
2825	1	1	1	1	6	4	2	3	2	0	2	0	0	0	0	0	0	0	0	0	0	0	0	0	0	0	0	0	0	1	4	175	1.75	180	90	29.4	3	1	1	1	1	1	11111	1	0	0	0	0	0
2900	1	1	4	1	6	4	2	5	2	0	2	1	0	0	0	0	0	0	0	0	0	0	0	0	0	0	0	1	1	1	2	175	1.75	88	44	14.4	1	1	1	1	1	1	11111	1	0	0	0	0	0
3038	1	1	2	1	6	4	2	6	2	0	2	0	0	0	0	0	0	0	0	0	0	0	0	0	0	0	0	0	0	1	4	170	1.7	128	64	22.1	1	1	1	1	1	1	11111	1	0	0	1	1	0
3095	1	1	2	1	6	4	1	5	2	0	4	1	0	0	0	1	0	0	0	0	0	0	0	0	0	0	0	2	2	1	2	177	1.77	168	84	26.8	2	1	1	1	1	1	11111	1	1	0	0	1	1
3352	2	2	1	1	6	4	2	2	2	0	2	0	0	0	0	0	0	0	0	0	0	0	0	0	0	0	0	0	0	1	1	172	1.72	140	70	23.7	1	1	1	1	1	1	11111	1	0	0	0	0	0
3374	1	1	2	2	6	4	2	3	2	0	2	0	0	0	0	0	0	0	0	0	0	0	0	0	0	0	0	0	0	1	1	162	1.62	100	50	19.1	1	1	1	1	1	1	11111	1	1	1	1	1	1
3419	1	1	4	1	6	4	2	5	2	0	2	0	0	0	0	0	0	0	0	0	0	0	0	0	0	0	0	0	0	1	3	175	1.75	120	60	19.6	1	1	1	1	1	1	11111	1	2	1	1	1	1
3427	2	2	2	1	6	4	2	1	2	0	2	0	0	0	0	0	0	0	0	0	0	0	0	0	0	0	0	0	0	1	3	179	1.79	140	70	21.8	1	1	1	1	1	1	11111	1	0	0	0	0	0
3487	1	1	4	1	6	4	1	4	1	1	2	0	0	0	0	0	0	0	0	0	0	0	0	0	0	0	0	0	0	1	2	182	1.82	145	72.5	21.9	1	1	1	1	1	1	11111	1	0	0	0	0	0
3533	1	1	1	1	6	4	2	4	2	0	2	0	0	0	0	0	0	0	0	0	0	0	0	0	0	0	0	0	0	1	2	178	1.78	140	70	22.1	1	1	1	1	1	1	11111	1	1	1	1	1	1
3641	1	1	2	2	6	4	2	4	2	0	2	0	1	0	0	0	0	0	0	0	0	0	0	0	0	0	0	1	1	1	5	180	1.8	160	80	24.7	2	1	1	1	1	1	11111	1	3	2	2	2	2
3650	1	2	2	1	6	4	2	2	2	0	4	0	0	0	0	0	0	0	0	0	0	0	0	0	0	0	0	0	0	1	6	169	1.69	130	65	22.8	1	1	1	1	1	1	11111	1	0	0	0	1	0
3676	1	1	2	1	6	4	2	4	2	0	2	0	0	0	0	0	0	0	0	0	0	0	0	0	0	0	0	0	0	1	0	176	1.76	170	85	27.4	2	1	1	1	1	1	11111	1	2	1	0	2	0
3714	1	1	2	2	6	4	2	5	1	1	4	0	0	0	0	0	0	0	0	0	0	0	0	0	0	0	0	0	0	1	1	172	1.72	98	49	16.6	1	1	1	1	1	1	11111	1	0	0	0	0	0
3786	1	2	1	2	6	4	2	2	2	0	4	0	0	0	1	0	0	0	0	0	0	0	0	0	0	0	0	1	1	1	6	173	1.73	141	70.5	23.6	1	1	1	1	1	1	11111	1	1	1	1	1	1
3794	2	2	3	1	6	4	2	2	2	0	4	0	0	0	0	0	0	0	0	0	0	0	0	0	0	0	0	0	0	1	4	178	1.78	120	60	18.9	1	1	1	1	1	1	11111	1	0	0	0	0	1
3843	1	1	1	2	6	4	2	2	2	0	2	0	0	0	0	0	0	0	0	0	0	0	0	0	0	0	0	0	0	1	4	163	1.63	100	50	18.8	1	1	1	1	1	1	11111	1	0	0	1	1	1
4189	1	1	2	1	6	4	2	4	2	0	4	0	0	0	0	0	0	0	0	0	0	0	0	0	0	0	0	0	0	1	2	172	1.72	130	65	22	1	1	1	1	1	1	11111	1	1	1	0	1	0
4253	2	2	2	1	6	4	1	2	2	0	4	0	0	0	0	0	0	0	0	0	0	0	0	0	0	0	0	0	0	1	2	177	1.77	112	56	17.9	1	1	1	1	1	1	11111	1	1	1	1	1	1
4266	2	1	2	2	6	4	2	5	1	0	2	0	0	0	0	0	0	0	0	0	0	0	0	0	0	0	0	0	0	1	3	184	1.84	156	78	23	1	1	1	1	1	1	11111	1	2	2	2	2	2
4293	2	2	3	1	6	4	2	1	2	0	4	1	0	0	0	0	0	0	0	0	0	0	0	0	0	0	0	1	1	1	2	180	1.8	166	83	25.6	2	1	1	1	1	1	11111	1	1	1	1	1	1
4399	1	1	2	1	6	4	2	5	2	0	2	0	0	0	0	0	0	0	0	0	0	0	0	0	0	0	0	0	0	1	4	175	1.75	140	70	22.9	1	1	1	1	1	1	11111	1	0	0	0	0	0
4428	2	2	1	1	6	4	2	1	2	0	4	1	0	0	0	0	0	0	0	0	0	1	0	0	0	0	0	2	2	1	0	165	1.65	98	49	18	1	1	1	1	1	1	11111	1	0	1	1	1	1
4454	2	2	2	1	6	4	2	1	2	0	2	0	0	0	0	0	0	0	0	0	0	0	0	0	0	0	0	0	0	1	0	176	1.76	150	75	24.2	2	1	1	1	1	1	11111	1	1	1	0	1	1
4500	2	2	1	1	6	4	2	2	2	0	4	0	0	0	0	0	0	0	0	0	0	0	0	0	0	0	0	0	0	1	4	170	1.7	118	59	20.4	1	1	1	1	1	1	11111	1	1	1	0	1	1
4510	1	2	1	1	6	4	2	3	2	0	2	1	0	0	0	1	0	0	0	0	0	0	0	0	0	0	0	2	2	1	5	165	1.65	132	66	24.2	2	1	1	1	1	1	11111	1	0	0	1	1	1
4633	2	2	1	1	6	4	1	1	2	0	4	0	0	0	0	0	0	0	0	0	0	0	0	0	0	0	0	0	0	1	4	165	1.65	140	70	25.7	2	1	1	1	1	1	11111	1	0	0	0	0	0
4685	1	1	1	1	6	4	2	5	2	0	2	1	1	0	0	0	0	0	0	0	0	0	0	0	0	0	0	2	2	1	3	164	1.64	150	75	27.9	2	1	1	1	1	1	11111	1	1	0	1	0	0
4732	1	1	4	1	6	4	2	5	2	0	2	0	0	0	0	0	0	0	0	0	0	0	0	0	0	0	0	0	0	1	0	165	1.65	150	75	27.5	2	1	1	1	1	1	11111	1	1	1	1	1	1
4749	1	1	1	1	6	4	2	4	2	0	2	0	0	0	0	0	0	0	0	0	0	0	0	0	0	0	0	0	0	1	0	180	1.8	180	90	27.8	2	1	1	1	1	1	11111	1	1	2	1	2	1
4783	1	1	4	1	6	4	2	6	2	0	2	0	0	0	0	0	0	0	0	0	0	0	0	0	0	0	0	0	0	1	3	185	1.85	140	70	20.5	1	1	1	1	1	1	11111	1	1	2	1	1	1
4884	1	1	1	1	6	4	1	4	2	0	2	0	0	0	0	0	0	0	0	0	0	0	0	0	0	0	0	0	0	1	2	165	1.65	138	69	25.3	2	1	1	1	1	1	11111	1	2	2	2	2	2
4925	1	2	2	1	6	4	2	2	2	0	2	0	0	0	0	0	0	0	0	0	0	0	0	0	0	0	0	0	0	1	4	184	1.84	180	90	26.6	2	1	1	1	1	1	11111	1	0	0	0	0	0
5012	1	2	2	1	6	4	2	3	2	0	2	0	0	0	0	0	0	0	0	0	0	0	0	0	0	0	0	0	0	1	2	170	1.7	160	80	27.7	2	1	1	1	1	1	11111	1	3	2	2	2	2
5039	1	1	4	1	6	4	2	6	2	0	2	0	0	0	0	0	0	0	0	0	0	0	0	0	0	0	0	0	0	1	1	170	1.7	152	76	26.3	2	1	1	1	1	1	11111	1	1	0	0	0	0
5192	1	2	2	1	6	4	2	2	2	0	4	0	0	0	0	0	0	0	0	0	0	0	0	0	0	0	0	0	0	1	3	176	1.76	168	84	27.1	2	1	1	1	1	1	11111	1	1	0	1	1	1
5204	1	1	4	1	6	4	2	6	2	0	2	0	0	0	0	0	0	0	0	0	0	0	0	0	0	0	0	0	0	1	6	162	1.62	150	75	28.6	3	1	1	1	1	1	11111	1	0	0	0	0	0
5221	1	1	4	2	6	4	2	3	2	0	1	0	0	0	0	0	0	0	0	0	0	0	0	0	0	0	0	0	0	1	2	168	1.68	100	50	17.7	1	1	1	1	1	1	11111	1	0	0	0	0	0
5231	1	1	2	1	6	4	2	3	2	0	2	0	0	0	0	0	0	0	0	0	0	0	0	0	0	0	0	0	0	1	1	175	1.75	85	42.5	13.9	1	1	1	1	1	1	11111	1	0	0	0	0	0
5243	1	1	2	1	6	4	2	4	2	0	2	0	0	0	0	0	0	0	0	0	0	0	0	0	0	0	0	0	0	1	5	175	1.75	158	79	25.8	2	1	1	1	1	1	11111	1	0	1	0	0	1
5342	1	1	4	1	6	4	2	3	2	0	2	1	0	0	0	0	0	0	0	0	0	0	0	0	0	0	0	1	1	1	4	188	1.88	150	75	21.2	1	1	1	1	1	1	11111	1	0	0	0	0	0
5387	1	1	3	1	6	4	2	3	2	0	2	1	0	0	0	0	0	0	0	0	0	0	0	0	0	0	0	1	1	1	4	175	1.75	98	49	16	1	1	1	1	1	1	11111	1	1	0	0	1	0
5388	1	1	4	1	6	4	2	4	2	0	2	0	0	0	0	0	0	0	0	0	0	0	0	0	0	0	0	0	0	1	2	165	1.65	124	62	22.8	1	1	1	1	1	1	11111	1	0	0	0	1	1
5394	1	1	2	2	6	4	2	5	2	0	2	0	0	0	0	0	0	0	0	0	0	0	0	0	0	0	0	0	0	1	2	162	1.62	120	60	22.9	1	1	1	1	1	1	11111	1	1	0	1	1	1
5455	2	2	3	1	6	4	2	3	2	0	4	0	0	0	0	0	0	0	0	0	0	0	0	0	0	0	0	0	0	1	3	173	1.73	135	67.5	22.6	1	1	1	1	1	1	11111	1	1	0	1	1	0
5675	1	1	2	1	6	4	2	4	2	0	2	1	0	0	0	0	0	0	0	0	0	0	0	0	0	0	0	1	1	1	2	176	1.76	134	67	21.6	1	1	1	1	1	1	11111	1	1	1	0	1	1
5764	2	2	1	1	6	4	2	2	2	0	4	1	0	1	0	0	0	0	0	0	0	0	0	0	0	0	0	2	2	1	0	180	1.8	170	85	26.2	2	1	1	1	1	1	11111	1	1	1	1	1	1
5856	1	1	3	1	6	4	2	5	2	0	2	0	0	0	0	0	0	0	0	0	0	0	0	0	0	0	0	0	0	1	5	176	1.76	132	66	21.3	1	1	1	1	1	1	11111	1	1	0	0	0	0
5918	1	2	1	1	6	4	2	1	2	0	4	0	0	0	0	0	0	0	0	0	0	0	0	0	0	0	0	0	0	1	1	170	1.7	140	70	24.2	2	1	1	1	1	1	11111	1	1	0	1	1	1
6073	2	2	4	1	6	4	2	3	2	0	2	0	0	0	0	0	0	0	0	0	0	0	0	0	0	0	0	0	0	1	1	165	1.65	160	80	29.4	3	1	1	1	1	1	11111	1	0	0	0	1	0
6086	1	1	1	1	6	4	2	2	2	0	4	0	0	0	0	0	0	0	0	0	0	0	0	0	0	0	0	0	0	1	3	175	1.75	130	65	21.2	1	1	1	1	1	1	11111	1	1	0	1	0	1
6096	1	1	3	1	6	4	1	5	2	0	2	0	0	0	0	0	0	0	0	0	0	0	0	0	0	0	0	0	0	1	4	180	1.8	130	65	20.1	1	1	1	1	1	1	11111	1	2	1	2	1	2
6125	1	1	3	1	6	4	2	5	1	0	1	0	0	0	0	0	0	0	0	0	0	0	0	0	0	0	0	0	0	1	3	186	1.86	120	60	17.3	1	1	1	1	1	1	11111	1	2	1	1	2	1
6126	1	2	3	1	6	4	2	3	2	0	2	0	0	0	0	0	0	0	0	0	0	0	0	0	0	0	0	0	0	1	2	172	1.72	140	70	23.7	1	1	1	1	1	1	11111	1	2	1	2	1	2
6170	1	1	1	1	6	4	2	2	2	0	4	0	0	0	0	0	0	0	0	0	0	0	0	0	0	0	0	0	0	1	2	170	1.7	120	60	20.8	1	1	1	1	1	1	11111	1	1	1	1	1	1
6233	1	1	3	1	6	4	2	5	3	1	2	0	0	0	0	0	0	0	0	0	0	0	0	0	0	0	0	0	0	1	4	168	1.68	130	65	23	1	1	1	1	1	1	11111	1	3	1	0	1	2
6268	1	2	2	1	6	4	2	5	1	0	4	0	0	0	0	0	0	0	0	0	0	0	0	0	0	0	0	0	0	1	1	173	1.73	140	70	23.4	1	1	1	1	1	1	11111	1	3	3	3	3	3
6383	1	1	2	1	6	4	2	4	2	0	2	0	0	0	0	0	0	0	0	0	0	0	0	0	0	0	0	0	0	1	0	180	1.8	195	97.5	30.1	3	1	1	1	1	1	11111	1	0	0	0	0	0
6464	1	1	3	1	6	4	1	3	2	0	2	0	0	0	0	0	0	0	0	0	0	0	0	0	0	0	0	0	0	1	4	172	1.72	160	80	27	2	1	1	1	1	1	11111	1	0	0	0	0	0
6558	1	1	2	1	6	4	2	3	2	0	2	0	0	0	0	0	0	0	0	0	0	0	0	0	0	0	0	0	0	1	4	172	1.72	150	75	25.4	2	1	1	1	1	1	11111	1	1	1	0	0	0
6646	1	1	2	1	6	4	2	4	2	0	2	0	0	0	0	0	0	0	0	0	0	0	0	0	0	0	0	0	0	1	3	168	1.68	140	70	24.8	2	1	1	1	1	1	11111	1	1	1	1	1	1
6725	1	1	2	1	6	4	2	5	2	0	2	0	0	0	0	0	0	0	0	0	0	0	0	0	0	0	0	0	0	1	0	182	1.82	140	70	21.1	1	1	1	1	1	1	11111	1	3	3	3	3	3
6827	2	2	2	1	6	4	2	3	2	0	4	0	0	0	0	0	0	0	0	0	0	0	0	0	0	0	0	0	0	1	6	173	1.73	145	72.5	24.2	2	1	1	1	1	1	11111	1	1	0	0	1	1
6842	2	2	4	1	6	4	2	3	2	0	2	0	0	0	0	0	0	0	0	0	0	0	0	0	0	0	0	0	0	1	0	182	1.82	135	67.5	20.4	1	1	1	1	1	1	11111	1	0	0	0	0	0
6909	2	2	1	1	6	4	2	2	2	0	4	0	0	0	0	0	0	0	0	0	0	0	0	0	0	0	0	0	0	1	0	170	1.7	120	60	20.8	1	1	1	1	1	1	11111	1	1	1	0	1	1
6980	1	1	2	1	6	4	2	5	2	0	2	0	0	0	0	0	0	0	0	0	0	0	0	0	0	0	0	0	0	1	3	178	1.78	186	93	29.4	3	1	1	1	1	1	11111	1	0	0	0	0	0
7083	1	1	2	1	6	4	2	5	2	0	2	1	0	0	0	0	0	0	0	0	0	0	0	0	0	0	0	1	1	1	1	188	1.88	200	100	28.3	3	1	1	1	1	1	11111	1	1	1	1	1	1
7236	1	1	2	1	6	4	2	3	2	0	2	0	0	0	0	0	0	0	0	0	0	0	0	0	0	0	0	0	0	1	2	168	1.68	120	60	21.3	1	1	1	1	1	1	11111	1	0	0	1	1	1
7257	1	1	2	1	6	4	2	3	2	1	2	0	0	0	0	0	0	0	0	0	0	0	0	0	0	0	0	0	0	1	3	172	1.72	140	70	23.7	1	1	1	1	1	1	11111	1	1	1	1	1	1
7263	1	1	2	1	6	4	2	3	2	1	2	0	0	0	0	0	0	0	0	0	0	0	0	0	0	0	0	0	0	1	3	170	1.7	160	80	27.7	2	1	1	1	1	1	11111	1	1	1	2	2	1
7270	1	1	2	1	6	4	2	3	2	0	2	0	0	0	0	0	0	0	0	0	0	0	0	0	0	0	0	0	0	1	3	168	1.68	130	65	23	1	1	1	1	1	1	11111	1	1	1	2	1	1
7272	1	1	1	1	6	4	2	3	2	0	4	0	0	0	0	0	0	0	0	0	0	0	0	0	0	0	0	0	0	1	2	168	1.68	138	69	24.4	2	1	1	1	1	1	11111	1	1	1	1	1	1
7324	1	1	1	1	6	4	2	1	1	1	1	0	0	0	0	0	0	0	0	0	0	0	0	0	0	0	0	0	0	1	6	172	1.72	120	60	20.3	1	1	1	1	1	1	11111	1	0	0	0	0	0
7326	1	1	1	1	6	4	2	1	1	1	1	0	0	0	0	0	0	0	0	0	0	0	0	0	0	0	0	0	0	1	6	178	1.78	150	75	23.7	1	1	1	1	1	1	11111	1	2	2	2	2	2
7406	1	1	2	1	6	4	2	3	2	0	2	0	0	0	0	0	0	0	0	0	0	0	0	0	0	0	0	0	0	1	0	165	1.65	120	60	22	1	1	1	1	1	1	11111	1	1	1	1	1	1
7509	1	1	2	1	6	4	2	6	2	0	2	0	0	0	0	0	0	0	0	0	0	0	0	0	0	0	0	0	0	1	3	174	1.74	85	42.5	14	1	1	1	1	1	1	11111	1	2	2	2	2	2
7512	2	2	1	1	6	4	2	2	2	0	2	0	0	0	0	0	0	0	0	0	0	0	0	0	0	0	0	0	0	1	1	175	1.75	140	70	22.9	1	1	1	1	1	1	11111	1	1	0	1	0	1
7655	2	2	2	1	6	4	2	1	2	0	4	1	0	0	0	0	0	0	0	0	0	0	0	0	0	0	0	1	1	1	3	167	1.67	135	67.5	24.2	2	1	1	1	1	1	11111	1	0	0	1	0	0
7767	1	1	4	1	6	4	2	3	2	0	2	0	0	0	0	0	0	0	0	0	0	0	0	0	0	0	0	0	0	1	3	170	1.7	140	70	24.2	2	1	1	1	1	1	11111	1	1	0	1	0	0
7837	2	1	1	1	6	4	1	6	2	0	4	0	0	0	0	0	0	0	0	0	0	0	0	0	0	0	0	0	0	1	2	170	1.7	160	80	27.7	2	1	1	1	1	1	11111	1	1	0	1	1	0
8027	2	2	1	1	6	4	1	1	2	0	4	0	0	0	0	0	0	0	0	0	0	0	0	0	0	0	0	0	0	1	3	155	1.55	116	58	24.1	2	1	1	1	1	1	11111	1	0	0	0	0	0
8046	2	2	1	2	6	4	2	1	3	0	4	0	0	0	0	0	0	0	0	0	0	0	0	0	0	0	0	0	0	1	0	183	1.83	168	84	25.1	2	1	1	1	1	1	11111	1	1	0	1	0	1
8306	1	1	3	1	6	4	2	5	2	0	2	0	0	0	0	0	0	0	0	0	0	0	0	0	0	0	0	0	0	1	5	185	1.85	140	70	20.5	1	1	1	1	1	1	11111	1	1	1	1	1	1
8323	1	1	3	1	6	4	2	5	2	0	2	0	0	0	0	0	0	0	0	0	0	0	0	0	0	0	0	0	0	1	4	176	1.76	135	67.5	21.8	1	1	1	1	1	1	11111	1	0	0	0	0	0
8546	1	1	3	1	6	4	2	5	2	0	2	0	0	0	0	0	0	0	0	0	0	0	0	0	0	0	0	0	0	1	3	175	1.75	130	65	21.2	1	1	1	1	1	1	11111	1	0	0	0	0	0
8604	1	1	3	1	6	4	2	3	2	0	2	0	0	0	0	0	0	0	0	0	0	0	0	0	0	0	0	0	0	1	3	180	1.8	170	85	26.2	2	1	1	1	1	1	11111	1	0	0	0	0	0
8609	1	1	1	1	6	4	2	1	1	1	1	0	0	0	0	0	0	0	0	0	0	0	0	0	0	0	0	0	0	1	6	145	1.45	95	47.5	22.6	1	1	1	1	1	1	11111	1	0	0	0	0	2
8648	1	1	2	1	6	4	2	3	2	0	2	0	0	0	0	0	0	0	0	0	0	0	0	0	0	0	0	0	0	1	2	181	1.81	150	75	22.9	1	1	1	1	1	1	11111	1	2	2	2	3	3
8672	1	1	2	1	6	4	2	3	2	0	2	0	0	0	0	0	0	0	0	0	0	0	0	0	0	0	0	0	0	1	2	178	1.78	140	70	22.1	1	1	1	1	1	1	11111	1	1	0	0	0	0
8725	1	2	3	1	6	4	2	2	2	1	2	0	0	0	0	0	0	0	0	0	0	0	0	0	0	0	0	0	0	1	2	172	1.72	120	60	20.3	1	1	1	1	1	1	11111	1	2	2	2	2	2
8775	1	1	2	2	6	4	2	3	2	0	2	0	0	0	0	0	0	0	0	0	0	0	0	0	0	0	0	0	0	1	0	155	1.55	104	52	21.6	1	1	1	1	1	1	11111	1	0	0	0	0	0
8963	1	1	2	1	6	4	2	3	2	0	2	0	0	0	0	0	0	0	0	0	0	0	0	0	0	0	0	0	0	1	3	173	1.73	135	67.5	22.6	1	1	1	1	1	1	11111	1	1	1	0	1	1
9210	1	2	3	1	6	4	2	2	2	0	4	0	0	0	0	0	0	0	0	0	0	0	0	0	0	0	0	0	0	1	4	189	1.89	168	84	23.5	1	1	1	1	1	1	11111	1	0	1	1	1	0
9415	1	1	2	1	6	4	2	5	2	0	2	0	0	0	0	0	0	0	0	0	0	0	0	0	0	0	0	0	0	1	2	172	1.72	140	70	23.7	1	1	1	1	1	1	11111	1	1	1	1	1	0
9484	1	2	1	1	6	4	2	4	2	0	4	0	0	0	0	0	0	0	0	0	0	0	0	0	0	0	0	0	0	1	0	165	1.65	92	46	16.9	1	1	1	1	1	1	11111	1	0	0	0	0	0
9519	2	2	1	1	6	4	2	2	2	0	4	0	0	0	0	0	0	0	0	0	0	0	0	0	0	0	0	0	0	1	5	170	1.7	120	60	20.8	1	1	1	1	1	1	11111	1	0	0	0	0	0
9738	1	1	4	1	6	4	2	6	2	0	2	0	0	0	0	0	0	0	0	0	0	0	0	0	0	0	0	0	0	1	4	181	1.81	160	80	24.4	2	1	1	1	1	1	11111	1	0	0	1	0	1
10052	1	1	2	1	6	4	2	5	2	0	2	0	0	0	0	0	0	0	0	0	0	0	0	0	0	0	0	0	0	1	2	173	1.73	160	80	26.7	2	1	1	1	1	1	11111	1	0	0	0	0	0
10065	1	1	2	1	6	4	2	5	2	0	2	0	0	0	0	0	0	0	0	0	0	0	0	0	0	0	0	0	0	1	2	173	1.73	160	80	26.7	2	1	1	1	1	1	11111	1	0	0	0	0	0
10251	1	1	2	1	6	4	2	5	2	0	2	0	0	0	0	0	0	0	0	0	0	0	0	0	0	0	0	0	0	1	2	181	1.81	160	80	24.4	2	1	1	1	1	1	11111	1	0	1	1	1	1
10438	1	1	1	1	6	4	2	3	3	1	1	1	0	0	0	0	0	0	0	0	0	0	0	0	0	0	0	1	1	1	3	180	1.8	150	75	23.1	1	1	1	1	1	1	11111	1	2	2	2	2	2
10485	1	1	2	1	6	4	2	5	2	0	2	0	0	0	0	0	0	0	0	0	0	0	0	0	0	0	0	0	0	1	2	182	1.82	140	70	21.1	1	1	1	1	1	1	11111	1	0	0	0	0	0
10486	1	1	2	1	6	4	2	5	2	0	2	0	0	0	0	0	0	0	0	0	0	0	0	0	0	0	0	0	0	1	3	172	1.72	170	85	28.7	3	1	1	1	1	1	11111	1	2	1	2	1	2
10502	2	2	1	1	6	4	2	1	2	0	2	1	0	0	0	0	0	0	0	0	0	0	0	0	0	0	0	1	1	1	3	155	1.55	130	65	27.1	2	1	1	1	1	1	11111	1	0	0	0	0	1
10679	1	2	1	1	6	4	2	2	2	0	4	0	0	0	0	0	0	0	0	0	0	0	0	0	0	0	0	0	0	1	0	179	1.79	140	70	21.8	1	1	1	1	1	1	11111	1	0	0	0	0	0
10794	1	1	1	1	6	4	2	3	3	1	4	0	0	0	0	0	0	0	0	0	0	0	0	0	0	0	0	0	0	1	2	183	1.83	150	75	22.4	1	1	1	1	1	1	11111	1	0	0	0	0	0
10824	1	1	2	1	6	4	2	4	2	0	2	1	0	0	0	1	0	0	0	0	0	0	0	0	0	0	0	2	2	1	0	178	1.78	154	77	24.3	2	1	1	1	1	1	11111	1	1	1	1	1	1
10898	2	1	4	1	6	4	2	5	2	0	2	0	0	0	0	0	0	0	0	0	0	0	0	0	0	0	0	0	0	1	2	189	1.89	160	80	22.4	1	1	1	1	1	1	11111	1	2	2	2	2	2
1943	1	1	2	1	7	4	2	4	2	0	2	1	0	0	0	0	0	0	0	0	0	0	0	0	0	0	0	1	1	1	6	172	1.72	150	75	25.4	2	4	3	4	3	3	43433	0.146894	3	3	3	3	3
8743	2	2	2	1	7	4	2	3	1	1	1	0	0	0	0	0	0	0	0	0	0	0	0	0	0	0	0	0	0	1	3	172	1.72	160	80	27	2	1	4	3	5	1	14351	0.380728	0	1	1	1	0
9973	1	2	2	1	7	4	2	3	2	0	2	0	0	0	0	0	0	0	0	0	0	0	0	0	0	0	0	0	0	1	5	175	1.75	135	67.5	22	1	2	4	2	3	3	24233	0.422717	2	1	2	1	2
8062	2	2	2	1	7	4	2	2	2	0	2	0	0	0	0	0	0	0	0	0	0	0	0	0	0	0	0	0	0	1	0	172	1.72	140	70	23.7	1	3	3	3	2	1	33321	0.561979	2	1	2	1	1
5841	1	1	1	1	7	4	2	3	2	0	2	1	0	0	0	0	1	0	0	0	0	0	0	0	0	0	0	2	2	1	0	175	1.75	176	88	28.7	3	4	1	1	1	2	41112	0.663442	1	1	1	1	0
10317	1	1	2	1	7	4	2	3	2	0	4	1	0	0	0	0	0	0	0	0	0	0	0	0	0	0	0	1	1	1	5	170	1.7	170	85	29.4	3	1	1	1	2	5	11125	0.684355	2	2	2	2	2
5358	2	2	1	1	7	4	2	3	2	0	4	1	0	0	0	0	0	0	0	0	0	1	0	0	0	0	0	2	2	1	6	162	1.62	140	70	26.7	2	1	1	1	5	1	11151	0.697616	1	0	1	1	1
1010	1	2	3	1	7	4	2	6	2	0	2	0	0	0	0	0	0	0	0	0	0	0	0	0	0	0	0	0	0	1	0	172	1.72	127	63.5	21.5	1	1	1	3	3	2	11332	0.705656	2	2	2	2	2
7429	1	2	1	1	7	4	2	3	2	0	4	1	0	0	0	0	0	0	0	0	0	0	0	0	0	0	0	1	1	1	4	165	1.65	150	75	27.5	2	2	2	2	2	2	22222	0.733807	1	1	1	1	1
1209	1	1	1	1	7	4	2	4	2	0	2	0	0	0	0	0	0	0	0	0	0	0	0	0	0	0	0	0	0	1	1	169	1.69	145	72.5	25.4	2	1	1	4	2	1	11421	0.748228	1	0	1	1	1
6465	1	1	2	1	7	4	2	5	2	0	2	0	1	1	0	0	0	0	0	0	0	0	0	0	0	0	0	2	2	1	3	170	1.7	158	79	27.3	2	1	1	1	3	2	11132	0.812263	2	2	2	2	2
2835	1	1	2	1	7	4	2	5	2	0	2	0	0	1	0	0	0	1	0	0	0	0	0	0	0	0	0	2	2	1	3	170	1.7	158	79	27.3	2	1	1	1	2	3	11123	0.824144	1	1	2	2	1
2642	1	1	4	1	7	4	2	3	2	0	2	0	0	0	0	0	0	0	0	0	0	0	0	0	0	0	0	0	0	1	4	175	1.75	136	68	22.2	1	2	1	1	2	2	21122	0.826741	1	0	1	1	1
9914	1	2	3	1	7	4	2	1	2	0	4	0	0	0	0	0	0	0	0	0	0	0	0	0	0	0	0	0	0	1	5	168	1.68	140	70	24.8	2	3	1	1	1	1	31111	0.842081	0	0	0	0	0
9919	1	2	2	1	7	4	2	2	1	1	4	0	0	0	0	0	0	0	0	0	0	0	0	0	0	0	0	0	0	1	1	172	1.72	100	50	16.9	1	1	2	2	2	1	12221	0.849187	2	2	2	2	2
553	2	2	1	2	7	4	2	1	2	0	2	1	0	0	0	0	0	0	0	0	0	0	0	0	0	0	0	1	1	1	1	165	1.65	140	70	25.7	2	1	1	1	3	1	11131	0.861601	1	0	1	1	1
434	1	1	2	1	7	4	2	5	2	0	2	0	0	1	0	0	0	0	0	0	0	0	0	1	0	0	0	2	2	1	4	171	1.71	160	80	27.4	2	2	1	1	2	1	21121	0.876079	1	0	1	0	0
2629	1	1	3	1	7	4	2	5	2	0	3	0	0	0	0	0	0	0	0	0	0	0	0	1	0	0	0	1	1	1	3	176	1.76	150	75	24.2	2	2	1	1	2	1	21121	0.876079	0	0	0	1	1
5852	1	1	2	1	7	4	2	5	2	0	2	1	0	0	0	0	0	0	0	0	0	0	0	0	0	0	0	1	1	1	2	168	1.68	150	75	26.6	2	1	1	1	1	3	11113	0.882022	2	1	1	1	1
10785	1	2	3	1	7	4	2	5	2	0	2	0	0	0	0	0	0	0	0	0	0	0	0	0	0	0	0	0	0	1	4	172	1.72	120	60	20.3	1	1	1	1	1	3	11113	0.882022	1	1	2	1	1
521	2	2	4	1	7	4	2	2	2	0	2	1	0	0	0	0	0	0	0	0	0	0	0	0	0	0	0	1	1	1	2	169	1.69	160	80	28	3	1	1	1	2	2	11122	0.892783	1	1	0	1	1
542	2	2	1	1	7	4	2	2	2	0	4	0	0	0	0	0	0	0	0	0	0	0	0	0	0	0	0	0	0	1	5	174	1.74	144	72	23.8	1	1	1	1	2	2	11122	0.892783	1	1	1	1	1
1061	1	2	2	1	7	4	2	2	2	0	2	0	0	1	0	0	0	0	0	0	0	0	0	0	0	0	0	1	1	1	2	175	1.75	130	65	21.2	1	1	1	1	2	2	11122	0.892783	1	1	1	1	1
1448	1	1	3	1	7	4	2	4	2	0	4	0	0	0	0	0	0	0	0	0	0	1	0	0	0	0	0	1	1	1	0	173	1.73	162	81	27.1	2	1	1	1	2	2	11122	0.892783	1	0	1	1	1
1502	1	1	4	1	7	4	2	4	2	0	4	0	0	0	0	0	0	0	0	0	0	1	0	0	0	0	0	1	1	1	0	173	1.73	162	81	27.1	2	1	1	1	2	2	11122	0.892783	1	1	1	1	1
1716	1	2	3	1	7	4	2	4	2	0	2	0	0	0	0	0	0	0	0	0	0	0	0	0	0	0	0	0	0	1	0	172	1.72	160	80	27	2	1	1	1	2	2	11122	0.892783	0	0	0	0	0
2218	2	2	1	1	7	4	1	2	2	0	2	1	0	0	0	0	0	0	0	0	0	0	0	0	0	0	0	1	1	1	2	170	1.7	90	45	15.6	1	1	1	1	2	2	11122	0.892783	1	0	0	1	1
2281	1	1	2	1	7	4	2	3	2	0	2	1	0	0	0	0	0	1	0	0	0	1	0	0	0	0	1	4	3	1	6	178	1.78	109	54.5	17.2	1	1	1	1	2	2	11122	0.892783	1	1	1	1	1
2282	1	1	2	1	7	4	2	3	2	0	4	1	0	0	0	0	0	0	0	0	0	0	0	0	0	0	0	1	1	1	4	175	1.75	146	73	23.8	1	1	1	1	2	2	11122	0.892783	1	0	2	1	0
2381	1	1	3	1	7	4	2	3	2	0	2	0	0	0	0	0	0	0	0	0	1	1	0	0	0	0	0	2	2	1	1	168	1.68	140	70	24.8	2	1	1	1	2	2	11122	0.892783	0	1	0	1	0
2750	1	1	2	1	7	4	2	4	2	0	2	0	0	0	0	0	0	0	0	0	0	0	0	0	0	0	0	0	0	1	5	178	1.78	175	87.5	27.6	2	1	1	1	2	2	11122	0.892783	0	0	0	0	0
2895	1	1	4	1	7	4	2	5	2	0	2	1	0	0	0	0	0	0	0	0	0	0	0	0	0	0	0	1	1	1	6	163	1.63	126	63	23.7	1	1	1	1	2	2	11122	0.892783	1	1	1	1	1
3361	2	2	1	1	7	4	2	1	2	0	4	0	0	0	0	0	0	0	0	0	0	0	0	0	0	0	0	0	0	1	6	155	1.55	125	62.5	26	2	1	1	1	2	2	11122	0.892783	1	0	1	1	1
3378	1	1	2	1	7	4	2	3	2	0	4	0	0	0	0	0	0	0	0	0	0	0	0	0	0	0	0	0	0	1	1	168	1.68	130	65	23	1	1	1	1	2	2	11122	0.892783	0	0	0	0	0
4255	1	1	2	1	7	4	2	4	2	0	2	1	0	0	0	0	0	0	0	0	0	0	0	1	0	0	0	2	2	1	0	170	1.7	120	60	20.8	1	1	1	1	2	2	11122	0.892783	0	1	1	0	0
6434	1	1	4	1	7	4	2	5	2	0	2	0	0	0	0	0	0	0	0	0	0	0	0	0	0	0	0	0	0	1	1	170	1.7	126	63	21.8	1	1	1	1	2	2	11122	0.892783	1	1	0	0	0
6494	1	1	2	1	7	4	2	4	2	0	2	0	0	0	0	0	0	0	0	0	0	0	0	0	0	0	0	0	0	1	2	178	1.78	140	70	22.1	1	1	1	1	2	2	11122	0.892783	1	1	0	1	1
7450	2	2	2	1	7	4	2	1	2	0	4	0	0	0	0	0	0	0	0	0	0	0	0	0	0	0	0	0	0	1	0	172	1.72	150	75	25.4	2	1	1	1	2	2	11122	0.892783	0	1	1	0	0
8346	1	1	2	1	7	4	2	4	2	1	2	1	0	0	0	0	0	0	0	0	0	0	0	0	0	0	0	1	1	1	5	172	1.72	93	46.5	15.7	1	1	1	1	2	2	11122	0.892783	1	1	0	1	2
8816	2	2	4	1	7	4	2	4	2	0	2	0	1	0	0	0	0	0	0	0	0	0	0	0	0	0	0	1	1	1	3	171	1.71	125	62.5	21.4	1	1	1	1	2	2	11122	0.892783	1	1	1	2	1
8806	1	1	4	1	7	4	1	6	2	0	2	0	0	0	0	0	0	0	0	0	0	0	0	0	0	0	0	0	0	1	4	183	1.83	196	98	29.3	3	1	1	2	2	1	11221	0.897538	2	2	2	2	2
846	1	1	1	1	7	4	2	4	2	0	2	0	0	0	0	0	0	0	0	0	0	0	0	0	0	0	0	0	0	1	2	172	1.72	178	89	30.1	3	2	1	1	1	1	21111	0.933958	0	1	2	1	1
824	1	1	2	1	7	4	2	4	2	0	2	0	0	0	0	0	0	0	0	0	0	0	0	0	0	0	0	0	0	1	1	170	1.7	156	78	27	2	1	1	1	2	1	11121	0.942121	1	0	0	0	0
1935	1	1	4	1	7	4	2	5	2	0	2	0	0	0	0	0	0	0	0	0	0	0	0	0	0	0	0	0	0	1	3	172	1.72	176	88	29.7	3	1	1	1	2	1	11121	0.942121	0	0	0	0	0
2013	1	1	2	1	7	4	2	3	2	0	2	0	0	0	0	0	0	0	0	0	0	0	0	0	0	0	0	0	0	1	0	168	1.68	150	75	26.6	2	1	1	1	2	1	11121	0.942121	1	0	3	3	0
2252	1	1	3	1	7	4	2	5	2	0	2	0	0	0	0	0	0	0	0	0	0	0	0	0	0	0	0	0	0	1	4	175	1.75	156	78	25.5	2	1	1	1	2	1	11121	0.942121	0	0	1	1	1
2595	1	1	1	1	7	4	2	3	2	0	2	1	1	0	0	0	0	0	0	0	0	0	0	1	0	0	0	3	3	1	0	172	1.72	177	88.5	29.9	3	1	1	1	2	1	11121	0.942121	0	1	1	1	0
4000	1	1	2	1	7	4	2	3	2	0	4	1	0	0	0	0	0	0	0	0	0	0	0	0	0	0	0	1	1	1	3	166	1.66	135	67.5	24.5	2	1	1	1	2	1	11121	0.942121	0	0	0	0	0
5295	1	1	2	1	7	4	1	4	2	0	4	1	0	1	0	0	0	0	0	0	0	1	0	0	0	0	0	3	3	1	1	172	1.72	146	73	24.7	2	1	1	1	2	1	11121	0.942121	1	1	1	1	1
5588	1	1	2	1	7	4	2	5	2	0	2	0	0	0	0	0	0	0	0	0	0	0	0	0	0	0	0	0	0	1	2	178	1.78	180	90	28.4	3	1	1	1	2	1	11121	0.942121	1	0	1	1	1
5870	1	1	2	1	7	4	2	5	2	0	2	0	0	1	0	0	0	0	0	0	0	0	0	1	0	0	0	2	2	1	3	170	1.7	150	75	26	2	1	1	1	2	1	11121	0.942121	0	0	0	0	0
6363	1	1	4	1	7	4	2	4	2	0	2	0	0	0	0	0	0	0	0	0	0	0	0	0	0	0	0	0	0	1	0	165	1.65	132	66	24.2	2	1	1	1	2	1	11121	0.942121	1	1	1	1	2
7025	1	1	3	1	7	4	2	4	2	0	2	1	0	0	0	0	0	0	0	0	0	0	0	0	0	0	0	1	1	1	2	171	1.71	158	79	27	2	1	1	1	2	1	11121	0.942121	0	0	0	0	0
8318	1	1	2	1	7	4	2	5	2	0	2	0	0	1	0	0	0	0	0	0	0	0	0	1	0	0	0	2	2	1	3	170	1.7	150	75	26	2	1	1	1	2	1	11121	0.942121	1	0	0	1	0
8558	1	1	3	1	7	4	2	4	2	0	2	1	0	0	0	0	0	0	0	0	0	0	0	0	0	0	0	1	1	1	2	180	1.8	168	84	25.9	2	1	1	1	2	1	11121	0.942121	0	0	1	1	0
9709	1	1	2	1	7	4	2	4	2	0	2	0	0	0	0	0	0	0	0	0	0	0	0	0	0	0	0	0	0	1	2	170	1.7	140	70	24.2	2	1	1	1	2	1	11121	0.942121	1	0	1	1	1
20	1	1	2	1	7	4	2	4	3	1	2	0	0	0	0	0	0	0	0	0	0	0	0	0	0	0	0	0	0	1	3	171	1.71	152	76	26	2	1	1	1	1	2	11112	0.950662	1	1	1	1	1
988	1	1	4	1	7	4	2	5	2	1	2	0	0	0	0	0	0	0	0	0	0	0	0	0	0	0	0	0	0	1	4	173	1.73	155	77.5	25.9	2	1	1	1	1	2	11112	0.950662	0	0	0	0	0
1031	1	1	1	1	7	4	2	4	2	0	4	0	0	0	0	0	0	0	0	0	0	0	0	0	0	0	0	0	0	1	2	172	1.72	120	60	20.3	1	1	1	1	1	2	11112	0.950662	1	1	1	2	1
1482	2	2	1	1	7	4	2	1	2	0	4	0	0	0	0	0	0	0	0	0	0	0	0	0	0	0	0	0	0	1	3	165	1.65	130	65	23.9	1	1	1	1	1	2	11112	0.950662	1	0	1	0	1
1723	1	2	2	1	7	4	2	2	2	1	4	0	0	0	0	0	0	0	0	0	0	0	0	0	0	0	0	0	0	1	0	175	1.75	160	80	26.1	2	1	1	1	1	2	11112	0.950662	2	1	0	1	1
1916	1	1	2	1	7	4	2	2	2	0	4	0	0	0	0	0	0	0	0	0	0	0	0	0	0	0	0	0	0	1	2	175	1.75	156	78	25.5	2	1	1	1	1	2	11112	0.950662	0	0	1	1	1
2048	1	2	4	1	7	4	2	4	2	0	4	0	0	0	0	0	0	0	0	0	0	0	0	0	0	0	0	0	0	1	0	172	1.72	110	55	18.6	1	1	1	1	1	2	11112	0.950662	2	2	2	2	2
2293	2	2	1	1	7	4	2	2	2	0	4	1	0	0	0	0	0	0	0	0	0	0	0	0	0	0	0	1	1	1	5	172	1.72	135	67.5	22.8	1	1	1	1	1	2	11112	0.950662	1	1	1	1	0
2584	2	2	2	1	7	4	2	3	2	0	2	0	0	0	0	0	0	0	0	0	0	0	0	0	0	0	0	0	0	1	3	175	1.75	178	89	29.1	3	1	1	1	1	2	11112	0.950662	0	0	1	1	1
2601	1	1	2	1	7	4	2	3	2	0	2	0	0	0	0	0	0	0	0	0	0	0	0	0	0	0	0	0	0	1	3	171	1.71	135	67.5	23.1	1	1	1	1	1	2	11112	0.950662	1	0	3	1	0
3431	2	2	2	1	7	4	2	1	2	0	4	1	0	0	0	0	0	0	0	0	0	0	0	0	0	0	0	1	1	1	4	180	1.8	150	75	23.1	1	1	1	1	1	2	11112	0.950662	0	0	1	0	1
5046	1	1	4	1	7	4	2	2	2	0	2	0	0	0	0	0	0	0	0	0	0	0	0	0	0	0	0	0	0	1	4	165	1.65	130	65	23.9	1	1	1	1	1	2	11112	0.950662	1	1	1	1	1
5171	1	1	4	1	7	4	2	5	2	0	2	1	0	0	0	0	0	0	0	0	0	0	0	0	0	0	0	1	1	1	3	180	1.8	180	90	27.8	2	1	1	1	1	2	11112	0.950662	0	0	0	0	0
5249	1	1	1	1	7	4	2	4	2	0	4	0	0	0	0	0	0	0	0	0	0	0	0	0	0	0	0	0	0	1	2	173	1.73	160	80	26.7	2	1	1	1	1	2	11112	0.950662	1	2	1	1	1
5943	2	1	2	1	7	4	2	3	2	0	4	0	0	0	0	0	0	0	0	0	0	0	0	0	0	0	0	0	0	1	4	175	1.75	140	70	22.9	1	1	1	1	1	2	11112	0.950662	1	1	2	1	2
6893	2	2	2	1	7	4	2	3	3	1	4	0	0	0	0	0	0	0	0	0	0	0	0	0	0	0	0	0	0	1	0	174	1.74	143	71.5	23.6	1	1	1	1	1	2	11112	0.950662	0	1	2	1	1
9892	1	2	2	1	7	4	2	4	1	0	2	0	0	0	0	0	0	0	0	0	0	0	0	0	0	0	0	0	0	1	5	172	1.72	110	55	18.6	1	1	1	1	1	2	11112	0.950662	1	1	1	1	1
10615	1	2	1	1	7	4	2	2	2	0	4	0	0	0	0	0	0	0	0	0	0	0	0	0	0	0	0	0	0	1	3	176	1.76	160	80	25.8	2	1	1	1	1	2	11112	0.950662	1	1	1	1	1
10790	1	1	1	1	7	4	2	4	2	0	4	0	0	0	0	0	0	0	0	0	0	0	0	0	0	0	0	0	0	1	2	180	1.8	140	70	21.6	1	1	1	1	1	2	11112	0.950662	0	0	0	0	0
8500	2	2	3	1	7	4	2	5	1	1	1	0	0	0	0	0	0	0	0	0	0	0	0	0	0	0	0	0	0	1	0	177	1.77	140	70	22.3	1	1	1	2	1	1	11211	0.955417	2	2	2	2	2
46	2	2	4	1	7	4	2	2	2	0	2	0	0	0	0	0	0	0	0	0	0	0	0	0	0	0	0	0	0	1	0	170	1.7	160	80	27.7	2	1	1	1	1	1	11111	1	1	1	1	1	1
106	1	2	2	1	7	4	2	3	2	0	4	0	0	0	0	0	0	0	0	0	0	0	0	0	0	0	0	0	0	1	2	170	1.7	160	80	27.7	2	1	1	1	1	1	11111	1	0	0	0	0	0
121	2	2	2	1	7	4	2	3	2	0	4	0	0	0	0	0	0	0	0	0	0	0	0	0	0	0	0	0	0	1	2	174	1.74	148	74	24.4	2	1	1	1	1	1	11111	1	1	1	1	1	2
196	1	1	1	1	7	4	2	2	2	0	4	1	0	0	0	0	0	0	0	0	0	0	0	0	0	0	0	1	1	1	6	168	1.68	160	80	28.3	3	1	1	1	1	1	11111	1	0	0	0	0	0
256	1	2	1	1	7	4	2	2	2	0	2	0	0	0	0	0	0	0	0	0	0	0	0	0	0	0	0	0	0	1	6	180	1.8	180	90	27.8	2	1	1	1	1	1	11111	1	1	0	3	1	0
286	1	2	1	1	7	4	2	2	3	0	4	0	0	0	0	0	0	0	0	0	0	0	0	0	0	0	0	0	0	1	6	170	1.7	95	47.5	16.4	1	1	1	1	1	1	11111	1	1	1	1	1	1
301	1	2	1	1	7	4	2	2	2	0	4	1	0	0	0	0	0	0	0	0	0	0	0	0	0	0	0	1	1	1	5	180	1.8	140	70	21.6	1	1	1	1	1	1	11111	1	1	1	1	1	1
316	1	1	3	1	7	4	2	5	2	0	2	0	0	0	0	0	0	0	0	0	0	0	1	0	0	0	0	1	1	1	3	170	1.7	160	80	27.7	2	1	1	1	1	1	11111	1	0	0	1	1	0
339	1	1	2	1	7	4	2	3	2	0	2	0	0	0	0	0	0	0	0	0	0	0	0	0	0	0	0	0	0	1	2	173	1.73	160	80	26.7	2	1	1	1	1	1	11111	1	0	0	0	0	0
373	2	1	3	1	7	4	2	2	2	0	2	0	0	0	0	0	0	0	0	0	0	0	0	0	0	0	0	0	0	1	3	176	1.76	186	93	30	3	1	1	1	1	1	11111	1	1	0	3	1	1
378	1	1	2	1	7	4	2	4	2	0	2	0	0	0	0	0	0	0	0	0	0	0	0	0	0	0	0	0	0	1	2	175	1.75	150	75	24.5	2	1	1	1	1	1	11111	1	1	1	1	1	0
505	1	1	1	1	7	4	2	5	2	0	2	0	0	0	0	0	0	0	0	0	0	0	0	0	0	0	0	0	0	1	0	165	1.65	112	56	20.6	1	1	1	1	1	1	11111	1	0	0	0	0	1
660	1	1	3	1	7	4	2	5	2	0	2	0	0	0	0	0	0	0	0	0	0	0	0	0	0	0	0	0	0	1	2	165	1.65	126	63	23.1	1	1	1	1	1	1	11111	1	1	1	1	1	1
707	1	1	2	1	7	4	2	4	2	0	2	0	0	1	0	0	0	0	0	0	0	0	0	0	0	0	0	1	1	1	0	165	1.65	120	60	22	1	1	1	1	1	1	11111	1	1	0	1	1	1
715	1	2	3	1	7	4	2	3	2	0	2	0	0	1	0	0	0	0	0	0	0	0	0	0	0	0	0	1	1	1	1	166	1.66	160	80	29	3	1	1	1	1	1	11111	1	0	0	1	1	1
757	1	2	2	1	7	4	2	1	2	0	4	0	0	0	0	0	0	0	0	0	0	0	0	0	0	0	0	0	0	1	0	168	1.68	145	72.5	25.7	2	1	1	1	1	1	11111	1	0	0	1	1	0
802	2	2	2	1	7	4	2	2	2	0	4	0	0	0	0	0	0	0	0	0	0	0	0	0	0	0	0	0	0	1	1	182	1.82	110	55	16.6	1	1	1	1	1	1	11111	1	0	0	0	0	1
849	1	1	4	1	7	4	2	3	2	0	2	0	0	0	0	0	0	0	0	0	0	0	0	0	0	0	0	0	0	1	4	178	1.78	164	82	25.9	2	1	1	1	1	1	11111	1	1	0	3	3	0
851	2	1	2	1	7	4	2	2	2	0	4	0	0	0	0	0	0	0	0	0	0	0	0	0	0	0	0	0	0	1	5	165	1.65	150	75	27.5	2	1	1	1	1	1	11111	1	1	0	0	1	1
862	1	1	3	2	7	4	2	5	2	0	2	0	0	0	0	0	0	0	0	0	0	0	0	0	0	0	0	0	0	1	5	172	1.72	148	74	25	2	1	1	1	1	1	11111	1	0	0	0	1	1
909	2	2	1	1	7	4	2	1	2	0	4	0	0	1	0	0	0	0	0	0	0	1	0	0	0	0	0	2	2	1	2	175	1.75	160	80	26.1	2	1	1	1	1	1	11111	1	1	1	1	1	1
1046	2	1	1	1	7	4	2	3	2	0	4	0	0	0	0	0	0	0	0	0	0	0	0	0	0	0	0	0	0	1	1	170	1.7	90	45	15.6	1	1	1	1	1	1	11111	1	0	0	1	1	1
1193	1	1	4	1	7	4	2	5	2	0	2	0	0	0	0	0	0	0	0	0	0	0	0	1	0	0	0	1	1	1	6	173	1.73	179	89.5	29.9	3	1	1	1	1	1	11111	1	0	0	0	0	1
1274	1	1	2	1	7	4	2	5	2	0	2	0	0	0	0	0	0	0	0	0	0	0	0	0	0	0	0	0	0	1	3	165	1.65	120	60	22	1	1	1	1	1	1	11111	1	1	1	1	1	1
1331	2	1	2	1	7	4	2	4	2	0	2	0	0	1	0	0	0	0	0	0	0	0	0	0	0	0	0	1	1	1	6	170	1.7	112	56	19.4	1	1	1	1	1	1	11111	1	1	1	1	1	1
1384	1	1	1	1	7	4	2	1	2	0	4	0	0	0	0	0	0	0	0	0	0	0	0	0	0	0	0	0	0	1	3	173	1.73	140	70	23.4	1	1	1	1	1	1	11111	1	0	0	0	0	0
1393	2	2	2	1	7	4	1	1	2	0	4	0	0	0	0	0	0	0	0	0	0	0	0	0	0	0	0	0	0	1	5	175	1.75	132	66	21.6	1	1	1	1	1	1	11111	1	1	1	1	1	1
1396	1	1	4	1	7	4	2	5	2	0	2	0	0	0	0	0	0	0	0	0	0	0	0	0	0	0	0	0	0	1	2	168	1.68	150	75	26.6	2	1	1	1	1	1	11111	1	0	0	0	0	0
1442	1	1	3	1	7	4	2	4	2	0	2	0	0	0	0	0	0	0	0	0	0	0	0	0	0	0	0	0	0	1	5	169	1.69	120	60	21	1	1	1	1	1	1	11111	1	1	1	0	1	1
1722	1	1	4	1	7	4	2	6	3	1	2	0	0	0	0	0	0	0	0	0	0	0	0	0	0	0	0	0	0	1	6	180	1.8	140	70	21.6	1	1	1	1	1	1	11111	1	0	0	0	0	0
1731	1	1	4	1	7	4	2	6	2	0	2	0	0	0	0	0	0	0	0	0	0	0	0	0	0	0	0	0	0	1	3	168	1.68	120	60	21.3	1	1	1	1	1	1	11111	1	0	0	0	0	0
1892	1	1	2	1	7	4	2	4	2	0	2	0	1	0	0	0	0	0	0	0	0	0	0	0	0	0	0	1	1	1	5	178	1.78	156	78	24.6	2	1	1	1	1	1	11111	1	2	1	1	2	0
2085	2	2	1	1	7	4	2	2	2	0	4	0	0	0	0	0	0	0	0	0	0	0	0	0	0	0	0	0	0	1	0	163	1.63	125	62.5	23.5	1	1	1	1	1	1	11111	1	1	1	1	1	1
2235	1	1	1	1	7	4	2	5	2	0	2	1	0	1	0	0	0	0	0	0	0	0	0	0	0	0	0	2	2	1	1	170	1.7	150	75	26	2	1	1	1	1	1	11111	1	0	0	0	0	0
2254	2	2	1	1	7	4	2	1	2	0	4	1	0	0	0	0	0	0	0	0	0	0	0	0	0	0	0	1	1	1	0	168	1.68	90	45	15.9	1	1	1	1	1	1	11111	1	1	1	1	1	1
2438	2	2	1	1	7	4	2	2	2	0	4	0	0	0	0	0	0	0	0	0	0	0	0	0	0	0	0	0	0	1	2	178	1.78	130	65	20.5	1	1	1	1	1	1	11111	1	1	1	1	1	1
2470	1	1	2	1	7	4	2	5	2	0	2	1	0	0	0	0	0	0	0	0	0	0	0	0	0	0	0	1	1	1	3	180	1.8	150	75	23.1	1	1	1	1	1	1	11111	1	1	0	1	1	0
2487	1	1	2	1	7	4	1	2	2	0	2	0	0	0	0	0	0	0	0	0	0	0	0	0	0	0	0	0	0	1	2	170	1.7	140	70	24.2	2	1	1	1	1	1	11111	1	0	0	1	1	1
2740	2	2	2	1	7	4	2	3	2	0	2	1	0	0	0	0	0	0	0	0	0	0	0	0	0	0	0	1	1	1	3	175	1.75	145	72.5	23.7	1	1	1	1	1	1	11111	1	0	1	1	1	1
2803	1	1	2	1	7	4	2	5	2	0	2	0	0	0	0	0	0	0	0	0	0	0	0	0	0	0	0	0	0	1	4	174	1.74	150	75	24.8	2	1	1	1	1	1	11111	1	1	1	1	1	0
2872	1	1	4	1	7	4	2	5	2	0	2	0	0	0	0	0	0	0	0	0	0	0	0	0	0	0	0	0	0	1	1	180	1.8	180	90	27.8	2	1	1	1	1	1	11111	1	1	1	1	1	1
2873	1	1	4	1	7	4	2	6	2	0	2	0	0	0	0	0	0	0	0	0	0	0	0	0	0	0	0	0	0	1	4	169	1.69	150	75	26.3	2	1	1	1	1	1	11111	1	1	0	0	1	1
2916	1	1	3	1	7	4	2	4	2	0	2	1	0	0	0	0	0	0	0	0	0	0	0	0	0	0	0	1	1	1	4	175	1.75	155	77.5	25.3	2	1	1	1	1	1	11111	1	0	0	1	0	0
2968	1	1	3	1	7	4	2	3	2	0	2	0	0	0	0	0	0	0	0	0	0	0	0	0	0	0	0	0	0	1	0	175	1.75	120	60	19.6	1	1	1	1	1	1	11111	1	0	0	0	0	0
3136	2	1	1	1	7	4	2	2	2	0	4	0	0	0	0	0	0	0	0	0	0	0	0	0	0	0	0	0	0	1	5	175	1.75	110	55	18	1	1	1	1	1	1	11111	1	0	0	0	0	0
3159	1	1	2	1	7	4	2	3	2	0	2	0	0	0	0	0	0	0	0	0	0	0	0	0	0	0	0	0	0	1	4	177	1.77	160	80	25.5	2	1	1	1	1	1	11111	1	2	1	2	2	1
3162	1	1	2	1	7	4	2	3	2	0	2	0	0	0	0	0	0	0	0	0	0	0	0	0	0	0	0	0	0	1	4	172	1.72	136	68	23	1	1	1	1	1	1	11111	1	2	1	2	2	1
3172	2	2	2	1	7	4	2	1	2	0	4	0	0	0	0	0	0	0	0	0	0	0	0	0	0	0	0	0	0	1	1	173	1.73	96.5	48.25	16.1	1	1	1	1	1	1	11111	1	1	1	1	1	1
3248	2	2	2	1	7	4	2	1	1	1	4	0	0	0	0	0	0	0	0	0	0	0	0	0	0	0	0	0	0	1	6	170	1.7	125	62.5	21.6	1	1	1	1	1	1	11111	1	0	0	2	2	1
3256	1	1	4	1	7	4	2	1	2	0	2	1	0	0	0	0	0	0	0	0	0	0	0	0	0	0	0	1	1	1	3	174	1.74	158	79	26.1	2	1	1	1	1	1	11111	1	0	1	1	0	2
3340	2	2	2	1	7	4	2	2	2	0	4	0	0	0	0	0	0	0	0	0	0	0	0	0	0	0	0	0	0	1	4	175	1.75	130	65	21.2	1	1	1	1	1	1	11111	1	1	1	3	1	1
3372	1	1	2	1	7	4	2	2	2	0	2	0	0	0	0	0	0	0	0	0	0	0	0	0	0	0	0	0	0	1	0	165	1.65	165	82.5	30.3	3	1	1	1	1	1	11111	1	1	1	1	1	1
3376	1	1	2	1	7	4	2	4	2	0	2	0	0	0	0	0	0	0	0	0	0	0	0	0	0	0	0	0	0	1	2	170	1.7	120	60	20.8	1	1	1	1	1	1	11111	1	1	0	2	1	2
3483	1	1	3	1	7	4	2	2	2	0	2	0	0	0	0	0	0	0	0	0	0	0	0	0	0	0	0	0	0	1	2	175	1.75	140	70	22.9	1	1	1	1	1	1	11111	1	0	0	0	0	0
3539	1	1	2	1	7	4	2	4	2	0	3	0	0	0	0	0	0	0	0	0	1	0	0	0	0	0	0	1	1	1	2	170	1.7	156	78	27	2	1	1	1	1	1	11111	1	0	0	0	1	1
3675	1	2	2	1	7	4	2	2	2	1	2	0	0	0	0	0	0	0	0	0	0	0	0	0	0	0	0	0	0	1	6	156	1.56	134	67	27.5	2	1	1	1	1	1	11111	1	1	1	1	1	1
3738	1	1	2	1	7	4	2	4	2	0	2	0	0	0	0	0	0	0	0	0	0	0	0	0	0	0	0	0	0	1	3	176	1.76	185	92.5	29.9	3	1	1	1	1	1	11111	1	0	0	0	1	1
3915	1	1	2	1	7	4	2	3	2	0	2	0	0	0	0	0	0	0	0	0	0	0	0	0	0	0	0	0	0	1	4	180	1.8	140	70	21.6	1	1	1	1	1	1	11111	1	1	0	0	0	1
3925	2	2	2	1	7	4	2	2	2	0	2	0	1	0	0	0	0	0	0	0	0	0	0	0	0	0	0	1	1	1	3	170	1.7	130	65	22.5	1	1	1	1	1	1	11111	1	0	0	0	0	0
3939	1	1	2	1	7	4	2	5	2	0	2	0	0	0	0	0	0	0	0	0	0	0	0	0	0	0	0	0	0	1	1	176	1.76	170	85	27.4	2	1	1	1	1	1	11111	1	0	0	0	0	0
3950	1	1	2	1	7	4	2	5	2	0	2	0	0	0	0	0	0	0	0	0	0	0	0	0	0	0	0	0	0	1	4	172	1.72	140	70	23.7	1	1	1	1	1	1	11111	1	0	0	0	0	0
3966	1	1	1	1	7	4	2	2	2	0	2	0	0	0	0	0	0	0	0	0	0	0	0	0	0	0	0	0	0	1	4	173	1.73	156	78	26.1	2	1	1	1	1	1	11111	1	1	1	0	1	1
3973	1	2	2	1	7	4	2	2	2	0	4	0	0	0	0	0	0	0	0	0	0	0	0	0	0	0	0	0	0	1	2	172	1.72	117	58.5	19.8	1	1	1	1	1	1	11111	1	1	1	1	1	1
4001	2	2	2	1	7	4	2	4	2	0	2	0	0	0	0	0	0	0	0	0	0	0	0	0	0	0	0	0	0	1	3	179	1.79	185	92.5	28.9	3	1	1	1	1	1	11111	1	0	1	0	0	0
4062	2	2	1	1	7	4	2	3	2	1	4	0	0	0	0	0	0	0	0	0	0	0	0	0	0	0	0	0	0	1	0	175	1.75	140	70	22.9	1	1	1	1	1	1	11111	1	0	1	0	1	0
4097	2	2	2	1	7	4	2	2	2	0	3	0	0	0	0	0	0	0	0	0	0	0	0	0	0	0	0	0	0	1	0	179	1.79	140	70	21.8	1	1	1	1	1	1	11111	1	0	0	0	0	0
4148	2	2	1	2	7	4	2	2	2	0	4	0	0	0	0	0	0	0	0	0	0	0	0	0	0	0	0	0	0	1	4	165	1.65	130	65	23.9	1	1	1	1	1	1	11111	1	1	1	1	1	1
4182	1	1	2	1	7	4	2	5	2	0	2	0	0	0	0	0	0	0	0	0	0	0	0	0	0	0	0	0	0	1	6	173	1.73	150	75	25.1	2	1	1	1	1	1	11111	1	0	0	2	0	0
4216	1	1	4	2	7	4	2	5	2	0	2	0	0	0	0	0	0	0	0	0	0	0	0	0	0	0	0	0	0	1	3	180	1.8	150	75	23.1	1	1	1	1	1	1	11111	1	0	0	0	0	0
4280	1	1	2	1	7	4	2	3	2	0	2	0	0	0	0	0	0	0	0	0	0	0	0	0	0	0	0	0	0	1	3	177	1.77	158	79	25.2	2	1	1	1	1	1	11111	1	1	2	2	1	1
4314	1	2	2	1	7	4	2	3	2	0	2	0	0	0	0	0	0	0	0	0	0	0	0	0	0	0	0	0	0	1	1	185	1.85	160	80	23.4	1	1	1	1	1	1	11111	1	2	2	2	2	0
4322	2	2	1	1	7	4	1	1	2	0	4	0	0	0	0	0	0	0	0	0	0	0	0	0	0	0	0	0	0	1	6	149	1.49	100	50	22.5	1	1	1	1	1	1	11111	1	1	1	1	1	1
4330	1	1	4	1	7	4	2	3	2	0	2	0	0	1	0	1	0	0	0	0	0	0	0	1	0	0	0	3	3	1	5	174	1.74	86	43	14.2	1	1	1	1	1	1	11111	1	0	0	1	0	1
4392	1	1	3	1	7	4	2	4	2	0	2	0	0	1	0	0	0	0	0	0	0	0	0	0	0	0	0	1	1	1	2	170	1.7	160	80	27.7	2	1	1	1	1	1	11111	1	1	1	1	1	1
4562	2	2	2	1	7	4	2	2	2	0	4	0	0	0	0	0	0	0	0	0	1	1	0	0	0	0	0	2	2	1	1	168	1.68	120	60	21.3	1	1	1	1	1	1	11111	1	2	1	2	2	2
4625	1	1	3	1	7	4	2	3	2	1	2	0	0	1	0	0	0	0	0	0	0	0	0	1	0	0	0	2	2	1	3	173	1.73	155	77.5	25.9	2	1	1	1	1	1	11111	1	0	0	1	2	2
4662	1	1	4	1	7	4	2	6	2	0	2	0	0	0	0	0	0	0	0	0	0	0	0	0	0	0	0	0	0	1	1	170	1.7	130	65	22.5	1	1	1	1	1	1	11111	1	0	0	0	0	0
4754	1	2	4	1	7	4	2	5	2	0	2	0	0	0	0	0	0	0	0	0	0	0	0	0	0	0	0	0	0	1	2	180	1.8	160	80	24.7	2	1	1	1	1	1	11111	1	0	0	0	0	0
4786	1	2	2	1	7	4	2	2	2	0	2	0	0	0	0	0	0	0	0	0	0	0	0	0	0	0	0	0	0	1	0	160	1.6	110	55	21.5	1	1	1	1	1	1	11111	1	0	0	0	0	0
4953	1	2	2	1	7	4	2	2	2	0	2	0	0	0	0	0	0	0	0	0	0	0	0	0	0	0	0	0	0	1	6	175	1.75	90	45	14.7	1	1	1	1	1	1	11111	1	0	0	0	0	0
5172	1	2	4	1	7	4	2	1	2	0	2	0	0	0	0	0	0	0	0	0	0	0	0	0	0	0	0	0	0	1	2	165	1.65	122	61	22.4	1	1	1	1	1	1	11111	1	1	1	1	1	1
5180	1	1	2	1	7	4	2	5	2	0	2	0	0	0	0	0	0	0	0	0	0	0	0	0	0	0	0	0	0	1	3	168	1.68	126	63	22.3	1	1	1	1	1	1	11111	1	1	0	0	0	0
5280	1	2	2	1	7	4	2	2	2	0	2	0	0	0	0	0	0	0	0	0	0	0	0	0	0	0	0	0	0	1	0	170	1.7	130	65	22.5	1	1	1	1	1	1	11111	1	0	0	1	1	0
5356	2	2	1	1	7	4	2	1	2	0	4	0	0	0	0	0	0	0	0	0	0	0	0	0	0	0	0	0	0	1	4	178	1.78	138	69	21.8	1	1	1	1	1	1	11111	1	1	0	1	0	0
5362	1	1	2	1	7	4	2	5	2	1	2	0	0	0	0	0	0	0	0	0	0	0	0	0	0	0	0	0	0	1	0	176	1.76	120	60	19.4	1	1	1	1	1	1	11111	1	0	0	0	0	0
5479	1	1	2	2	7	4	1	1	3	0	2	1	0	0	0	0	0	0	0	0	0	0	0	0	0	0	0	1	1	1	5	163	1.63	120	60	22.6	1	1	1	1	1	1	11111	1	0	0	0	0	0
5481	1	1	2	2	7	4	2	5	3	0	4	0	0	0	0	0	0	0	0	0	0	0	0	0	0	0	0	0	0	1	4	170	1.7	120	60	20.8	1	1	1	1	1	1	11111	1	0	0	0	0	0
5641	2	2	2	1	7	4	2	2	2	0	4	0	0	0	0	0	0	0	0	0	0	0	0	0	0	0	0	0	0	1	3	168	1.68	124	62	22	1	1	1	1	1	1	11111	1	1	1	1	1	1
5689	2	2	3	1	7	4	2	2	2	0	2	0	0	0	0	0	0	0	0	0	0	0	0	0	0	0	0	0	0	1	3	170	1.7	120	60	20.8	1	1	1	1	1	1	11111	1	1	1	1	1	1
5823	2	2	1	1	7	4	2	2	2	0	4	0	0	0	0	0	0	0	0	0	0	0	0	0	0	0	0	0	0	1	1	170	1.7	125	62.5	21.6	1	1	1	1	1	1	11111	1	0	0	0	0	0
5869	2	1	4	1	7	4	2	5	2	0	2	1	0	0	0	0	0	0	0	0	0	0	0	0	0	0	0	1	1	1	1	171	1.71	150	75	25.6	2	1	1	1	1	1	11111	1	1	0	0	1	1
5979	2	1	3	1	7	4	2	5	2	0	2	0	0	0	0	0	0	0	0	0	0	0	0	0	0	0	0	0	0	1	4	170	1.7	130	65	22.5	1	1	1	1	1	1	11111	1	0	0	0	0	0
6010	1	1	4	1	7	4	2	4	2	0	2	1	0	0	0	0	0	0	0	0	0	0	0	0	0	0	0	1	1	1	3	174	1.74	155	77.5	25.6	2	1	1	1	1	1	11111	1	1	1	1	1	1
6135	1	1	2	1	7	4	2	4	2	0	2	1	0	1	0	1	0	0	0	0	0	0	0	0	0	0	0	3	3	1	4	170	1.7	150	75	26	2	1	1	1	1	1	11111	1	0	0	0	0	0
6138	1	1	3	1	7	4	2	3	2	1	2	0	0	0	0	0	0	0	0	0	0	0	0	0	0	0	0	0	0	1	0	175	1.75	121	60.5	19.8	1	1	1	1	1	1	11111	1	0	0	0	0	0
6147	1	1	2	1	7	4	2	5	2	0	2	0	0	0	0	0	0	0	0	0	0	0	0	0	0	0	0	0	0	1	0	179	1.79	125	62.5	19.5	1	1	1	1	1	1	11111	1	0	0	0	1	1
6159	1	1	2	1	7	4	2	3	2	0	4	0	0	0	0	0	0	0	0	0	0	0	0	0	0	0	0	0	0	1	3	179	1.79	148	74	23.1	1	1	1	1	1	1	11111	1	1	1	1	1	1
6298	2	2	2	1	7	4	2	3	2	0	2	1	0	0	0	0	0	0	0	0	0	0	0	0	0	0	0	1	1	1	1	170	1.7	120	60	20.8	1	1	1	1	1	1	11111	1	3	3	3	3	3
6328	2	2	2	1	7	4	2	1	2	0	4	0	0	0	0	0	0	0	0	0	0	0	0	0	0	0	0	0	0	1	4	170	1.7	125	62.5	21.6	1	1	1	1	1	1	11111	1	1	1	1	1	1
6360	2	2	2	1	7	4	2	1	2	0	4	0	0	0	0	0	0	0	0	0	0	0	0	0	0	0	0	0	0	1	3	175	1.75	145	72.5	23.7	1	1	1	1	1	1	11111	1	1	0	1	0	0
6387	1	2	4	1	7	4	2	3	2	0	2	1	0	0	0	0	0	0	0	0	0	0	0	1	0	0	0	2	2	1	5	168	1.68	158	79	28	3	1	1	1	1	1	11111	1	1	0	1	1	1
6506	1	1	1	1	7	4	2	2	2	0	2	0	0	0	0	0	0	0	0	0	0	0	0	0	0	0	0	0	0	1	6	170	1.7	150	75	26	2	1	1	1	1	1	11111	1	1	1	1	0	0
6531	1	1	4	1	7	4	2	4	2	0	2	0	0	0	0	0	0	0	0	0	0	0	0	0	0	0	0	0	0	1	3	170	1.7	120	60	20.8	1	1	1	1	1	1	11111	1	1	1	1	1	1
6533	1	1	3	1	7	4	2	4	2	0	2	0	0	0	0	0	0	0	0	0	0	0	0	0	0	0	0	0	0	1	0	172	1.72	110	55	18.6	1	1	1	1	1	1	11111	1	0	0	0	0	0
6599	1	1	2	1	7	4	2	2	2	0	2	1	0	0	0	0	0	0	0	0	0	0	0	0	0	0	0	1	1	1	3	175	1.75	150	75	24.5	2	1	1	1	1	1	11111	1	1	2	1	2	2
6623	2	2	2	1	7	4	2	1	2	0	2	0	0	0	0	0	0	0	0	0	0	0	0	0	0	0	0	0	0	1	3	173	1.73	125	62.5	20.9	1	1	1	1	1	1	11111	1	1	1	1	1	1
6654	1	1	3	1	7	4	2	5	2	1	2	0	0	0	0	0	0	0	0	0	0	0	0	0	0	0	0	0	0	1	1	175	1.75	180	90	29.4	3	1	1	1	1	1	11111	1	0	0	1	0	0
6801	2	2	1	1	7	4	2	2	2	0	2	1	0	0	0	0	0	0	0	0	0	0	0	0	0	0	0	1	1	1	1	172	1.72	176	88	29.7	3	1	1	1	1	1	11111	1	1	0	0	1	1
6949	1	1	4	1	7	4	2	5	2	0	2	0	0	0	0	0	0	0	0	0	0	0	0	0	0	0	0	0	0	1	3	173	1.73	145	72.5	24.2	2	1	1	1	1	1	11111	1	0	0	0	0	1
7047	1	1	4	1	7	4	2	4	2	0	2	0	0	0	0	0	0	0	0	0	0	0	0	0	0	0	0	0	0	1	5	172	1.72	156	78	26.4	2	1	1	1	1	1	11111	1	1	0	0	1	1
7059	1	1	2	1	7	4	2	3	2	0	4	0	0	0	0	0	0	0	0	0	0	0	0	0	0	0	0	0	0	1	3	178	1.78	180	90	28.4	3	1	1	1	1	1	11111	1	1	2	1	1	1
7069	1	1	2	1	7	4	2	1	2	0	4	0	0	0	0	0	0	0	0	0	0	0	0	0	0	0	0	0	0	1	1	168	1.68	115	57.5	20.4	1	1	1	1	1	1	11111	1	1	1	1	1	1
7143	1	1	3	1	7	4	2	5	2	0	2	0	0	0	0	0	0	0	0	0	0	0	0	0	0	0	0	0	0	1	3	170	1.7	156	78	27	2	1	1	1	1	1	11111	1	0	0	1	0	0
7147	1	1	4	1	7	4	2	2	2	0	2	0	0	0	0	0	0	0	0	0	0	0	0	0	0	0	0	0	0	1	3	168	1.68	164	82	29.1	3	1	1	1	1	1	11111	1	1	0	2	1	1
7237	1	1	2	1	7	4	2	3	2	0	4	0	0	0	0	0	0	0	0	0	0	0	0	0	0	0	0	0	0	1	4	174	1.74	160	80	26.4	2	1	1	1	1	1	11111	1	0	0	1	0	1
7282	2	1	2	1	7	4	2	3	2	0	2	0	0	0	0	0	0	0	0	0	0	0	0	0	0	0	0	0	0	1	6	160	1.6	130	65	25.4	2	1	1	1	1	1	11111	1	0	0	0	0	0
7303	2	1	2	1	7	4	2	3	2	0	2	0	0	0	0	0	0	0	0	0	0	0	0	0	0	0	0	0	0	1	0	165	1.65	118	59	21.7	1	1	1	1	1	1	11111	1	0	0	0	0	0
7491	2	1	2	1	7	4	2	3	2	0	2	0	0	0	0	0	0	0	0	0	0	0	0	0	0	0	0	0	0	1	3	160	1.6	100	50	19.5	1	1	1	1	1	1	11111	1	2	2	2	2	2
7525	2	2	2	1	7	4	2	2	2	0	2	0	0	0	0	0	0	0	0	0	0	0	0	0	0	0	0	0	0	1	5	182	1.82	200	100	30.2	3	1	1	1	1	1	11111	1	1	1	1	1	1
7527	1	2	2	1	7	4	2	2	2	0	4	0	0	1	0	0	0	0	0	0	0	0	0	0	0	0	0	1	1	1	3	165	1.65	145	72.5	26.6	2	1	1	1	1	1	11111	1	0	0	0	1	0
7589	2	2	2	1	7	4	2	1	2	0	4	1	0	0	0	0	0	0	0	0	0	0	0	0	0	0	0	1	1	1	3	175	1.75	148	74	24.2	2	1	1	1	1	1	11111	1	0	0	0	0	0
7728	1	1	2	1	7	4	2	3	2	1	2	0	0	0	0	0	0	0	0	0	0	0	0	0	0	0	0	0	0	1	0	174	1.74	150	75	24.8	2	1	1	1	1	1	11111	1	0	0	0	0	0
7745	1	1	4	1	7	4	2	4	2	0	2	0	0	0	0	0	0	0	0	0	0	0	0	0	0	0	0	0	0	1	2	172	1.72	140	70	23.7	1	1	1	1	1	1	11111	1	0	0	0	2	0
7749	1	1	4	1	7	4	2	4	2	0	2	0	0	0	0	0	0	0	0	0	0	0	0	0	0	0	0	0	0	1	3	172	1.72	140	70	23.7	1	1	1	1	1	1	11111	1	0	0	0	2	0
7765	2	2	1	1	7	4	2	2	2	0	4	0	0	0	0	0	0	1	0	0	0	0	0	0	0	0	0	1	1	1	6	170	1.7	150	75	26	2	1	1	1	1	1	11111	1	1	1	1	1	1
7797	2	2	2	1	7	4	2	4	2	0	2	1	0	0	0	0	0	0	0	0	0	0	0	0	0	0	0	1	1	1	4	170	1.7	90	45	15.6	1	1	1	1	1	1	11111	1	2	1	2	0	0
8074	1	1	2	1	7	4	2	4	2	0	2	0	0	0	0	0	0	0	0	0	0	0	0	0	0	0	0	0	0	1	3	185	1.85	180	90	26.3	2	1	1	1	1	1	11111	1	0	0	0	0	0
8095	1	2	3	1	7	4	2	2	2	0	2	0	0	0	0	0	0	0	0	0	0	0	0	0	0	0	0	0	0	1	3	172	1.72	170	85	28.7	3	1	1	1	1	1	11111	1	1	1	1	1	1
8185	2	1	2	1	7	4	2	3	2	0	4	0	0	0	0	0	0	0	0	0	0	0	0	1	0	0	0	1	1	1	1	168	1.68	166	83	29.4	3	1	1	1	1	1	11111	1	1	0	0	3	0
8189	1	1	2	1	7	4	2	3	2	0	2	0	0	0	0	0	0	0	0	0	0	0	0	0	0	0	0	0	0	1	6	170	1.7	130	65	22.5	1	1	1	1	1	1	11111	1	0	0	0	0	0
8329	2	1	4	1	7	4	2	5	2	0	2	1	0	0	0	0	0	0	0	0	0	0	0	0	0	0	0	1	1	1	1	171	1.71	158	79	27	2	1	1	1	1	1	11111	1	0	0	0	0	0
8421	1	1	4	1	7	4	2	3	2	0	2	1	0	0	0	0	0	0	1	0	0	0	0	0	0	0	0	2	2	1	3	176	1.76	120	60	19.4	1	1	1	1	1	1	11111	1	3	3	3	3	3
8576	1	2	2	1	7	4	2	3	2	0	2	0	0	0	0	0	0	0	0	0	0	0	0	1	0	0	0	1	1	1	4	170	1.7	160	80	27.7	2	1	1	1	1	1	11111	1	0	0	0	0	0
8689	2	1	2	1	7	4	2	3	2	0	2	0	0	0	0	0	0	0	0	0	0	0	0	0	0	0	0	0	0	1	5	165	1.65	136	68	25	2	1	1	1	1	1	11111	1	1	2	1	2	1
8740	1	1	2	1	7	4	2	3	2	0	2	0	0	0	0	0	0	0	0	0	0	0	0	0	0	0	0	0	0	1	4	172	1.72	160	80	27	2	1	1	1	1	1	11111	1	0	0	0	0	0
8809	2	2	2	1	7	4	2	2	2	0	2	1	0	0	0	0	0	0	0	0	0	0	0	0	0	0	0	1	1	1	4	160	1.6	150	75	29.3	3	1	1	1	1	1	11111	1	0	0	0	0	0
8904	1	1	2	1	7	4	1	3	2	0	2	1	0	0	0	0	0	0	0	0	0	1	0	0	0	0	0	2	2	1	3	177	1.77	145	72.5	23.1	1	1	1	1	1	1	11111	1	0	0	0	0	0
8932	1	1	3	1	7	4	2	3	2	0	2	0	0	0	0	0	0	0	0	0	0	0	0	0	0	0	0	0	0	1	4	173	1.73	135	67.5	22.6	1	1	1	1	1	1	11111	1	0	0	0	0	0
9010	1	1	1	1	7	4	2	3	2	0	2	0	0	0	0	0	0	0	0	0	0	0	0	0	0	0	0	0	0	1	5	170	1.7	150	75	26	2	1	1	1	1	1	11111	1	0	0	0	0	0
9411	2	2	2	1	7	4	2	2	2	0	2	0	0	0	0	0	0	0	0	0	0	0	0	0	0	0	0	0	0	1	3	166	1.66	150	75	27.2	2	1	1	1	1	1	11111	1	1	0	0	0	0
9475	2	2	1	2	7	4	2	1	2	0	1	0	0	0	0	0	0	0	0	0	0	0	0	0	0	0	0	0	0	1	2	155	1.55	120	60	25	2	1	1	1	1	1	11111	1	0	0	0	0	0
9510	2	2	1	1	7	4	2	2	2	1	2	0	0	0	0	0	0	0	0	0	0	0	0	0	0	0	0	0	0	1	0	170	1.7	150	75	26	2	1	1	1	1	1	11111	1	0	0	0	0	0
9650	2	2	3	1	7	4	2	1	2	0	4	1	0	1	0	0	0	0	0	0	0	0	0	0	0	0	0	2	2	1	2	175	1.75	140	70	22.9	1	1	1	1	1	1	11111	1	1	1	1	1	1
9658	1	1	3	1	7	4	2	4	2	0	4	1	0	0	0	0	0	0	0	0	0	0	0	0	0	0	0	1	1	1	2	175	1.75	140	70	22.9	1	1	1	1	1	1	11111	1	1	0	1	1	1
9686	1	2	1	1	7	4	1	3	2	0	4	0	0	0	0	0	0	0	0	0	0	1	0	0	0	0	0	1	1	1	0	165	1.65	135	67.5	24.8	2	1	1	1	1	1	11111	1	1	1	0	1	0
9912	2	1	1	1	7	4	2	5	1	1	1	0	0	1	0	0	0	0	0	0	0	0	0	0	0	0	0	1	1	1	6	175	1.75	130	65	21.2	1	1	1	1	1	1	11111	1	0	3	0	0	3
9943	2	2	3	1	7	4	2	5	2	0	2	0	0	0	0	0	0	0	0	0	0	0	0	0	0	0	0	0	0	1	4	180	1.8	200	100	30.9	3	1	1	1	1	1	11111	1	3	3	3	3	3
10300	1	1	4	1	7	4	2	6	2	0	2	0	0	0	0	0	0	0	0	0	0	0	0	0	0	0	0	0	0	1	3	177	1.77	120	60	19.2	1	1	1	1	1	1	11111	1	1	0	0	0	1
10461	1	1	3	1	7	4	2	2	2	0	2	0	0	0	0	0	0	0	0	0	0	0	0	0	0	0	0	0	0	1	3	172	1.72	160	80	27	2	1	1	1	1	1	11111	1	0	0	0	0	0
10477	1	1	4	1	7	4	2	3	2	0	2	0	0	0	0	0	0	0	0	0	0	0	0	0	0	0	0	0	0	1	5	175	1.75	140	70	22.9	1	1	1	1	1	1	11111	1	1	0	0	0	0
10580	1	2	2	1	7	4	2	2	2	0	2	0	0	0	0	0	0	0	0	0	0	0	0	0	0	0	0	0	0	1	0	173	1.73	178	89	29.7	3	1	1	1	1	1	11111	1	1	1	1	1	1
10644	2	1	2	1	7	4	2	3	2	0	4	1	0	0	0	0	0	0	0	0	0	0	0	0	0	0	0	1	1	1	0	165	1.65	160	80	29.4	3	1	1	1	1	1	11111	1	1	1	1	0	1
10734	2	2	1	1	7	4	1	2	2	0	4	0	0	0	0	0	0	0	0	0	0	0	0	0	0	0	0	0	0	1	1	180	1.8	200	100	30.9	3	1	1	1	1	1	11111	1	1	1	0	0	1
10799	1	2	3	1	7	4	2	5	2	0	2	0	0	0	0	0	0	0	0	0	0	1	0	0	0	0	0	1	1	1	3	172	1.72	120	60	20.3	1	1	1	1	1	1	11111	1	0	0	1	1	1
3214	2	2	2	1	8	5	2	1	2	0	4	0	0	0	0	0	0	0	0	0	0	0	1	0	0	0	0	1	1	1	6	165	1.65	120	60	22	1	3	2	3	3	2	32332	0.499386	1	1	3	1	0
4398	2	1	1	1	8	5	2	1	4	1	3	1	0	0	0	0	0	0	0	0	0	0	0	0	1	0	0	2	2	1	5	235	2.35	214	107	19.4	1	2	3	1	2	4	23124	0.545888	2	2	2	2	2
4361	2	2	1	1	8	5	1	3	2	0	4	0	1	0	0	0	0	0	0	0	0	0	0	0	0	0	0	1	1	1	0	168	1.68	140	70	24.8	2	3	1	2	3	2	31232	0.609761	1	1	0	1	0
3433	2	2	1	1	8	5	2	2	2	0	4	0	0	0	0	0	0	0	0	0	0	0	0	0	0	0	0	0	0	1	6	170	1.7	110	55	19	1	3	1	1	2	2	31122	0.734864	0	0	1	1	1
1476	1	2	1	1	8	5	2	2	4	0	2	1	0	0	0	0	0	0	0	0	0	0	0	0	0	0	0	1	1	1	0	170	1.7	160	80	27.7	2	1	1	1	3	2	11132	0.812263	1	1	1	1	1
5832	2	1	2	1	8	5	1	3	3	0	4	0	1	0	0	0	0	0	0	0	0	0	0	0	0	0	0	1	1	1	3	167	1.67	150	75	26.9	2	2	1	1	1	3	21113	0.81598	1	1	1	1	1
3208	1	1	1	1	8	5	2	5	3	1	2	0	0	0	0	0	0	0	0	0	1	0	0	0	0	0	0	1	1	1	6	174	1.74	140	70	23.1	1	1	1	1	2	3	11123	0.824144	2	2	2	2	1
27	2	2	3	1	8	5	2	2	2	0	4	1	0	1	0	1	0	0	0	0	0	0	0	0	0	0	0	3	3	1	1	174	1.74	160	80	26.4	2	2	1	1	2	2	21122	0.826741	2	1	2	2	1
8685	1	1	4	2	8	5	2	3	2	0	2	0	0	0	0	0	0	0	0	0	0	0	0	0	0	0	0	0	0	1	5	165	1.65	126	63	23.1	1	1	2	1	1	3	12113	0.833671	1	1	1	2	1
2451	1	1	1	1	8	5	2	4	1	1	4	0	0	0	0	0	0	0	0	0	1	1	0	0	0	0	0	2	2	1	4	172	1.72	120	60	20.3	1	1	1	2	2	2	11222	0.8482	2	1	2	1	0
7302	1	1	2	1	8	5	2	4	3	1	2	0	0	0	0	0	0	0	0	0	0	0	0	0	0	0	0	0	0	1	3	165	1.65	144	72	26.4	2	2	1	1	2	1	21121	0.876079	0	0	0	0	0
6280	1	2	4	1	8	5	2	2	2	0	2	0	0	0	0	0	0	0	0	0	0	1	0	0	0	0	0	1	1	1	5	178	1.78	150	75	23.7	1	1	1	1	1	3	11113	0.882022	0	1	2	2	2
9148	2	2	1	1	8	5	2	2	1	0	4	1	0	0	0	0	0	0	0	0	0	0	0	0	0	0	0	1	1	1	4	166	1.66	140	70	25.4	2	2	1	1	1	2	21112	0.88462	1	2	1	2	1
528	1	1	3	1	8	5	2	5	2	0	2	1	0	0	0	0	0	0	0	0	0	0	0	0	0	0	0	1	1	1	0	168	1.68	150	75	26.6	2	1	1	1	2	2	11122	0.892783	1	1	2	1	1
879	2	2	1	1	8	5	2	1	2	1	4	1	0	0	0	0	0	0	0	0	0	0	0	0	0	0	0	1	1	1	6	173	1.73	150	75	25.1	2	1	1	1	2	2	11122	0.892783	1	0	1	1	1
1375	2	2	1	1	8	5	2	3	2	0	2	0	0	0	0	0	0	0	0	0	0	0	0	0	0	0	0	0	0	1	6	170	1.7	115	57.5	19.9	1	1	1	1	2	2	11122	0.892783	2	1	0	1	0
1923	1	1	2	1	8	5	2	5	2	0	2	1	0	0	0	0	0	0	0	0	0	0	0	0	0	0	0	1	1	1	3	176	1.76	180	90	29.1	3	1	1	1	2	2	11122	0.892783	0	0	0	0	0
2458	2	1	1	1	8	5	2	1	2	0	4	1	1	0	0	0	0	1	0	1	0	0	0	0	0	0	0	4	3	1	3	172	1.72	155	77.5	26.2	2	1	1	1	2	2	11122	0.892783	1	1	1	1	1
3080	1	1	2	1	8	5	2	1	2	0	2	0	0	0	0	0	0	0	0	0	0	0	0	0	0	0	0	0	0	1	2	173	1.73	120	60	20	1	1	1	1	2	2	11122	0.892783	1	1	1	1	1
3492	1	1	2	1	8	5	2	4	2	0	2	0	1	0	0	0	0	0	0	0	0	0	0	0	0	0	0	1	1	1	3	170	1.7	160	80	27.7	2	1	1	1	2	2	11122	0.892783	1	1	1	1	1
4402	2	2	1	1	8	5	2	2	2	0	4	0	0	0	0	0	0	0	0	0	0	0	0	0	0	0	0	0	0	1	0	163	1.63	120	60	22.6	1	1	1	1	2	2	11122	0.892783	1	1	2	2	1
5895	1	1	4	1	8	5	2	5	2	0	2	0	0	1	0	0	0	0	0	0	0	1	0	1	0	0	0	3	3	1	3	170	1.7	160	80	27.7	2	1	1	1	2	2	11122	0.892783	1	1	1	1	1
6162	2	2	1	1	8	5	2	2	2	0	4	0	0	0	0	0	0	0	0	0	0	0	0	0	0	0	0	0	0	1	5	176	1.76	150	75	24.2	2	1	1	1	2	2	11122	0.892783	1	1	1	1	0
7351	1	1	2	1	8	5	1	4	2	0	2	0	0	0	0	0	0	0	0	0	0	0	0	0	0	0	0	0	0	1	0	166	1.66	128	64	23.2	1	1	1	1	2	2	11122	0.892783	1	1	1	1	1
8791	1	2	3	1	8	5	2	3	2	1	2	1	0	1	0	0	0	0	0	0	0	0	0	0	0	0	0	2	2	1	2	180	1.8	190	95	29.3	3	1	1	1	2	2	11122	0.892783	1	1	2	1	1
9879	2	2	1	1	8	5	2	2	2	0	4	1	0	0	0	0	0	0	0	0	0	0	0	0	0	0	1	2	2	1	2	171	1.71	140	70	23.9	1	1	1	1	2	2	11122	0.892783	1	1	2	3	1
10326	1	1	2	1	8	5	1	3	2	0	2	0	0	0	0	0	0	0	0	0	1	0	0	0	0	0	0	1	1	1	3	170	1.7	120	60	20.8	1	1	1	1	2	2	11122	0.892783	1	1	1	1	0
10560	1	1	1	1	8	5	2	5	2	0	2	0	0	0	0	0	0	0	0	0	0	0	0	0	0	0	0	0	0	1	6	172	1.72	130	65	22	1	1	1	1	2	2	11122	0.892783	1	1	1	1	1
6255	1	1	2	1	8	5	2	1	2	0	4	1	0	0	0	1	0	0	0	0	0	0	0	0	0	0	0	2	2	1	0	180	1.8	158	79	24.4	2	2	1	1	1	1	21111	0.933958	0	0	0	0	1
9131	2	2	2	1	8	5	2	1	1	1	4	1	1	0	0	1	0	0	0	0	0	0	0	0	0	0	0	3	3	1	4	166	1.66	140	70	25.4	2	2	1	1	1	1	21111	0.933958	2	2	1	2	2
158	1	1	1	1	8	5	2	2	2	0	2	0	0	0	0	0	0	0	0	0	0	0	0	0	0	0	0	0	0	1	5	168	1.68	165	82.5	29.2	3	1	1	1	2	1	11121	0.942121	1	0	1	1	0
481	2	2	3	2	8	5	2	2	2	0	4	0	0	0	0	0	0	0	0	0	0	0	0	0	0	0	0	0	0	1	0	168	1.68	150	75	26.6	2	1	1	1	2	1	11121	0.942121	1	1	1	1	1
566	1	1	2	1	8	5	2	5	2	0	2	0	0	0	0	0	0	0	0	0	0	0	0	0	0	0	0	0	0	1	3	172	1.72	146	73	24.7	2	1	1	1	2	1	11121	0.942121	0	0	0	1	0
1182	1	2	2	1	8	5	2	3	2	0	2	0	0	0	0	0	0	0	0	0	0	0	0	0	0	0	0	0	0	1	0	162	1.62	106	53	20.2	1	1	1	1	2	1	11121	0.942121	1	1	0	1	3
1432	1	1	1	1	8	5	2	4	2	0	4	0	0	0	0	0	0	0	0	0	0	0	0	0	0	0	0	0	0	1	2	165	1.65	120	60	22	1	1	1	1	2	1	11121	0.942121	1	0	1	1	0
1949	1	1	4	1	8	5	2	3	2	0	2	0	0	0	0	0	0	0	0	0	0	0	0	0	0	0	0	0	0	1	0	173	1.73	150	75	25.1	2	1	1	1	2	1	11121	0.942121	2	0	2	2	0
3005	2	2	4	1	8	5	2	2	2	0	4	0	0	0	0	0	0	0	0	0	0	0	0	0	0	0	0	0	0	1	1	172	1.72	140	70	23.7	1	1	1	1	2	1	11121	0.942121	0	0	0	0	0
3115	1	2	2	2	8	5	2	1	2	0	2	1	0	0	0	0	0	0	0	0	0	0	0	0	0	0	0	1	1	1	4	170	1.7	150	75	26	2	1	1	1	2	1	11121	0.942121	1	1	1	1	1
6290	1	1	1	1	8	5	2	4	2	0	2	0	0	0	0	0	0	0	0	0	0	1	0	0	0	0	0	1	1	1	3	172	1.72	166	83	28.1	3	1	1	1	2	1	11121	0.942121	1	1	1	1	1
6679	1	2	3	1	8	5	2	6	2	0	3	1	0	0	0	0	0	0	0	0	0	0	0	0	0	0	0	1	1	1	4	172	1.72	130	65	22	1	1	1	1	2	1	11121	0.942121	2	1	3	1	2
7072	1	1	4	1	8	5	2	4	2	0	2	1	0	0	0	0	0	0	0	0	0	0	0	0	0	0	0	1	1	1	2	168	1.68	149	74.5	26.4	2	1	1	1	2	1	11121	0.942121	0	0	3	0	1
7214	1	1	3	2	8	5	2	4	2	0	3	1	0	0	0	0	0	0	0	0	0	0	0	0	0	0	0	1	1	1	0	170	1.7	167	83.5	28.9	3	1	1	1	2	1	11121	0.942121	0	0	0	0	0
7215	1	1	3	1	8	5	2	3	2	0	2	0	0	0	0	0	0	0	0	0	0	0	0	0	0	0	0	0	0	1	6	178	1.78	165	82.5	26	2	1	1	1	2	1	11121	0.942121	0	0	0	0	0
8335	1	1	2	1	8	5	2	5	2	0	2	0	0	1	0	0	0	0	0	0	0	1	0	1	0	0	0	3	3	1	3	170	1.7	160	80	27.7	2	1	1	1	2	1	11121	0.942121	1	1	1	1	1
9015	2	2	3	1	8	5	2	3	2	0	4	0	0	0	0	0	0	0	0	0	0	0	0	0	0	0	0	0	0	1	3	168	1.68	115	57.5	20.4	1	1	1	1	2	1	11121	0.942121	1	1	1	1	1
10366	1	2	2	1	8	5	2	2	2	0	2	0	0	0	0	0	0	0	0	0	0	0	0	0	0	0	0	0	0	1	6	174	1.74	120	60	19.8	1	1	1	1	2	1	11121	0.942121	1	0	0	3	1
260	1	1	2	1	8	5	2	4	2	0	2	0	0	0	0	0	0	0	0	0	0	0	0	0	0	0	0	0	0	1	4	162	1.62	120	60	22.9	1	1	1	1	1	2	11112	0.950662	0	1	0	1	0
622	2	2	1	1	8	5	2	2	2	0	4	0	1	0	0	0	0	0	0	0	0	0	0	0	0	0	0	1	1	1	6	171	1.71	146	73	25	2	1	1	1	1	2	11112	0.950662	1	0	1	1	1
773	1	1	2	1	8	5	2	4	2	0	2	0	0	0	0	0	0	0	0	0	0	0	0	0	0	0	0	0	0	1	3	171	1.71	140	70	23.9	1	1	1	1	1	2	11112	0.950662	0	0	0	1	0
1873	1	1	2	1	8	5	2	4	2	0	2	0	0	0	0	0	0	0	0	0	0	0	0	0	0	0	0	0	0	1	3	171	1.71	158	79	27	2	1	1	1	1	2	11112	0.950662	1	1	1	1	1
2260	1	1	2	1	8	5	2	4	2	0	2	0	0	0	0	0	0	0	0	0	0	0	0	0	0	0	0	0	0	1	1	178	1.78	160	80	25.2	2	1	1	1	1	2	11112	0.950662	1	0	0	0	0
2851	1	1	1	1	8	5	2	4	2	0	2	0	1	0	0	0	0	0	0	0	0	0	0	0	0	0	0	1	1	1	0	165	1.65	125	62.5	23	1	1	1	1	1	2	11112	0.950662	1	0	0	0	0
3077	2	2	1	1	8	5	2	2	2	0	4	0	0	0	0	0	0	0	0	0	0	0	0	0	0	0	0	0	0	1	2	170	1.7	150	75	26	2	1	1	1	1	2	11112	0.950662	1	1	1	1	1
4221	2	2	1	1	8	5	1	2	4	0	2	0	0	0	0	0	0	0	0	0	0	0	0	0	0	0	0	0	0	1	3	170	1.7	140	70	24.2	2	1	1	1	1	2	11112	0.950662	1	1	1	1	0
4417	1	1	4	1	8	5	2	5	2	0	2	1	0	1	0	0	0	0	0	0	0	0	0	0	0	0	0	2	2	1	3	173	1.73	150	75	25.1	2	1	1	1	1	2	11112	0.950662	1	0	1	1	0
5815	2	2	1	1	8	5	2	3	2	0	4	0	0	1	0	0	0	0	0	0	0	0	0	0	0	0	0	1	1	1	1	172	1.72	140	70	23.7	1	1	1	1	1	2	11112	0.950662	2	2	3	3	1
10885	1	1	4	1	8	5	2	5	2	1	2	0	0	0	0	0	0	0	0	0	0	0	0	0	0	0	0	0	0	1	6	175	1.75	180	90	29.4	3	1	2	1	1	1	12111	0.951649	2	2	2	2	2
52	2	2	3	1	8	5	2	2	3	0	2	0	0	0	0	0	0	0	0	0	0	0	0	0	0	0	0	0	0	1	4	165	1.65	140	70	25.7	2	1	1	1	1	1	11111	1	0	0	0	0	0
172	1	1	2	1	8	5	2	3	2	0	3	0	0	0	0	0	0	0	0	0	0	0	0	0	0	0	0	0	0	1	0	178	1.78	160	80	25.2	2	1	1	1	1	1	11111	1	0	1	1	1	0
329	1	1	2	1	8	5	2	3	2	0	2	0	0	0	0	0	0	0	0	0	0	0	0	0	0	0	0	0	0	1	2	173	1.73	160	80	26.7	2	1	1	1	1	1	11111	1	0	0	0	0	0
421	1	2	2	1	8	5	2	2	2	0	2	1	0	0	0	0	0	0	0	0	0	0	0	1	0	0	0	2	2	1	2	160	1.6	120	60	23.4	1	1	1	1	1	1	11111	1	0	0	0	1	1
557	1	1	4	1	8	5	2	5	2	0	2	0	0	0	0	0	0	0	0	0	0	0	0	0	0	0	0	0	0	1	3	170	1.7	135	67.5	23.4	1	1	1	1	1	1	11111	1	0	0	0	0	0
661	2	2	2	1	8	5	2	2	2	0	4	0	0	0	0	0	0	0	0	0	0	0	0	0	0	0	0	0	0	1	5	165	1.65	130	65	23.9	1	1	1	1	1	1	11111	1	0	0	0	0	0
674	2	2	2	1	8	5	2	2	2	0	2	0	0	0	0	0	0	0	0	0	0	0	0	0	0	0	0	0	0	1	6	175	1.75	140	70	22.9	1	1	1	1	1	1	11111	1	1	1	1	1	1
699	1	1	3	1	8	5	1	4	2	0	2	0	0	0	0	0	0	0	0	0	0	0	0	0	0	0	0	0	0	1	0	168	1.68	120	60	21.3	1	1	1	1	1	1	11111	1	0	0	0	0	0
760	1	2	2	1	8	5	2	2	2	0	4	0	0	0	0	0	0	0	0	0	0	0	0	0	0	0	0	0	0	1	4	175	1.75	130	65	21.2	1	1	1	1	1	1	11111	1	0	1	1	1	1
769	1	2	2	1	8	5	2	2	2	0	4	1	0	0	0	0	0	0	0	0	0	0	0	0	0	0	0	1	1	1	0	178	1.78	140	70	22.1	1	1	1	1	1	1	11111	1	1	1	1	1	1
843	1	1	2	2	8	5	2	4	2	0	2	0	0	0	0	0	0	0	0	0	0	0	0	0	0	0	0	0	0	1	3	172	1.72	160	80	27	2	1	1	1	1	1	11111	1	0	0	0	0	0
889	2	2	1	1	8	5	2	3	2	0	4	1	0	0	0	0	0	0	0	0	0	0	0	0	0	0	0	1	1	1	4	164	1.64	130	65	24.2	2	1	1	1	1	1	11111	1	1	1	1	1	1
1055	1	2	2	1	8	5	2	1	2	0	2	0	0	0	0	0	0	0	0	0	0	0	0	0	0	0	0	0	0	1	6	165	1.65	140	70	25.7	2	1	1	1	1	1	11111	1	1	1	1	1	1
1231	1	1	2	1	8	5	1	5	2	0	4	0	0	0	0	0	0	0	0	0	0	0	0	0	0	0	0	0	0	1	3	172	1.72	140	70	23.7	1	1	1	1	1	1	11111	1	1	1	0	2	0
1433	2	1	4	1	8	5	2	5	2	0	2	0	0	0	0	0	0	0	0	0	0	0	0	0	0	0	0	0	0	1	3	176	1.76	170	85	27.4	2	1	1	1	1	1	11111	1	1	0	1	0	0
1462	1	1	2	1	8	5	2	3	2	0	2	1	0	1	0	0	0	0	0	0	0	0	0	0	0	0	0	2	2	1	2	170	1.7	158	79	27.3	2	1	1	1	1	1	11111	1	0	0	1	0	1
1546	1	1	1	1	8	5	2	3	2	0	4	0	0	0	0	0	0	0	0	0	0	0	0	0	0	0	0	0	0	1	1	173	1.73	145	72.5	24.2	2	1	1	1	1	1	11111	1	0	0	0	0	0
1552	1	1	2	1	8	5	2	3	2	0	2	0	0	0	0	0	0	0	0	0	0	0	0	0	0	0	0	0	0	1	3	178	1.78	150	75	23.7	1	1	1	1	1	1	11111	1	1	0	0	0	0
1593	1	2	2	1	8	5	2	5	2	0	3	0	0	0	0	0	0	0	0	0	0	0	0	0	0	0	0	0	0	1	6	175	1.75	120	60	19.6	1	1	1	1	1	1	11111	1	1	0	1	1	1
1702	1	1	2	1	8	5	2	5	2	0	2	0	0	0	0	0	0	0	0	0	0	0	0	0	0	0	0	0	0	1	5	166	1.66	110	55	20	1	1	1	1	1	1	11111	1	1	1	2	1	1
1994	1	1	2	1	8	5	2	2	2	0	2	0	0	0	0	1	0	0	0	0	0	0	0	0	0	0	0	1	1	1	1	172	1.72	149	74.5	25.2	2	1	1	1	1	1	11111	1	0	0	0	1	0
2142	1	2	1	1	8	5	2	2	2	0	4	1	0	0	0	0	0	0	0	0	0	0	0	0	0	0	0	1	1	1	4	173	1.73	140	70	23.4	1	1	1	1	1	1	11111	1	1	0	0	0	0
2434	1	1	3	1	8	5	2	2	2	0	2	0	0	0	0	0	0	0	0	0	0	0	0	0	0	0	0	0	0	1	5	172	1.72	150	75	25.4	2	1	1	1	1	1	11111	1	2	1	2	1	2
2480	2	2	1	1	8	5	2	1	2	0	4	0	0	0	0	0	0	1	0	0	0	0	0	0	0	0	0	1	1	1	0	175	1.75	180	90	29.4	3	1	1	1	1	1	11111	1	1	1	1	0	1
2894	1	1	2	1	8	5	2	3	2	0	3	0	0	0	0	0	0	0	0	0	0	0	0	0	0	0	0	0	0	1	4	176	1.76	180	90	29.1	3	1	1	1	1	1	11111	1	1	1	1	1	1
2972	2	2	3	1	8	5	1	2	2	0	2	0	0	0	0	0	0	0	0	0	0	0	0	0	0	0	0	0	0	1	2	170	1.7	150	75	26	2	1	1	1	1	1	11111	1	0	0	1	1	1
2978	1	1	4	1	8	5	2	5	2	0	3	0	0	0	0	0	0	0	0	0	0	0	0	0	0	0	0	0	0	1	0	177	1.77	167	83.5	26.7	2	1	1	1	1	1	11111	1	1	1	1	1	1
3023	1	1	3	1	8	5	2	5	2	0	2	1	0	0	0	0	0	0	0	0	0	0	0	0	0	0	0	1	1	1	4	170	1.7	150	75	26	2	1	1	1	1	1	11111	1	0	0	1	1	1
3270	1	1	3	1	8	5	2	3	2	0	3	0	0	0	0	0	0	0	0	0	0	0	0	0	0	0	0	0	0	1	4	175	1.75	140	70	22.9	1	1	1	1	1	1	11111	1	0	0	1	0	0
3293	1	1	3	1	8	5	2	5	2	0	2	0	0	0	0	0	0	0	0	0	0	0	0	0	0	0	0	0	0	1	3	174	1.74	140	70	23.1	1	1	1	1	1	1	11111	1	1	1	1	1	1
3333	1	1	3	1	8	5	2	3	2	0	2	0	0	1	0	0	0	0	0	0	0	0	0	0	0	0	0	1	1	1	0	165	1.65	128	64	23.5	1	1	1	1	1	1	11111	1	0	0	1	1	0
3429	2	2	2	1	8	5	2	2	2	0	2	0	0	0	0	0	0	0	0	0	0	0	0	0	0	0	0	0	0	1	3	180	1.8	135	67.5	20.8	1	1	1	1	1	1	11111	1	0	0	0	0	0
3456	2	2	2	1	8	5	2	2	2	0	2	0	0	0	0	0	0	0	0	0	0	0	0	0	0	0	0	0	0	1	1	170	1.7	124	62	21.5	1	1	1	1	1	1	11111	1	0	0	0	0	0
3457	1	2	2	1	8	5	2	3	2	0	2	0	0	0	0	0	0	0	0	0	0	0	0	0	0	0	0	0	0	1	0	165	1.65	150	75	27.5	2	1	1	1	1	1	11111	1	0	0	0	0	0
3468	1	2	2	1	8	5	2	2	2	0	2	0	0	0	0	0	0	0	0	0	0	0	0	0	0	0	0	0	0	1	1	170	1.7	124	62	21.5	1	1	1	1	1	1	11111	1	0	0	0	0	0
3481	2	2	2	1	8	5	2	2	2	0	2	0	0	0	0	0	0	0	0	0	0	0	0	0	0	0	0	0	0	1	2	170	1.7	124	62	21.5	1	1	1	1	1	1	11111	1	0	0	0	0	0
3498	2	2	4	1	8	5	1	2	2	0	4	0	0	0	0	0	0	0	0	0	0	0	0	0	0	0	0	0	0	1	6	155	1.55	110	55	22.9	1	1	1	1	1	1	11111	1	2	2	2	2	1
3550	1	2	4	1	8	5	2	3	2	1	4	1	1	0	0	0	0	0	0	0	0	0	0	0	0	0	0	2	2	1	0	170	1.7	120	60	20.8	1	1	1	1	1	1	11111	1	1	1	1	1	1
3835	1	1	3	1	8	5	2	4	2	0	2	0	0	1	0	0	0	1	0	0	0	0	0	0	0	0	0	2	2	1	6	170	1.7	148	74	25.6	2	1	1	1	1	1	11111	1	1	1	1	1	1
3885	2	2	1	1	8	5	2	3	2	0	2	0	0	0	0	0	0	0	0	0	0	0	0	0	0	0	0	0	0	1	6	175	1.75	148	74	24.2	2	1	1	1	1	1	11111	1	0	0	0	1	1
3952	2	2	1	1	8	5	2	1	2	1	4	0	0	1	0	0	0	0	0	0	0	0	0	0	0	0	0	1	1	1	3	170	1.7	140	70	24.2	2	1	1	1	1	1	11111	1	1	1	1	1	1
3991	2	2	1	1	8	5	2	1	2	0	2	0	0	0	0	0	0	0	0	0	0	0	0	0	0	0	0	0	0	1	0	170	1.7	120	60	20.8	1	1	1	1	1	1	11111	1	0	0	0	0	0
4059	1	1	3	1	8	5	2	5	2	0	2	1	0	1	0	0	0	0	0	0	0	0	0	1	0	0	0	3	3	1	2	174	1.74	168	84	27.7	2	1	1	1	1	1	11111	1	0	0	0	1	1
4080	1	1	2	1	8	5	2	3	2	0	2	0	0	1	0	0	0	0	0	0	0	0	0	0	0	0	0	1	1	1	0	172	1.72	130	65	22	1	1	1	1	1	1	11111	1	0	0	1	1	1
4297	2	2	1	1	8	5	2	1	2	0	4	0	0	0	0	0	0	0	0	0	0	0	0	0	0	0	0	0	0	1	3	165	1.65	145	72.5	26.6	2	1	1	1	1	1	11111	1	0	0	0	0	0
4356	2	2	1	1	8	5	2	2	2	0	2	0	0	0	0	0	0	0	0	0	0	0	0	0	0	0	0	0	0	1	1	169	1.69	120	60	21	1	1	1	1	1	1	11111	1	1	0	0	0	0
4414	1	2	3	1	8	5	2	4	1	1	2	0	0	0	0	0	0	0	0	0	0	0	0	0	0	0	0	0	0	1	4	175	1.75	110	55	18	1	1	1	1	1	1	11111	1	2	1	1	2	2
4554	1	1	1	1	8	5	2	3	2	0	4	0	0	0	0	0	0	0	0	0	0	0	0	0	0	0	0	0	0	1	0	169	1.69	90	45	15.8	1	1	1	1	1	1	11111	1	0	0	0	0	0
4580	1	1	2	1	8	5	2	2	2	0	2	1	1	0	0	0	0	0	0	0	0	0	0	0	0	0	0	2	2	1	5	178	1.78	180	90	28.4	3	1	1	1	1	1	11111	1	2	1	1	1	2
4729	1	1	4	1	8	5	2	5	2	0	2	0	0	0	0	0	0	0	0	0	0	0	0	0	0	0	0	0	0	1	0	165	1.65	150	75	27.5	2	1	1	1	1	1	11111	1	0	0	0	0	0
4839	1	2	2	1	8	5	2	3	2	0	4	0	0	0	0	0	0	0	0	0	0	0	0	0	0	0	0	0	0	1	0	165	1.65	130	65	23.9	1	1	1	1	1	1	11111	1	0	0	0	0	0
5094	1	1	2	1	8	5	2	5	2	0	2	0	0	0	0	0	0	0	0	0	0	0	0	0	0	0	0	0	0	1	0	165	1.65	140	70	25.7	2	1	1	1	1	1	11111	1	0	1	1	0	0
5128	2	2	1	1	8	5	2	1	2	0	4	0	1	0	0	1	0	0	0	0	0	0	0	0	0	0	0	2	2	1	0	165	1.65	120	60	22	1	1	1	1	1	1	11111	1	1	1	0	1	1
5215	1	1	2	1	8	5	2	1	2	0	2	0	0	0	0	0	0	0	0	0	0	0	0	0	0	0	0	0	0	1	3	175	1.75	170	85	27.8	2	1	1	1	1	1	11111	1	1	1	3	3	1
5310	1	1	1	1	8	5	2	2	2	0	4	0	0	0	0	0	0	0	0	0	0	0	0	0	0	0	0	0	0	1	0	185	1.85	140	70	20.5	1	1	1	1	1	1	11111	1	0	0	0	0	0
5368	1	1	2	1	8	5	2	3	2	0	4	1	1	0	0	0	0	0	0	0	0	0	0	0	0	0	0	2	2	1	3	173	1.73	150	75	25.1	2	1	1	1	1	1	11111	1	1	1	2	1	1
6577	1	2	2	1	8	5	2	2	2	0	4	0	0	0	0	0	0	0	0	0	0	0	0	0	0	0	0	0	0	1	1	178	1.78	150	75	23.7	1	1	1	1	1	1	11111	1	0	0	0	1	0
6715	2	2	2	1	8	5	2	1	2	0	4	0	0	0	0	0	0	0	0	0	0	0	0	0	0	0	0	0	0	1	3	176	1.76	126	63	20.3	1	1	1	1	1	1	11111	1	1	1	0	1	1
7018	2	1	4	1	8	5	2	4	2	0	2	0	0	0	0	0	0	0	0	0	0	0	0	0	0	0	0	0	0	1	6	170	1.7	150	75	26	2	1	1	1	1	1	11111	1	0	0	1	0	0
7027	1	2	2	1	8	5	2	1	2	0	2	0	0	0	0	0	0	0	0	0	0	0	0	0	0	0	0	0	0	1	6	165	1.65	110	55	20.2	1	1	1	1	1	1	11111	1	1	0	0	1	0
7060	1	1	2	1	8	5	2	3	2	0	2	0	0	0	0	0	0	0	0	0	0	0	0	0	0	0	0	0	0	1	2	175	1.75	149	74.5	24.3	2	1	1	1	1	1	11111	1	1	0	1	0	1
7080	1	1	3	1	8	5	2	4	2	0	2	1	0	0	0	0	0	0	0	0	0	0	0	0	0	0	0	1	1	1	2	168	1.68	150	75	26.6	2	1	1	1	1	1	11111	1	0	0	1	0	0
7094	1	1	4	1	8	5	2	5	2	0	2	1	0	0	0	0	0	0	0	0	0	0	0	0	0	0	0	1	1	1	2	180	1.8	188	94	29	3	1	1	1	1	1	11111	1	2	2	2	2	2
7202	1	1	2	1	8	5	2	2	2	0	2	0	0	0	0	0	0	0	0	0	0	0	0	0	0	0	0	0	0	1	6	164	1.64	126	63	23.4	1	1	1	1	1	1	11111	1	1	0	1	0	0
7345	2	2	1	1	8	5	1	1	2	0	4	0	0	0	0	0	0	0	0	0	0	0	0	0	0	0	0	0	0	1	0	165	1.65	130	65	23.9	1	1	1	1	1	1	11111	1	0	0	0	0	0
7561	1	1	1	1	8	5	2	3	2	0	2	1	0	0	0	0	0	0	0	0	0	0	0	0	0	0	0	1	1	1	6	172	1.72	156	78	26.4	2	1	1	1	1	1	11111	1	1	1	1	1	1
7569	1	1	4	1	8	5	2	2	2	0	2	0	0	0	0	0	0	0	0	0	0	1	0	0	0	0	0	1	1	1	6	169	1.69	150	75	26.3	2	1	1	1	1	1	11111	1	1	0	2	1	0
7683	1	1	2	1	8	5	2	3	2	0	4	0	0	1	0	0	0	0	0	0	0	0	0	0	0	0	0	1	1	1	2	169	1.69	110	55	19.3	1	1	1	1	1	1	11111	1	0	0	0	1	0
7684	1	2	2	1	8	5	2	2	2	0	4	1	0	0	0	0	0	0	0	0	0	0	0	0	0	0	0	1	1	1	0	173	1.73	141	70.5	23.6	1	1	1	1	1	1	11111	1	1	0	0	1	1
7751	1	1	3	1	8	5	2	3	2	0	2	0	0	0	0	0	0	0	0	0	0	0	0	0	0	0	0	0	0	1	2	178	1.78	180	90	28.4	3	1	1	1	1	1	11111	1	1	1	1	1	1
7872	1	1	1	1	8	5	2	2	2	0	2	0	0	0	0	0	0	0	0	0	0	0	0	0	0	0	0	0	0	1	0	171	1.71	140	70	23.9	1	1	1	1	1	1	11111	1	0	1	0	0	0
7893	2	2	1	1	8	5	2	1	2	0	2	0	0	0	0	0	0	0	0	0	0	0	0	0	0	0	0	0	0	1	0	182	1.82	160	80	24.2	2	1	1	1	1	1	11111	1	0	0	0	0	0
7901	1	1	1	1	8	5	2	4	2	0	2	0	0	0	0	0	0	0	0	0	0	0	0	0	0	0	0	0	0	1	1	175	1.75	126	63	20.6	1	1	1	1	1	1	11111	1	0	0	0	0	0
7914	1	1	2	1	8	5	2	3	2	0	3	0	0	0	0	0	0	0	0	0	0	0	0	0	0	0	0	0	0	1	3	173	1.73	150	75	25.1	2	1	1	1	1	1	11111	1	0	0	0	0	0
7952	1	2	2	1	8	5	2	1	2	0	2	0	0	0	0	0	0	0	0	0	0	0	0	0	0	0	0	0	0	1	3	170	1.7	130	65	22.5	1	1	1	1	1	1	11111	1	0	0	0	0	0
8050	1	1	2	1	8	5	2	4	2	0	2	0	0	0	0	0	0	0	0	0	0	0	0	0	0	0	0	0	0	1	0	172	1.72	120	60	20.3	1	1	1	1	1	1	11111	1	0	0	0	0	0
8315	2	1	4	1	8	5	2	4	2	0	2	0	0	0	0	0	0	0	0	0	0	0	0	0	0	0	0	0	0	1	3	170	1.7	150	75	26	2	1	1	1	1	1	11111	1	1	0	1	0	0
8371	1	2	2	1	8	5	2	3	2	0	2	0	0	0	0	0	0	0	0	0	0	0	0	0	0	0	0	0	0	1	0	165	1.65	140	70	25.7	2	1	1	1	1	1	11111	1	0	0	0	0	0
8387	1	2	2	1	8	5	2	1	2	1	2	0	0	0	0	0	0	0	0	0	0	0	0	0	0	0	0	0	0	1	2	160	1.6	100	50	19.5	1	1	1	1	1	1	11111	1	0	0	3	1	1
8429	1	1	3	1	8	5	2	3	2	0	2	0	0	0	0	0	0	0	0	0	0	0	0	0	0	0	0	0	0	1	4	176	1.76	150	75	24.2	2	1	1	1	1	1	11111	1	1	0	0	0	1
8700	1	1	4	1	8	5	2	5	1	1	2	0	0	0	0	0	0	0	0	0	0	0	0	0	0	0	0	0	0	1	1	175	1.75	154	77	25.1	2	1	1	1	1	1	11111	1	0	0	2	1	0
8901	1	1	2	2	8	5	2	4	3	0	2	1	0	0	0	0	0	0	0	0	0	0	0	0	0	0	0	1	1	1	2	160	1.6	125	62.5	24.4	2	1	1	1	1	1	11111	1	1	1	1	1	0
8945	1	1	3	1	8	5	2	4	3	1	2	0	0	0	0	0	0	0	0	0	0	0	0	0	0	0	0	0	0	1	3	175	1.75	160	80	26.1	2	1	1	1	1	1	11111	1	1	1	1	1	2
9250	1	1	2	1	8	5	2	3	2	0	4	0	0	0	0	0	0	0	0	0	0	0	0	0	0	0	0	0	0	1	4	174	1.74	120	60	19.8	1	1	1	1	1	1	11111	1	0	0	2	0	0
9770	1	1	1	1	8	5	2	4	2	0	2	0	1	0	0	0	0	0	0	0	0	1	0	0	0	0	0	2	2	1	4	173	1.73	160	80	26.7	2	1	1	1	1	1	11111	1	1	1	3	1	1
9849	2	1	3	2	8	5	2	5	1	0	4	0	0	0	0	0	0	0	0	0	0	0	0	0	0	0	0	0	0	1	1	172	1.72	140	70	23.7	1	1	1	1	1	1	11111	1	3	3	3	3	1
10037	1	1	3	1	8	5	2	3	2	0	3	0	0	0	0	0	0	0	0	0	0	0	0	0	0	0	0	0	0	1	0	177	1.77	150	75	23.9	1	1	1	1	1	1	11111	1	1	1	0	0	0
10076	1	1	2	2	8	5	2	4	2	0	2	1	1	0	0	0	0	0	0	0	0	0	0	0	0	0	0	2	2	1	4	168	1.68	170	85	30.1	3	1	1	1	1	1	11111	1	0	0	0	0	0
10099	2	1	4	1	8	5	2	5	2	0	2	0	0	0	0	0	0	0	0	0	0	0	0	0	0	0	0	0	0	1	1	175	1.75	146	73	23.8	1	1	1	1	1	1	11111	1	1	1	1	1	1
10232	1	1	3	1	8	5	2	4	2	0	2	0	0	0	0	0	0	0	0	0	0	0	0	0	0	0	0	0	0	1	0	174	1.74	150	75	24.8	2	1	1	1	1	1	11111	1	0	0	0	0	0
10332	2	2	2	1	8	5	2	4	2	0	3	0	0	0	0	0	0	0	0	0	0	0	0	0	0	0	0	0	0	1	5	172	1.72	123	61.5	20.8	1	1	1	1	1	1	11111	1	0	0	0	0	0
10746	2	2	1	1	8	5	2	2	2	0	2	0	0	0	0	0	0	0	0	0	0	1	0	0	0	0	0	1	1	1	5	172	1.72	140	70	23.7	1	1	1	1	1	1	11111	1	1	1	1	1	1
10874	2	2	2	1	8	5	2	2	2	0	4	0	0	0	0	0	0	0	0	0	0	1	0	0	0	0	0	1	1	1	5	178	1.78	150	75	23.7	1	1	1	1	1	1	11111	1	1	1	1	1	1
10328	2	2	1	2	9	5	2	1	4	0	4	0	1	1	1	1	1	1	0	0	0	0	0	0	0	0	0	6	3	1	5	178	1.78	156	78	24.6	2	3	3	4	2	3	33423	0.356715	2	1	3	3	1
8777	2	2	1	2	9	5	2	1	2	1	4	0	0	0	0	0	0	0	0	0	0	0	0	0	0	0	0	0	0	1	6	155	1.55	110	55	22.9	1	1	2	2	4	4	12244	0.440775	2	2	2	2	0
7206	2	2	2	1	9	5	2	1	2	0	4	1	0	0	0	1	0	0	0	0	0	0	0	0	0	0	0	2	2	1	4	170	1.7	138	69	23.9	1	3	2	2	3	3	32233	0.492771	1	1	0	1	1
10741	1	1	3	1	9	5	2	3	2	0	2	0	0	0	0	0	0	0	0	0	0	0	0	1	0	0	0	1	1	1	4	167	1.67	134	67	24	2	3	2	2	2	1	32221	0.691268	2	1	3	2	2
3506	2	2	1	1	9	5	2	2	2	0	4	0	0	0	0	0	0	0	0	0	0	0	0	0	0	0	0	0	0	1	6	160	1.6	120	60	23.4	1	1	1	1	3	3	11133	0.743624	0	1	2	1	0
3583	1	1	1	1	9	5	2	3	2	0	4	1	0	0	0	0	0	0	0	0	0	1	0	0	0	0	0	2	2	1	3	165	1.65	136	68	25	2	2	1	1	2	3	21123	0.758102	3	2	1	1	2
10779	1	1	3	2	9	5	2	1	3	0	1	0	0	0	0	0	0	0	0	0	0	0	0	0	0	0	0	0	0	1	4	183	1.83	110	55	16.4	1	2	1	1	2	3	21123	0.758102	2	2	1	2	2
6793	2	2	1	1	9	5	2	1	2	1	2	1	0	0	0	0	0	0	0	0	0	0	0	0	0	0	0	1	1	1	6	167	1.67	120	60	21.5	1	2	2	1	2	2	22122	0.77839	2	1	2	2	3
10652	1	1	3	1	9	5	2	5	2	0	3	0	0	0	0	0	0	0	0	0	0	0	0	0	0	0	0	0	0	1	0	174	1.74	100	50	16.5	1	2	2	1	2	2	22122	0.77839	0	0	0	0	0
5503	1	1	3	1	9	5	2	5	2	0	2	0	0	0	0	0	0	0	0	0	0	0	0	0	0	0	0	0	0	1	5	180	1.8	170	85	26.2	2	2	1	2	2	1	21221	0.831496	0	0	1	1	1
2641	2	2	1	2	9	5	2	1	2	0	4	1	0	0	0	0	0	0	0	0	0	0	0	0	0	0	0	1	1	1	5	175	1.75	85	42.5	13.9	1	2	1	1	1	1	21111	0.933958	1	1	1	1	1
3824	1	1	2	1	9	5	2	3	2	0	3	0	0	0	0	0	0	0	1	0	0	0	0	0	0	0	0	1	1	1	0	170	1.7	129	64.5	22.3	1	1	1	1	2	1	11121	0.942121	0	0	0	0	0
4630	1	1	1	1	9	5	1	3	2	0	2	0	0	0	0	0	0	0	0	0	0	0	0	0	0	0	0	0	0	1	5	168	1.68	135	67.5	23.9	1	1	1	1	2	1	11121	0.942121	0	0	1	0	0
5391	1	1	3	1	9	5	2	5	2	0	2	1	1	0	0	0	0	0	0	0	0	0	0	0	0	0	0	2	2	1	2	170	1.7	150	75	26	2	1	1	1	2	1	11121	0.942121	0	0	0	0	0
10071	1	1	4	1	9	5	2	5	2	0	2	0	0	0	0	0	0	0	0	0	0	0	0	0	0	0	0	0	0	1	3	170	1.7	145	72.5	25.1	2	1	1	1	2	1	11121	0.942121	1	0	0	0	0
8139	2	2	1	1	9	5	1	4	2	0	4	0	0	0	0	0	0	0	0	0	0	0	0	0	0	0	0	0	0	1	3	165	1.65	120	60	22	1	1	1	1	1	2	11112	0.950662	1	0	1	1	1
356	1	1	2	1	9	5	2	5	2	0	2	0	0	0	0	0	0	0	0	0	0	0	0	0	0	0	0	0	0	1	5	170	1.7	140	70	24.2	2	1	1	1	1	1	11111	1	1	0	2	1	0
857	2	2	1	1	9	5	1	1	2	0	4	0	0	0	0	0	0	0	0	0	0	0	0	0	0	0	0	0	0	1	0	167	1.67	100	50	17.9	1	1	1	1	1	1	11111	1	1	1	1	1	1
953	1	1	2	1	9	5	2	2	2	0	2	0	0	0	0	0	0	0	0	0	0	0	0	0	0	0	0	0	0	1	3	167	1.67	140	70	25.1	2	1	1	1	1	1	11111	1	0	1	0	1	0
1183	2	2	2	2	9	5	2	3	2	0	2	0	0	0	0	0	0	0	0	0	0	0	0	0	0	0	0	0	0	1	4	176	1.76	130	65	21	1	1	1	1	1	1	11111	1	0	0	0	0	0
1447	2	2	3	1	9	5	2	3	2	0	2	0	0	0	0	0	0	0	0	0	0	0	0	0	0	0	0	0	0	1	3	178	1.78	160	80	25.2	2	1	1	1	1	1	11111	1	0	0	0	0	0
1605	1	1	1	1	9	5	2	4	2	0	4	0	0	0	0	0	0	0	0	0	0	0	0	0	0	0	0	0	0	1	3	163	1.63	130	65	24.5	2	1	1	1	1	1	11111	1	1	1	1	1	1
1793	1	1	2	1	9	5	2	5	2	0	2	0	0	0	0	0	0	0	0	0	0	0	0	0	0	0	0	0	0	1	1	172	1.72	130	65	22	1	1	1	1	1	1	11111	1	1	1	1	1	1
1963	2	2	1	1	9	5	2	3	2	0	2	0	0	0	0	0	0	0	0	0	0	0	0	0	0	0	0	0	0	1	3	170	1.7	120	60	20.8	1	1	1	1	1	1	11111	1	1	1	1	1	1
2474	1	1	1	1	9	5	2	4	2	0	2	0	0	0	0	0	0	0	0	0	0	0	0	0	0	0	0	0	0	1	3	167	1.67	134	67	24	2	1	1	1	1	1	11111	1	1	1	1	1	1
2879	1	1	2	1	9	5	2	4	2	0	2	0	0	0	0	0	0	0	0	0	0	0	0	0	0	0	0	0	0	1	6	160	1.6	120	60	23.4	1	1	1	1	1	1	11111	1	1	1	1	1	1
3313	2	1	2	1	9	5	2	2	2	0	4	0	0	0	0	1	0	0	0	0	0	0	0	0	0	0	0	1	1	1	2	172	1.72	126	63	21.3	1	1	1	1	1	1	11111	1	0	1	1	0	1
3441	2	2	1	1	9	5	2	3	2	0	4	0	0	0	0	0	0	0	0	0	0	0	0	0	0	0	0	0	0	1	5	181	1.81	145	72.5	22.1	1	1	1	1	1	1	11111	1	1	0	1	2	1
3463	1	1	2	1	9	5	2	3	2	0	3	0	0	0	0	0	0	0	0	0	0	0	0	0	0	0	0	0	0	1	1	172	1.72	140	70	23.7	1	1	1	1	1	1	11111	1	0	0	0	0	0
4278	1	1	2	1	9	5	2	3	2	0	2	1	0	0	0	0	0	0	0	0	0	0	0	0	0	0	0	1	1	1	3	170	1.7	130	65	22.5	1	1	1	1	1	1	11111	1	0	0	0	0	0
4339	1	1	2	1	9	5	2	4	2	0	2	1	0	0	0	0	0	0	0	0	0	0	0	0	0	0	0	1	1	1	2	170	1.7	160	80	27.7	2	1	1	1	1	1	11111	1	0	0	1	1	0
5021	2	2	2	1	9	5	2	4	2	0	2	0	0	0	0	0	0	0	0	0	0	0	0	0	0	0	0	0	0	1	2	170	1.7	130	65	22.5	1	1	1	1	1	1	11111	1	0	0	0	1	0
5516	1	1	2	1	9	5	2	2	2	0	2	0	0	0	0	0	0	0	0	0	0	0	0	0	0	0	0	0	0	1	6	165	1.65	118	59	21.7	1	1	1	1	1	1	11111	1	0	0	0	0	0
5557	1	1	3	1	9	5	2	5	2	0	2	0	0	0	0	0	0	0	0	0	0	0	0	0	0	0	0	0	0	1	5	175	1.75	150	75	24.5	2	1	1	1	1	1	11111	1	0	0	0	0	0
6127	1	1	3	1	9	5	2	2	2	0	2	0	0	0	0	0	0	0	0	0	0	0	0	0	0	0	0	0	0	1	0	170	1.7	160	80	27.7	2	1	1	1	1	1	11111	1	0	0	1	0	0
6324	2	2	2	1	9	5	1	2	2	0	4	0	0	0	0	0	0	0	0	0	0	0	0	0	0	0	0	0	0	1	6	160	1.6	120	60	23.4	1	1	1	1	1	1	11111	1	1	1	1	1	1
6431	2	2	2	1	9	5	2	1	2	0	3	1	0	1	0	0	0	0	0	0	0	0	0	0	0	0	0	2	2	1	2	175	1.75	135	67.5	22	1	1	1	1	1	1	11111	1	0	0	1	0	0
6509	1	1	2	1	9	5	2	4	2	0	3	0	0	0	0	0	0	0	0	0	0	0	0	0	0	0	0	0	0	1	3	173	1.73	127	63.5	21.2	1	1	1	1	1	1	11111	1	0	1	0	1	1
6710	2	2	2	1	9	5	2	1	2	0	3	1	0	0	0	0	0	0	0	0	0	0	0	0	0	0	0	1	1	1	1	175	1.75	140	70	22.9	1	1	1	1	1	1	11111	1	0	0	0	0	0
6868	2	1	1	1	9	5	2	2	2	0	2	1	1	0	0	0	0	0	0	0	0	0	0	0	0	0	0	2	2	1	0	165	1.65	120	60	22	1	1	1	1	1	1	11111	1	1	1	1	1	1
7095	1	1	3	1	9	5	2	4	2	0	2	0	0	0	0	0	0	0	0	0	0	0	0	0	0	0	0	0	0	1	3	170	1.7	120	60	20.8	1	1	1	1	1	1	11111	1	1	1	1	1	2
7119	1	1	2	1	9	5	2	3	2	0	2	1	0	0	0	0	0	0	0	0	0	0	0	0	0	0	0	1	1	1	6	172	1.72	160	80	27	2	1	1	1	1	1	11111	1	0	0	1	0	1
7212	2	1	1	1	9	5	2	2	2	0	4	0	0	0	0	0	0	0	0	0	0	0	0	0	0	0	0	0	0	1	0	178	1.78	120	60	18.9	1	1	1	1	1	1	11111	1	1	1	1	1	1
8028	1	1	3	1	9	5	2	5	2	0	2	1	0	0	0	0	0	0	0	0	1	0	0	0	0	0	0	2	2	1	2	168	1.68	156	78	27.6	2	1	1	1	1	1	11111	1	1	0	1	1	1
8088	1	1	3	1	9	5	2	4	2	0	2	0	0	0	0	0	0	0	0	0	0	1	0	0	0	0	0	1	1	1	4	168	1.68	119	59.5	21.1	1	1	1	1	1	1	11111	1	1	1	1	1	1
8381	2	1	2	1	9	5	2	4	2	0	2	0	0	0	0	0	0	0	0	0	0	0	0	0	0	0	0	0	0	1	0	172	1.72	130	65	22	1	1	1	1	1	1	11111	1	0	0	0	0	0
8567	1	2	3	1	9	5	2	1	2	0	2	1	0	0	0	0	0	0	0	0	0	0	0	0	0	0	0	1	1	1	3	170	1.7	125	62.5	21.6	1	1	1	1	1	1	11111	1	0	0	0	0	0
9549	2	2	2	1	9	5	2	2	2	0	4	0	0	0	0	0	0	0	0	0	0	0	0	0	0	0	0	0	0	1	6	162	1.62	120	60	22.9	1	1	1	1	1	1	11111	1	1	0	0	1	0
9857	2	2	2	1	9	5	2	2	2	0	4	1	0	0	0	0	0	0	0	0	0	0	0	0	0	0	0	1	1	1	5	172	1.72	120	60	20.3	1	1	1	1	1	1	11111	1	1	1	1	1	1
9922	1	1	3	1	9	5	2	5	2	0	2	0	0	0	0	0	0	0	0	0	0	0	0	0	0	0	0	0	0	1	0	177	1.77	135	67.5	21.5	1	1	1	1	1	1	11111	1	1	1	0	0	1
10318	2	2	1	1	9	5	2	1	1	1	4	0	0	0	0	0	0	0	0	0	0	0	0	0	0	0	0	0	0	1	6	177	1.77	177	88.5	28.2	3	1	1	1	1	1	11111	1	2	1	1	2	2
10333	2	2	3	1	9	5	2	3	3	1	3	0	0	0	0	0	0	0	0	0	0	0	0	0	0	0	0	0	0	1	3	176	1.76	120	60	19.4	1	1	1	1	1	1	11111	1	2	2	2	2	2
10887	1	1	3	1	9	5	2	3	2	0	4	0	0	0	0	0	0	0	0	0	0	0	0	0	0	0	0	0	0	1	3	169	1.69	137	68.5	24	2	1	1	1	1	1	11111	1	1	1	1	1	0
4687	2	2	1	1	10	6	1	2	4	0	4	0	0	0	0	0	0	0	0	0	0	1	0	0	0	0	0	1	1	1	0	175	1.75	124	62	20.2	1	3	1	3	3	3	31333	0.479098	1	1	1	1	1
10820	2	2	2	1	10	6	2	2	2	0	3	1	0	1	0	0	0	0	0	0	0	0	0	0	0	0	0	2	2	1	0	167	1.67	108	54	19.4	1	3	2	2	2	2	32222	0.64193	1	0	1	0	1
9045	1	1	2	1	10	6	2	2	2	0	3	1	0	0	0	1	0	0	0	0	0	0	0	0	0	0	0	2	2	1	1	169	1.69	130	65	22.8	1	2	2	2	2	2	22222	0.733807	0	0	0	0	0
948	1	1	4	1	10	6	2	4	2	0	3	1	1	1	0	0	1	0	0	0	0	0	0	0	0	0	0	4	3	1	5	168	1.68	123	61.5	21.8	1	2	1	2	2	2	21222	0.782158	1	1	0	1	0
6771	1	2	1	1	10	6	2	2	4	1	4	1	0	0	0	0	0	0	0	1	0	0	0	0	0	0	0	2	2	1	2	172	1.72	150	75	25.4	2	1	1	1	3	2	11132	0.812263	0	0	2	1	0
5056	2	2	1	1	10	6	2	3	2	0	4	1	0	0	0	0	0	0	0	0	0	0	0	0	0	0	0	1	1	1	1	173	1.73	130	65	21.7	1	2	1	1	2	2	21122	0.826741	1	0	0	0	1
10335	2	2	2	1	10	6	1	4	2	0	3	1	0	0	0	0	0	0	0	0	0	0	0	0	0	0	0	1	1	1	2	172	1.72	130	65	22	1	2	1	2	2	1	21221	0.831496	1	1	1	0	0
8801	1	1	4	1	10	6	2	6	2	0	2	1	0	0	0	0	0	0	0	0	0	0	0	0	0	0	0	1	1	1	5	171	1.71	180	90	30.8	3	2	1	1	2	1	21121	0.876079	1	1	1	1	2
10859	2	2	1	1	10	6	2	5	2	0	4	0	0	0	0	1	0	0	0	0	0	0	0	0	0	0	0	1	1	1	0	160	1.6	104	52	20.3	1	2	1	2	1	1	21211	0.889375	0	0	0	0	0
766	2	2	1	1	10	6	2	1	2	0	4	1	0	0	0	0	0	0	0	0	0	0	0	0	0	0	0	1	1	1	4	170	1.7	152	76	26.3	2	1	1	1	2	2	11122	0.892783	1	0	0	1	1
3775	2	2	1	1	10	6	2	1	3	1	4	0	0	0	0	0	0	0	0	0	0	1	0	0	0	0	0	1	1	1	5	160	1.6	90	45	17.6	1	1	1	1	2	2	11122	0.892783	0	0	1	1	1
4075	2	2	2	1	10	6	2	2	2	0	3	1	0	0	0	0	0	0	0	0	0	0	0	0	0	0	0	1	1	1	3	165	1.65	120	60	22	1	2	1	1	1	1	21111	0.933958	2	1	1	0	0
7625	1	1	2	1	10	6	2	2	2	0	3	0	0	0	0	0	0	0	0	0	0	0	0	0	0	0	0	0	0	1	1	172	1.72	160	80	27	2	2	1	1	1	1	21111	0.933958	2	2	2	2	2
1007	1	1	2	1	10	6	2	2	2	0	3	1	1	1	0	0	0	0	0	0	0	0	0	0	0	0	0	3	3	1	0	172	1.72	140	70	23.7	1	1	1	1	2	1	11121	0.942121	0	0	0	0	0
3736	2	2	4	1	10	6	2	1	2	0	3	1	1	0	0	0	0	0	0	0	0	0	0	1	0	0	0	3	3	1	3	167	1.67	158	79	28.3	3	1	1	1	2	1	11121	0.942121	0	0	1	0	0
3776	1	2	2	1	10	6	2	4	2	0	3	1	0	1	0	0	0	0	0	0	0	0	0	1	0	0	0	3	3	1	3	172	1.72	150	75	25.4	2	1	1	1	2	1	11121	0.942121	1	1	1	1	0
4541	1	2	1	1	10	6	2	1	2	0	3	1	0	0	0	0	0	0	0	0	0	0	0	0	0	0	0	1	1	1	0	160	1.6	100	50	19.5	1	1	1	1	2	1	11121	0.942121	0	0	0	1	0
4556	1	2	2	1	10	6	2	3	2	0	3	0	0	0	0	0	0	0	0	1	0	0	0	0	0	0	0	1	1	1	3	165	1.65	90	45	16.5	1	1	1	1	2	1	11121	0.942121	0	0	0	0	0
5426	2	2	1	1	10	6	2	1	2	0	4	1	0	0	0	0	0	0	0	0	0	0	0	0	0	0	0	1	1	1	5	168	1.68	138	69	24.4	2	1	1	1	2	1	11121	0.942121	1	0	1	1	1
7016	1	1	4	1	10	6	2	4	2	0	3	0	0	0	0	0	0	0	0	0	0	0	0	0	0	0	0	0	0	1	3	175	1.75	180	90	29.4	3	1	1	1	2	1	11121	0.942121	1	0	1	1	0
7224	1	1	3	1	10	6	2	2	2	0	3	1	0	0	0	0	0	0	0	0	0	0	0	1	0	0	0	2	2	1	6	169	1.69	140	70	24.5	2	1	1	1	2	1	11121	0.942121	0	0	3	0	0
7764	2	2	1	1	10	6	2	1	2	0	4	1	0	0	0	1	0	0	0	0	0	0	0	0	0	0	0	2	2	1	6	171	1.71	135	67.5	23.1	1	1	1	1	2	1	11121	0.942121	0	0	2	1	1
3226	2	2	2	1	10	6	2	1	2	0	4	1	0	0	0	0	0	0	0	0	1	1	0	0	0	0	0	3	3	1	0	159	1.59	130	65	25.7	2	1	1	1	1	2	11112	0.950662	1	0	1	1	1
6588	1	1	1	1	10	6	2	5	2	0	3	0	0	0	0	0	0	0	0	0	0	0	0	0	0	0	0	0	0	1	2	176	1.76	125	62.5	20.2	1	1	1	1	1	2	11112	0.950662	1	0	0	0	0
10894	1	1	4	1	10	6	2	5	2	0	3	1	0	1	0	0	0	0	0	0	0	0	0	0	0	0	0	2	2	1	2	170	1.7	140	70	24.2	2	1	1	1	1	2	11112	0.950662	1	1	1	1	1
7791	2	2	2	2	10	6	2	2	2	0	3	1	0	0	0	0	0	0	0	0	0	0	0	0	0	0	0	1	1	1	2	172	1.72	140	70	23.7	1	1	2	1	1	1	12111	0.951649	2	2	2	1	2
1051	1	1	4	1	10	6	2	4	2	0	3	1	0	0	0	0	0	0	0	0	0	0	0	0	0	0	0	1	1	1	3	165	1.65	130	65	23.9	1	1	1	1	1	1	11111	1	0	0	0	0	0
2786	1	1	2	1	10	6	2	3	2	0	3	0	0	0	0	0	0	0	0	0	0	0	0	0	0	0	0	0	0	1	0	175	1.75	168	84	27.4	2	1	1	1	1	1	11111	1	0	0	1	0	1
3048	1	1	3	1	10	6	2	3	2	0	3	1	0	0	0	0	0	0	0	0	0	0	0	0	0	0	0	1	1	1	3	168	1.68	134	67	23.7	1	1	1	1	1	1	11111	1	0	0	0	0	0
4334	1	2	1	1	10	6	2	2	2	1	3	0	0	1	0	0	0	0	0	0	0	0	0	0	0	0	0	1	1	1	2	175	1.75	136	68	22.2	1	1	1	1	1	1	11111	1	1	1	1	1	1
4460	2	2	2	1	10	6	2	1	2	1	4	0	0	0	0	0	0	0	0	0	0	0	0	0	0	0	0	0	0	1	6	165	1.65	120	60	22	1	1	1	1	1	1	11111	1	1	1	1	1	1
5181	2	2	1	1	10	6	2	2	3	0	4	1	0	0	0	1	0	0	0	0	0	0	0	0	0	0	0	2	2	1	1	159	1.59	142	71	28.1	3	1	1	1	1	1	11111	1	0	0	0	0	0
5601	2	2	2	1	10	6	2	1	2	0	4	1	0	0	0	1	0	0	0	0	0	0	0	0	0	0	0	2	2	1	0	180	1.8	160	80	24.7	2	1	1	1	1	1	11111	1	1	0	1	1	1
5740	1	2	1	1	10	6	2	1	2	0	4	0	0	0	0	0	0	0	0	0	0	0	0	0	0	0	0	0	0	1	2	175	1.75	120	60	19.6	1	1	1	1	1	1	11111	1	0	0	0	0	0
5954	2	2	1	1	10	6	2	1	2	0	4	0	0	0	0	0	0	0	0	0	0	0	0	0	0	0	0	0	0	1	0	172	1.72	120	60	20.3	1	1	1	1	1	1	11111	1	0	0	0	0	0
6239	1	1	4	1	10	6	2	5	2	0	2	0	0	0	0	0	0	0	0	0	0	0	0	0	0	0	0	0	0	1	3	175	1.75	160	80	26.1	2	1	1	1	1	1	11111	1	2	1	2	2	1
6470	1	1	1	1	10	6	2	2	2	0	2	0	0	0	0	0	0	0	0	0	0	0	0	0	0	0	0	0	0	1	0	168	1.68	111	55.5	19.7	1	1	1	1	1	1	11111	1	0	0	0	0	0
6937	1	1	1	1	10	6	2	2	2	0	3	1	0	0	0	0	0	0	0	0	0	0	0	0	0	0	0	1	1	1	3	172	1.72	160	80	27	2	1	1	1	1	1	11111	1	0	0	1	0	0
7205	1	2	1	1	10	6	2	2	2	0	2	0	0	0	0	0	0	0	0	0	0	0	0	0	0	0	0	0	0	1	4	161	1.61	138	69	26.6	2	1	1	1	1	1	11111	1	0	0	0	1	0
7292	1	1	2	1	10	6	2	2	2	0	2	1	0	0	0	0	0	0	0	0	0	0	0	1	0	0	0	2	2	1	1	168	1.68	160	80	28.3	3	1	1	1	1	1	11111	1	0	0	2	0	0
7616	1	2	3	1	10	6	2	1	2	1	2	0	0	0	0	0	0	0	0	0	0	0	0	0	0	0	0	0	0	1	5	155	1.55	110	55	22.9	1	1	1	1	1	1	11111	1	0	0	0	0	0
7628	2	2	1	1	10	6	1	2	2	0	4	0	0	0	0	0	0	0	0	0	0	0	0	0	0	0	0	0	0	1	0	165	1.65	145	72.5	26.6	2	1	1	1	1	1	11111	1	1	1	1	1	1
8697	1	1	4	1	10	6	2	5	2	0	3	0	0	1	0	0	0	0	0	0	0	0	0	0	0	0	0	1	1	1	0	163	1.63	142	71	26.7	2	1	1	1	1	1	11111	1	0	0	0	0	0
8780	1	1	3	1	10	6	2	5	2	0	3	0	0	0	0	0	0	0	0	0	0	0	0	0	0	0	0	0	0	1	3	180	1.8	140	70	21.6	1	1	1	1	1	1	11111	1	0	0	0	0	0
8860	2	2	1	1	10	6	2	1	2	0	4	1	1	0	0	0	0	0	0	0	0	0	0	0	0	0	0	2	2	1	3	180	1.8	160	80	24.7	2	1	1	1	1	1	11111	1	1	0	0	0	0
9675	1	1	2	2	10	6	2	1	2	0	3	0	0	0	0	0	0	0	0	0	0	0	0	0	0	0	0	0	0	1	2	170	1.7	150	75	26	2	1	1	1	1	1	11111	1	0	0	0	0	0
9827	2	2	2	1	10	6	2	2	2	0	4	0	0	0	0	0	0	0	0	0	0	0	0	0	0	0	0	0	0	1	3	170	1.7	166	83	28.7	3	1	1	1	1	1	11111	1	1	0	0	0	0
9854	2	2	2	1	10	6	2	3	2	0	3	0	0	0	0	0	0	0	0	0	0	0	0	0	0	0	0	0	0	1	5	180	1.8	140	70	21.6	1	1	1	1	1	1	11111	1	1	1	1	1	1
10320	1	1	4	1	10	6	2	6	1	1	3	0	0	0	0	0	0	0	0	0	0	0	0	0	0	0	0	0	0	1	6	160	1.6	100	50	19.5	1	1	1	1	1	1	11111	1	0	0	0	0	0
10353	1	1	2	1	10	6	2	2	2	0	2	0	0	0	0	0	0	0	0	0	0	0	0	0	0	0	0	0	0	1	3	168	1.68	130	65	23	1	1	1	1	1	1	11111	1	0	0	0	0	0
10635	1	2	2	1	10	6	2	3	2	0	4	0	0	0	0	0	0	0	0	0	0	0	0	0	0	0	0	0	0	1	2	172	1.72	124	62	21	1	1	1	1	1	1	11111	1	1	0	1	1	1
10972	2	2	1	1	10	6	1	2	2	0	4	0	0	0	0	0	0	0	0	0	0	0	0	0	0	0	0	0	0	1	3	170	1.7	120	60	20.8	1	1	1	1	1	1	11111	1	1	0	0	1	1
2248	2	2	2	1	11	6	2	5	1	0	3	0	0	0	0	0	0	0	0	0	0	0	0	0	0	0	0	0	0	1	0	165	1.65	128	64	23.5	1	4	4	3	4	3	44343	0.0261992	2	2	2	2	2
10686	2	2	1	1	11	6	2	3	2	0	4	0	0	0	0	0	0	0	0	0	0	0	0	0	0	0	0	0	0	1	2	170	1.7	100	50	17.3	1	2	2	2	4	3	22243	0.47133	1	2	1	2	1
10569	1	2	2	1	11	6	2	2	2	0	3	1	1	0	0	1	0	0	0	0	0	0	0	0	0	0	0	3	3	1	0	172	1.72	130	65	22	1	3	2	3	3	2	32332	0.499386	2	2	2	2	2
4362	2	2	1	1	11	6	2	1	2	0	3	1	0	0	0	1	0	0	0	0	0	0	0	0	0	0	0	2	2	1	2	165	1.65	135	67.5	24.8	2	3	1	2	3	2	31232	0.609761	2	1	1	2	1
3309	1	1	3	2	11	6	2	3	2	0	3	1	0	0	0	0	0	0	0	0	0	0	0	0	0	0	0	1	1	1	5	166	1.66	150	75	27.2	2	3	3	2	1	2	33212	0.632543	2	2	1	2	2
10195	2	2	1	1	11	6	2	1	2	0	4	1	0	0	0	0	0	0	0	0	0	1	0	0	0	0	0	2	2	1	3	167	1.67	128	64	22.9	1	2	2	2	2	2	22222	0.733807	1	1	1	1	1
4265	1	1	3	1	11	6	2	2	2	0	2	1	1	0	0	0	0	0	0	0	0	0	0	0	0	0	0	2	2	1	5	170	1.7	110	55	19	1	2	1	1	2	2	21122	0.826741	1	1	1	2	2
6049	2	2	1	1	11	6	2	1	2	0	4	0	0	0	0	0	0	0	0	0	0	0	0	0	0	0	0	0	0	1	2	165	1.65	110	55	20.2	1	2	1	2	2	1	21221	0.831496	1	0	0	1	0
540	1	2	1	2	11	6	2	1	2	0	4	1	0	0	0	0	0	0	0	0	0	0	0	0	0	0	0	1	1	1	0	160	1.6	110	55	21.5	1	1	1	1	3	1	11131	0.861601	0	0	2	0	1
3177	2	2	1	1	11	6	2	1	4	1	3	0	0	0	0	0	0	0	0	0	0	0	0	0	0	0	0	0	0	1	6	145	1.45	120	60	28.5	3	2	1	1	2	1	21121	0.876079	0	0	0	1	0
10648	1	1	3	1	11	6	2	2	2	0	3	0	0	0	0	0	0	0	0	0	0	0	0	0	0	0	0	0	0	1	0	170	1.7	110	55	19	1	2	1	1	1	2	21112	0.88462	1	0	2	0	1
6576	2	2	1	1	11	6	2	1	2	0	4	0	0	1	0	0	0	0	0	0	0	0	0	0	0	0	0	1	1	1	3	170	1.7	120	60	20.8	1	1	1	1	2	2	11122	0.892783	0	0	0	0	0
906	1	1	2	1	11	6	2	3	2	0	3	1	0	0	1	0	0	0	0	0	0	0	0	0	0	0	0	2	2	1	2	170	1.7	145	72.5	25.1	2	1	1	1	2	1	11121	0.942121	0	0	1	1	1
3362	1	1	3	1	11	6	2	1	2	0	3	0	0	0	0	0	0	0	0	0	0	0	0	0	0	0	0	0	0	1	2	168	1.68	120	60	21.3	1	1	1	1	2	1	11121	0.942121	1	1	2	1	2
4598	2	2	2	1	11	6	2	1	2	0	4	0	0	0	0	0	0	0	0	0	0	0	0	0	0	0	0	0	0	1	5	163	1.63	141	70.5	26.5	2	1	1	1	2	1	11121	0.942121	0	0	1	1	1
8182	1	2	2	1	11	6	2	2	2	0	4	0	0	0	0	0	0	0	0	0	0	0	0	0	0	0	0	0	0	1	1	160	1.6	120	60	23.4	1	1	1	1	1	2	11112	0.950662	1	0	1	1	1
3728	2	2	2	1	11	6	2	2	2	0	4	1	0	0	0	0	0	0	0	0	0	1	0	0	0	0	0	2	2	1	6	170	1.7	130	65	22.5	1	1	1	2	1	1	11211	0.955417	1	0	0	1	0
864	1	1	2	1	11	6	2	2	2	0	3	0	0	0	0	0	0	0	0	0	0	0	0	0	0	0	0	0	0	1	0	175	1.75	110	55	18	1	1	1	1	1	1	11111	1	0	0	0	0	0
1080	2	2	2	1	11	6	2	1	2	0	3	1	0	0	1	0	0	0	0	0	0	0	0	0	0	0	0	2	2	1	4	165	1.65	150	75	27.5	2	1	1	1	1	1	11111	1	1	1	1	1	1
1518	2	2	1	1	11	6	2	1	2	0	4	0	0	0	0	0	0	0	0	0	0	0	0	0	0	0	0	0	0	1	6	165	1.65	120	60	22	1	1	1	1	1	1	11111	1	1	1	0	0	0
1628	2	2	1	1	11	6	2	2	1	1	4	1	0	0	0	0	0	0	0	0	0	0	0	0	0	0	0	1	1	1	2	178	1.78	100	50	15.8	1	1	1	1	1	1	11111	1	0	0	0	0	0
3360	2	2	2	1	11	6	2	1	4	1	3	0	0	0	0	0	0	0	0	1	0	0	0	0	0	0	0	1	1	1	2	173	1.73	120	60	20	1	1	1	1	1	1	11111	1	1	1	0	1	1
4154	1	1	2	1	11	6	2	4	2	0	3	1	0	0	0	0	0	0	0	0	0	0	0	0	0	0	0	1	1	1	2	175	1.75	130	65	21.2	1	1	1	1	1	1	11111	1	2	2	2	2	2
4560	2	2	1	1	11	6	2	2	4	1	3	1	0	1	0	0	0	0	0	0	0	0	0	0	0	0	0	2	2	1	6	169	1.69	110	55	19.3	1	1	1	1	1	1	11111	1	1	1	1	1	1
5825	1	2	1	1	11	6	2	3	2	1	4	0	0	0	0	0	0	0	0	0	0	0	0	0	0	0	0	0	0	1	0	170	1.7	120	60	20.8	1	1	1	1	1	1	11111	1	0	0	0	0	0
6831	2	2	2	1	11	6	2	1	3	1	4	0	0	0	0	0	0	0	0	0	0	0	0	0	0	0	0	0	0	1	0	183	1.83	165	82.5	24.6	2	1	1	1	1	1	11111	1	0	0	1	0	0
7203	1	1	2	1	11	6	2	4	2	0	3	0	0	0	0	0	0	0	0	0	0	0	0	0	0	0	0	0	0	1	4	175	1.75	133	66.5	21.7	1	1	1	1	1	1	11111	1	0	0	0	0	0
7627	1	1	3	1	11	6	2	4	2	0	3	1	0	0	0	0	0	0	0	0	0	0	0	0	0	0	0	1	1	1	0	170	1.7	110	55	19	1	1	1	1	1	1	11111	1	0	0	3	0	0
8231	1	1	2	1	11	6	2	4	2	0	2	0	0	0	0	0	0	0	0	0	0	0	0	0	0	0	0	0	0	1	1	175	1.75	130	65	21.2	1	1	1	1	1	1	11111	1	0	0	0	0	0
8849	2	1	4	1	11	6	2	5	1	1	2	0	0	0	0	0	0	0	0	0	0	0	0	0	0	0	0	0	0	1	0	178	1.78	138	69	21.8	1	1	1	1	1	1	11111	1	0	0	0	0	0
9129	1	1	2	1	11	6	2	1	2	0	3	1	1	1	0	0	0	0	0	0	0	0	0	0	0	0	0	3	3	1	3	175	1.75	150	75	24.5	2	1	1	1	1	1	11111	1	2	0	1	2	1
9626	1	1	2	1	11	6	2	3	2	0	3	0	0	0	0	0	0	0	0	0	0	0	0	0	0	0	0	0	0	1	2	180	1.8	140	70	21.6	1	1	1	1	1	1	11111	1	1	1	0	0	0
7037	1	1	2	1	12	6	2	1	4	0	3	1	1	0	1	1	0	0	0	0	0	0	0	0	0	0	0	4	3	1	0	174	1.74	130	65	21.5	1	3	3	3	2	4	33324	0.347404	0	2	1	1	1
7957	2	2	1	1	12	6	2	1	2	0	3	0	0	0	0	0	0	0	0	0	0	0	0	0	0	0	0	0	0	1	6	178	1.78	110	55	17.4	1	3	3	3	3	3	33333	0.363481	2	1	1	2	2
6043	1	1	3	1	12	6	2	1	2	0	3	1	0	0	0	0	0	0	0	0	0	0	0	0	0	0	0	1	1	1	3	180	1.8	110	55	17	1	3	2	3	2	3	32323	0.511267	2	2	2	2	2
2533	2	2	1	1	12	6	1	1	2	0	2	0	0	0	0	0	0	0	0	0	0	0	0	0	0	0	0	0	0	1	0	160	1.6	100	50	19.5	1	3	2	2	3	2	32232	0.56141	1	0	1	1	0
3052	1	1	4	1	12	6	2	3	4	0	3	0	0	0	0	0	0	0	0	0	0	0	0	0	0	0	0	0	0	1	0	172	1.72	130	65	22	1	2	2	2	3	2	22232	0.653287	2	3	2	3	2
8986	2	2	1	1	12	6	2	1	2	0	2	1	0	0	1	0	0	1	0	0	0	0	0	0	1	0	0	4	3	1	2	172	1.72	145	72.5	24.5	2	2	1	2	3	2	21232	0.701638	2	1	2	2	1
2899	2	2	3	1	12	6	2	3	2	0	3	0	0	0	0	0	0	0	0	0	0	0	0	0	0	0	0	0	0	1	0	182	1.82	140	70	21.1	1	2	2	2	2	2	22222	0.733807	2	2	2	1	2
8476	1	1	1	1	12	6	2	1	2	0	3	0	0	1	0	0	0	0	0	0	0	0	0	0	0	0	0	1	1	1	0	172	1.72	135	67.5	22.8	1	2	2	2	2	2	22222	0.733807	2	1	1	1	1
4308	1	1	4	1	12	6	2	4	3	0	3	1	1	0	0	0	0	0	0	0	0	0	0	0	0	0	1	3	3	1	3	175	1.75	150	75	24.5	2	2	2	2	2	1	22221	0.783145	2	1	2	1	1
4268	1	1	2	2	12	6	2	2	4	0	3	1	1	0	0	0	0	0	0	0	0	1	0	0	0	0	0	3	3	1	5	172	1.72	110	55	18.6	1	2	1	1	2	2	21122	0.826741	1	1	1	1	1
4200	2	2	1	1	12	6	2	3	2	0	4	0	0	0	1	0	0	0	0	0	0	0	0	0	0	0	0	1	1	1	6	166	1.66	110	55	20	1	2	2	2	1	1	22211	0.841024	0	0	0	0	0
1849	2	2	1	1	12	6	2	2	2	0	4	1	0	0	0	0	0	0	0	0	0	0	0	0	0	0	0	1	1	1	6	172	1.72	153	76.5	25.9	2	2	1	1	2	1	21121	0.876079	1	1	2	1	1
2264	2	2	1	2	12	6	2	1	2	0	4	1	0	0	0	1	0	0	0	0	0	0	0	0	0	0	0	2	2	1	1	150	1.5	121	60.5	26.9	2	1	1	1	2	2	11122	0.892783	1	1	1	1	1
3065	1	1	2	1	12	6	2	2	2	0	3	1	0	0	0	0	0	0	0	0	0	1	0	0	0	0	0	2	2	1	4	165	1.65	110	55	20.2	1	1	1	1	2	2	11122	0.892783	3	0	1	1	1
5671	2	2	2	1	12	6	2	1	4	0	4	1	0	1	0	0	0	0	0	0	0	0	0	0	0	0	0	2	2	1	2	173	1.73	140	70	23.4	1	1	1	1	2	2	11122	0.892783	0	0	0	0	0
6443	2	2	1	1	12	6	2	1	2	0	4	0	0	0	0	0	0	0	0	0	0	0	0	0	0	0	0	0	0	1	0	168	1.68	120	60	21.3	1	1	1	1	2	2	11122	0.892783	0	0	0	1	1
7834	2	2	1	1	12	6	2	1	4	0	3	0	0	0	0	0	0	0	0	0	0	0	0	0	0	0	0	0	0	1	5	173	1.73	125	62.5	20.9	1	1	1	1	2	2	11122	0.892783	0	0	0	0	1
1128	1	1	4	1	12	6	2	3	2	0	3	1	0	1	0	0	0	0	0	0	0	0	0	0	0	0	0	2	2	1	6	170	1.7	150	75	26	2	1	2	1	1	2	12112	0.90231	0	0	0	0	1
2093	1	1	2	1	12	6	2	2	2	0	3	1	1	0	0	0	0	0	0	0	0	0	0	0	0	0	0	2	2	1	5	171	1.71	165	82.5	28.2	3	1	1	2	1	2	11212	0.906079	0	0	1	1	1
3799	2	2	1	1	12	6	2	1	1	1	4	0	0	0	0	0	0	0	0	0	0	0	0	0	0	0	0	0	0	1	5	162	1.62	95	47.5	18.1	1	1	1	1	2	1	11121	0.942121	0	0	0	1	0
4601	2	2	1	1	12	6	2	2	2	0	3	1	1	0	0	0	0	0	0	0	0	0	0	0	0	0	0	2	2	1	0	175	1.75	140	70	22.9	1	1	1	1	2	1	11121	0.942121	0	0	0	0	0
4640	1	1	3	1	12	6	2	3	2	0	3	1	0	0	0	0	0	0	0	0	0	0	0	0	0	0	0	1	1	1	3	176	1.76	130	65	21	1	1	1	1	2	1	11121	0.942121	0	0	0	0	1
10334	2	2	1	1	12	6	2	1	4	1	4	0	0	0	0	0	0	0	0	0	0	0	0	0	0	0	0	0	0	1	1	173	1.73	130	65	21.7	1	1	1	1	2	1	11121	0.942121	2	1	2	1	1
10647	1	1	2	1	12	6	2	2	2	0	3	0	0	0	0	0	0	0	0	0	0	0	0	0	0	0	0	0	0	1	0	174	1.74	110	55	18.2	1	1	1	1	2	1	11121	0.942121	0	0	0	0	0
6071	1	1	2	1	12	6	1	1	4	1	4	0	1	0	0	0	0	0	0	0	0	0	0	0	0	0	0	1	1	1	3	167	1.67	126	63	22.6	1	1	1	1	1	2	11112	0.950662	1	0	0	0	0
6634	2	2	4	2	12	6	2	6	2	0	2	0	0	0	0	0	0	0	0	0	0	0	0	0	0	0	0	0	0	1	0	176	1.76	120	60	19.4	1	1	1	1	1	2	11112	0.950662	3	2	0	2	0
10112	2	2	1	1	12	6	2	1	2	0	4	1	0	0	0	0	0	0	0	0	0	0	0	0	0	0	0	1	1	1	1	175	1.75	150	75	24.5	2	1	1	1	1	2	11112	0.950662	1	1	1	2	1
7034	2	2	1	1	12	6	2	1	2	0	3	1	0	0	0	1	0	0	0	0	0	0	0	0	0	0	0	2	2	1	5	168	1.68	120	60	21.3	1	1	2	1	1	1	12111	0.951649	1	1	1	2	0
129	1	1	3	1	12	6	1	3	2	0	3	0	0	0	0	0	0	0	0	0	0	0	0	0	0	0	0	0	0	1	5	168	1.68	120	60	21.3	1	1	1	1	1	1	11111	1	0	0	0	0	0
922	1	1	3	1	12	6	2	2	2	0	3	1	0	0	0	1	0	0	0	0	0	0	0	0	0	0	0	2	2	1	3	185	1.85	184	92	26.9	2	1	1	1	1	1	11111	1	0	0	0	0	0
1657	2	1	2	1	12	6	2	2	2	0	4	0	0	0	0	0	0	0	0	0	0	0	0	0	0	0	0	0	0	1	5	175	1.75	150	75	24.5	2	1	1	1	1	1	11111	1	1	1	1	1	1
2995	1	1	4	1	12	6	2	5	2	0	2	0	0	1	0	0	0	0	0	0	0	0	0	0	0	0	0	1	1	1	4	180	1.8	160	80	24.7	2	1	1	1	1	1	11111	1	0	0	0	1	0
4098	1	1	3	1	12	6	2	5	2	0	3	0	0	0	0	0	0	0	0	0	0	0	0	0	0	0	0	0	0	1	1	170	1.7	120	60	20.8	1	1	1	1	1	1	11111	1	0	0	0	0	0
4463	2	2	1	1	12	6	2	1	2	0	4	0	0	0	0	0	0	0	0	0	0	0	0	0	0	0	0	0	0	1	5	170	1.7	140	70	24.2	2	1	1	1	1	1	11111	1	1	1	1	1	0
4475	2	2	1	1	12	6	2	1	2	0	3	0	0	0	0	0	0	0	0	0	0	0	0	0	0	0	0	0	0	1	1	165	1.65	110	55	20.2	1	1	1	1	1	1	11111	1	0	0	0	0	0
4591	2	2	1	1	12	6	2	2	2	0	3	0	0	0	0	0	0	0	0	0	0	0	0	0	0	0	0	0	0	1	6	170	1.7	120	60	20.8	1	1	1	1	1	1	11111	1	2	2	2	2	2
4784	1	1	3	1	12	6	2	1	2	0	3	0	0	0	0	0	0	0	0	0	0	1	0	0	0	0	0	1	1	1	4	170	1.7	110	55	19	1	1	1	1	1	1	11111	1	3	1	2	2	2
5262	1	1	2	1	12	6	2	1	2	0	3	0	1	0	0	0	0	0	0	0	0	0	0	0	0	0	0	1	1	1	0	180	1.8	100	50	15.4	1	1	1	1	1	1	11111	1	2	2	1	2	2
8614	2	2	1	2	12	6	2	1	4	0	3	0	0	1	0	0	0	0	0	0	0	0	0	0	0	0	0	1	1	1	0	153	1.53	90	45	19.2	1	1	1	1	1	1	11111	1	0	0	0	1	0
8784	1	2	3	1	12	6	2	2	2	0	3	0	0	0	0	0	0	0	0	0	0	0	0	0	0	0	0	0	0	1	6	168	1.68	114	57	20.2	1	1	1	1	1	1	11111	1	0	0	0	1	0
9159	2	2	1	1	12	6	2	1	2	0	4	0	0	0	0	0	0	0	0	0	0	0	0	0	0	0	0	0	0	1	4	160	1.6	130	65	25.4	2	1	1	1	1	1	11111	1	0	0	0	0	0
9227	2	2	2	2	12	6	2	5	1	0	1	0	0	0	0	0	0	0	0	0	0	0	0	0	0	0	0	0	0	1	1	163	1.63	120	60	22.6	1	1	1	1	1	1	11111	1	1	1	1	1	2
9590	1	1	2	1	12	6	2	1	2	0	4	0	0	1	0	0	0	0	0	0	0	0	0	0	0	0	0	1	1	1	2	175	1.75	160	80	26.1	2	1	1	1	1	1	11111	1	1	1	1	1	1
10146	1	1	1	1	12	6	2	2	2	0	3	1	0	0	0	0	0	0	0	0	0	0	0	0	0	0	0	1	1	1	5	172	1.72	145	72.5	24.5	2	1	1	1	1	1	11111	1	0	0	1	1	0
1204	2	2	1	1	13	6	2	3	2	0	3	1	0	1	0	0	0	0	0	0	0	0	0	0	0	0	0	2	2	1	3	173	1.73	118	59	19.7	1	2	3	3	3	3	23333	0.455358	2	2	2	3	3
2525	2	2	1	1	13	6	2	1	4	0	4	0	0	0	0	1	0	0	0	0	0	0	0	0	0	0	0	1	1	1	1	170	1.7	95	47.5	16.4	1	2	2	2	3	2	22232	0.653287	1	1	3	2	2
10760	2	2	1	1	13	6	2	1	2	0	4	0	0	0	0	0	0	1	0	0	0	0	0	0	0	0	0	1	1	1	0	160	1.6	102	51	19.9	1	2	2	2	3	2	22232	0.653287	1	1	2	2	1
6066	2	2	1	1	13	6	2	1	2	0	4	0	1	0	0	0	0	0	0	0	0	0	0	0	0	0	0	1	1	1	5	171	1.71	90	45	15.4	1	3	2	2	2	1	32221	0.691268	1	0	1	1	1
2440	2	2	1	2	13	6	1	6	1	1	1	1	1	1	1	1	1	1	1	1	1	1	1	1	1	1	1	16	3	1	6	155	1.55	105	52.5	21.9	1	1	5	1	1	2	15112	0.698052	3	1	2	2	1
7647	1	2	1	1	13	6	2	1	2	0	4	1	1	0	0	1	0	0	0	0	1	1	0	0	0	0	0	5	3	1	2	165	1.65	150	75	27.5	2	2	2	2	2	1	22221	0.783145	1	1	3	2	1
9243	2	2	1	1	13	6	2	1	4	0	3	1	0	0	0	0	0	0	0	0	0	0	0	0	1	0	0	2	2	1	0	151	1.51	78	39	17.1	1	1	1	1	3	2	11132	0.812263	0	0	1	1	1
4441	2	2	1	1	13	6	2	1	2	0	4	0	0	0	0	0	0	0	0	0	0	0	0	0	0	0	0	0	0	1	4	167	1.67	106	53	19	1	2	1	2	2	1	21221	0.831496	0	0	1	0	1
8166	1	1	2	1	13	6	2	3	2	0	4	1	0	0	0	1	0	0	0	0	0	0	0	0	0	1	0	3	3	1	0	169	1.69	100	50	17.5	1	1	1	2	2	2	11222	0.8482	1	0	0	1	0
4321	1	2	2	1	13	6	1	1	2	0	4	1	0	0	0	0	0	0	0	0	0	0	0	0	0	0	0	1	1	1	3	157	1.57	120	60	24.3	2	2	1	1	2	1	21121	0.876079	1	1	2	1	1
207	1	1	2	1	13	6	2	1	2	0	3	1	0	0	0	0	0	0	0	0	0	0	0	0	0	0	0	1	1	1	6	165	1.65	120	60	22	1	1	1	1	1	1	11111	1	0	0	0	1	1
2990	2	2	2	2	13	6	2	3	4	1	4	1	0	0	0	0	0	0	0	0	0	0	0	0	0	0	0	1	1	1	2	170	1.7	120	60	20.8	1	1	1	1	1	1	11111	1	1	1	1	1	1
6422	2	2	1	1	13	6	2	2	2	0	4	0	0	0	0	0	0	0	0	0	0	0	0	0	0	0	0	0	0	1	1	165	1.65	120	60	22	1	1	1	1	1	1	11111	1	0	0	0	1	0
7842	1	1	3	1	13	6	2	2	2	0	3	1	0	0	0	0	0	0	0	0	0	0	0	0	0	0	0	1	1	1	0	170	1.7	130	65	22.5	1	1	1	1	1	1	11111	1	0	0	1	1	1
7861	2	2	1	1	13	6	2	1	2	0	4	0	0	0	0	0	0	0	0	0	0	0	0	0	0	0	0	0	0	1	3	173	1.73	150	75	25.1	2	1	1	1	1	1	11111	1	0	0	0	0	0
8024	2	2	1	1	13	6	1	1	2	0	4	0	0	0	0	0	0	0	0	0	0	0	0	0	0	0	0	0	0	1	3	151	1.51	78	39	17.1	1	1	1	1	1	1	11111	1	1	0	0	0	0
9502	1	2	1	1	13	6	2	2	2	0	4	0	0	0	0	0	0	0	0	0	0	0	0	0	0	0	0	0	0	1	0	175	1.75	110	55	18	1	1	1	1	1	1	11111	1	0	0	0	0	0
6397	1	2	1	1	14	6	2	1	2	0	4	0	0	0	0	0	0	0	0	0	0	0	0	1	0	0	0	1	1	1	0	178	1.78	142	71	22.4	1	2	1	1	2	1	21121	0.876079	1	1	1	0	1
2304	2	2	1	1	14	6	2	1	4	0	4	0	0	0	1	0	0	0	0	0	0	0	0	0	0	0	0	1	1	1	3	172	1.72	105	52.5	17.7	1	2	1	2	1	1	21211	0.889375	0	0	0	0	0
8356	2	2	1	1	14	6	2	1	2	0	4	0	0	0	0	0	0	0	0	0	0	0	0	0	0	0	0	0	0	1	6	155	1.55	100	50	20.8	1	1	1	1	2	2	11122	0.892783	1	1	1	1	1
5642	2	2	1	1	14	6	2	1	1	1	4	0	0	0	0	0	0	0	0	0	0	0	0	0	0	0	0	0	0	1	4	168	1.68	130	65	23	1	1	1	1	2	1	11121	0.942121	0	0	0	0	0
806	1	1	1	1	14	6	2	1	4	1	3	0	0	0	0	0	0	0	0	0	0	0	0	0	0	0	0	0	0	1	2	179	1.79	140	70	21.8	1	1	1	1	1	1	11111	1	0	0	0	0	0
2094	2	2	1	1	14	6	2	3	2	0	3	1	0	0	0	0	0	0	0	0	0	0	0	0	0	0	0	1	1	1	0	173	1.73	140	70	23.4	1	1	1	1	1	1	11111	1	1	2	1	1	1
5120	1	2	1	1	14	6	2	2	2	0	3	1	0	0	0	0	0	0	0	0	0	0	0	0	0	0	0	1	1	1	4	173	1.73	134	67	22.4	1	1	1	1	1	1	11111	1	0	0	0	0	1
5153	2	2	2	1	14	6	2	2	4	0	3	0	0	0	0	0	0	0	0	0	0	0	0	0	0	0	0	0	0	1	6	175	1.75	116	58	18.9	1	1	1	1	1	1	11111	1	0	0	0	0	0
6327	2	2	1	1	14	6	2	1	4	1	4	1	0	0	0	0	0	0	0	0	0	0	0	0	0	0	0	1	1	1	0	165	1.65	130	65	23.9	1	1	1	1	1	1	11111	1	0	0	0	0	1
8692	1	1	2	1	14	6	2	2	2	0	3	0	0	0	0	0	0	0	0	0	0	0	0	0	0	0	0	0	0	1	1	165	1.65	110	55	20.2	1	1	1	1	1	1	11111	1	3	2	2	2	0
9982	1	1	2	1	14	6	2	1	2	0	3	0	0	0	0	0	0	0	0	0	0	0	0	0	0	0	0	0	0	1	0	163	1.63	107	53.5	20.1	1	1	1	1	1	1	11111	1	0	0	0	0	0
3074	2	1	2	1	15	6	2	3	2	0	3	1	0	1	0	0	0	0	0	0	0	0	0	0	1	0	0	3	3	1	0	160	1.6	156	78	30.5	3	5	5	5	2	2	55522	0.0622175	1	1	1	1	1
8959	1	2	1	2	15	6	2	1	4	0	4	0	0	0	0	0	0	0	0	0	0	1	0	0	0	0	0	1	1	1	0	160	1.6	90	45	17.6	1	2	2	2	3	3	22233	0.584648	2	1	1	1	1
9065	1	1	2	1	15	6	2	3	2	0	3	1	0	0	0	1	0	0	0	0	0	0	0	0	0	0	0	2	2	1	3	169	1.69	132	66	23.1	1	2	2	2	2	2	22222	0.733807	1	1	1	1	1
7121	2	2	1	1	15	6	2	1	2	0	4	0	0	0	0	0	0	0	0	0	0	0	0	0	0	0	0	0	0	1	6	172	1.72	110	55	18.6	1	1	1	1	1	1	11111	1	0	0	0	0	0
7195	1	2	3	1	16	6	2	5	1	1	3	0	0	0	0	0	0	0	0	0	0	0	0	0	0	0	0	0	0	1	0	168	1.68	140	70	24.8	2	2	2	2	2	1	22221	0.783145	1	1	1	1	1
6671	1	1	4	2	17	6	1	6	2	0	1	0	0	0	0	0	0	0	0	0	0	0	0	0	1	0	0	1	1	1	0	154	1.54	100	50	21.1	1	5	4	4	3	4	54434	-0.102182	2	2	2	2	2
3749	1	1	1	1	17	6	2	1	4	0	3	0	0	0	0	0	0	0	0	0	0	0	0	0	0	0	0	0	0	1	2	172	1.72	120	60	20.3	1	3	4	3	3	1	34331	0.386794	2	2	2	2	2
1349	2	2	4	1	17	6	2	6	2	0	3	0	0	0	0	1	0	0	0	0	0	0	0	0	0	0	0	1	1	1	5	190	1.9	160	80	22.2	1	1	3	3	3	3	13333	0.5214	1	1	1	1	1
6681	1	1	2	1	18	6	2	6	2	1	1	1	0	0	0	0	0	0	1	1	0	1	1	1	0	0	0	6	3	1	6	158	1.58	84	42	16.8	1	1	1	1	1	1	11111	1	3	2	3	2	3
[truncated: 10 more columns]
